# Supplementary material for: Protein tyrosine kinase 2b inhibition reverts niche-associated resistance to tyrosine kinase inhibitors in AML
Source: Leukemia. 2022 Sep 2;36(10):2418–29. doi: 10.1038/s41375-022-01687-x (PMC9522596; doi:10.1038/s41375-022-01687-x)
Supplement: Supplementary file 2 — Supplementary Table S1 [file 41375_2022_1687_MOESM2_ESM.xlsx]

## Sheet: MV4-11R_vs_WT total prot. 
rowname	logFC	AveExpr	t	P.Value	adj.P.Val	B	median_sd	n_data_points_MV4_11_P	n_data_points_MV4_11_R	significant	significance_criteria
CKAP2	-6.21482	27.4318	-52.4158	8.63188e-10	3.36643e-06	11.6568	0.14147	3	3	TRUE	0.05
ACTBL2	-6.53665	30.1534	-37.7243	7.3777e-08	0.000143865	8.1593	0.230984	3	2	TRUE	0.5
ABCC4	4.82451	26.3744	21.7182	2.57579e-07	0.000334852	7.81953	0.318307	3	3	TRUE	1
CHCHD3	-2.87422	25.9481	-19.5971	4.9815e-07	0.000392441	7.21799	0.147227	3	3	TRUE	1
ASS1	-2.34774	30.2862	-19.2168	5.64797e-07	0.000392441	7.10071	0.132858	3	3	TRUE
RAB35	-1.77103	25.1436	-19.0177	6.03756e-07	0.000392441	7.03806	0.0874646	3	3	TRUE
DDX49	-1.62447	25.3112	-17.5716	1.00115e-06	0.000433831	6.55579	0.0844804	3	3	TRUE
KIF4A	-5.53771	28.5013	-23.8867	9.00436e-07	0.000433831	6.53348	0.282052	3	2	TRUE
RPS4Y1	-3.97078	26.7464	-17.258	1.12316e-06	0.000438031	6.44441	0.320406	3	3	TRUE
MFSD1	-2.17633	25.7726	-17.002	1.23549e-06	0.000438038	6.35162	0.160645	3	3	TRUE
CUL1	-1.50243	26.3589	-16.1961	1.68359e-06	0.000505078	6.04763	0.0833134	3	3	TRUE
MYO1G	1.33695	29.0167	15.9994	1.81968e-06	0.000506911	5.97064	0.0593003	3	3	TRUE
GOLGA7	-2.2134	24.9798	-15.8047	1.96705e-06	0.000511434	5.89325	0.155482	3	3	TRUE
UGDH	3.24372	25.6719	28.3071	3.00964e-06	0.000690446	5.14021	0.0380758	2	2	TRUE
CARM1	-1.47756	26.2769	-13.7036	4.85728e-06	0.00101295	4.97833	0.121436	3	3	TRUE
TERF2	3.06667	25.0395	25.3493	4.93486e-06	0.00101295	4.83065	0.0745538	2	2	TRUE
CES1	-1.51109	28.3678	-13.1166	6.40111e-06	0.00124822	4.69349	0.129692	3	3	TRUE
UBR4	1.49241	29.0446	12.7974	7.47395e-06	0.00132493	4.53257	0.12696	3	3	TRUE
CECR1	1.24103	26.5491	12.6623	7.98941e-06	0.00134951	4.46309	0.0990495	3	3	TRUE
ARF5	2.50458	26.8454	14.5338	1.33513e-05	0.00192852	4.1313	0.135929	3	2	TRUE
RBL1	1.66486	27.0276	11.9964	1.12097e-05	0.00174871	4.10845	0.182242	3	3	TRUE
MNDA	-1.62066	28.7837	-11.8017	1.24172e-05	0.00186258	4.00074	0.155808	3	3	TRUE
ZC3H14	-2.52968	23.9889	-18.7387	1.9039e-05	0.00232037	3.82199	0.106417	2	2	TRUE
MAP4K4	-2.3833	25.8621	-11.3489	1.58494e-05	0.00213148	3.74277	0.260721	3	3	TRUE
TYMP	1.37435	27.4601	11.1132	1.80605e-05	0.00232037	3.60416	0.150807	3	3	TRUE
STK10	1.06294	26.6851	11.054	1.86706e-05	0.00232037	3.56885	0.0833812	3	3	TRUE
PIK3R4	1.53713	26.3391	10.8611	2.08264e-05	0.0024613	3.45251	0.186741	3	3	TRUE
NUDT2	-2.16148	25.1075	-16.901	3.01416e-05	0.00317709	3.42831	0.0946899	2	2	TRUE
USP48	1.22718	26.9595	10.672	2.32234e-05	0.00266386	3.33629	0.122882	3	3	TRUE
HMOX1	-0.875185	26.5249	-10.4613	2.62728e-05	0.00292628	3.20437	0.0535111	3	3	TRUE
RECQL	0.818891	29.0396	10.4144	2.70118e-05	0.00292628	3.17467	0.0376779	3	3	TRUE
TNPO3	-0.860499	27.5875	-10.1794	3.10987e-05	0.00318762	3.0236	0.0613126	3	3	TRUE
NSMAF	0.931623	26.1672	10.1387	3.18762e-05	0.00318762	2.99708	0.0813961	3	3	TRUE
KYNU	1.08739	28.8476	10.0148	3.43851e-05	0.00327078	2.91566	0.122513	3	3	TRUE
INF2	1.0782	27.2734	9.90542	3.67871e-05	0.00341594	2.84301	0.123986	3	3	TRUE
TUBB2B	-1.59621	26.2171	-14.4086	6.11611e-05	0.00422183	2.7786	0.024221	2	2	TRUE
KDM1B	2.19655	24.249	11.1633	5.47189e-05	0.00422183	2.69079	0.207079	3	2	TRUE
CPT1A	-1.25085	25.3268	-9.54993	4.60329e-05	0.00408019	2.60124	0.142224	3	3	TRUE
SPATA5	-1.87211	25.2154	-10.9672	6.01057e-05	0.00422183	2.59185	0.203564	3	2	TRUE
RBM17	1.16196	27.0461	9.45488	4.89385e-05	0.00420195	2.5351	0.140148	3	3	TRUE
EXOSC1	1.7271	25.3189	10.8556	6.34494e-05	0.00426642	2.53466	0.197936	2	3	TRUE
ASNS	-0.712201	30.6915	-9.43533	4.95615e-05	0.00420195	2.52142	0.0190728	3	3	FALSE
TMEM87A	-1.5226	24.6075	-13.546	8.03418e-05	0.00465368	2.51557	0.0376274	2	2	TRUE
DNAJC1	-1.39401	23.0389	-10.6665	6.96292e-05	0.0043799	2.43623	0.136685	3	2	TRUE
RIF1	0.863306	27.5341	9.28817	5.45556e-05	0.00422183	2.41754	0.080627	3	3	TRUE
DPP7	0.80164	25.9621	9.24915	5.59749e-05	0.00422183	2.38973	0.0665838	3	3	FALSE
PTPN6	0.768326	31.4533	9.23322	5.65662e-05	0.00422183	2.37834	0.0581814	3	3	FALSE
TRIM16	-0.952897	29.0077	-9.22455	5.68912e-05	0.00422183	2.37214	0.111593	3	3	TRUE
CSE1L	-0.994854	32.1081	-9.15287	5.96609e-05	0.00422183	2.32063	0.116865	3	3	TRUE
PPP1R2	0.825006	26.601	9.10822	6.14638e-05	0.00422183	2.28835	0.0803645	3	3	FALSE
CD44	1.02642	29.4687	9.10239	6.17037e-05	0.00422183	2.28412	0.130808	3	3	TRUE
ZNF148	-0.990325	24.8054	-10.3746	8.06113e-05	0.00465368	2.28053	0.0475907	3	2	TRUE
KDM2A	-1.27316	25.2913	-10.3049	8.35276e-05	0.00465368	2.24264	0.118813	3	2	TRUE
LPXN	1.16313	26.9298	9.02025	6.52017e-05	0.00430934	2.22431	0.154512	3	3	TRUE
MGST3	1.00875	27.4232	8.98029	6.69849e-05	0.00430934	2.19502	0.131295	3	3	TRUE
TNFAIP8	-1.29141	25.528	-8.97111	6.74024e-05	0.00430934	2.18827	0.151817	3	3	TRUE
MKI67	-0.765371	30.4659	-8.81504	7.49757e-05	0.00456883	2.0726	0.0637043	3	3	FALSE
NDFIP1	-0.721601	25.8953	-8.70547	8.08754e-05	0.00465368	1.99022	0.0565753	3	3	FALSE
LACTB2	-1.19364	25.63	-9.84722	0.000106068	0.00528084	1.9869	0.105116	3	2	TRUE
CLIC4	-0.663976	29.8084	-8.69869	8.12574e-05	0.00465368	1.9851	0.0258339	3	3	FALSE
TNFAIP2	-1.27213	24.3379	-8.67242	8.27575e-05	0.00465368	1.96519	0.193107	3	3	TRUE
PRPS1	1.12966	26.0741	9.76587	0.000110786	0.00528084	1.94013	0.0879068	2	3	TRUE
SYNGR1	1.46252	24.7945	8.54891	9.0248e-05	0.00492699	1.87085	0.220005	3	3	TRUE
FH	-0.75716	30.0365	-8.49726	9.3608e-05	0.00492699	1.83102	0.0728359	3	3	FALSE
TMEM59	-0.915721	24.983	-8.47413	9.51589e-05	0.00492699	1.81312	0.119236	3	3	TRUE
NOL10	-1.17729	26.0025	-8.46157	9.60131e-05	0.00492699	1.80338	0.182807	3	3	TRUE
NPC2	-1.58882	25.4691	-8.42232	9.87406e-05	0.00500115	1.77284	0.270151	3	3	TRUE
SERPINH1	-0.72915	30.4064	-8.28126	0.000109297	0.00528084	1.66203	0.0693748	3	3	FALSE
NXF1	0.982254	27.0822	8.26978	0.000110212	0.00528084	1.65294	0.132016	3	3	TRUE
LAMP2	1.03543	28.9917	8.24734	0.000112024	0.00528084	1.63514	0.130938	3	3	TRUE
PGD	-0.758783	31.9526	-8.2429	0.000112387	0.00528084	1.6316	0.0833984	3	3	FALSE
HLA-C	-1.00902	29.0043	-8.20807	0.000115279	0.00534581	1.60387	0.13315	3	3	TRUE
LMNA	-0.734605	30.7593	-8.19353	0.000116511	0.00534581	1.59225	0.0762741	3	3	FALSE
LYZ	0.772227	28.6958	8.15624	0.000119741	0.00543011	1.56239	0.0907873	3	3	FALSE
JUND	1.47787	25.1842	8.11802	0.000123158	0.00552088	1.53165	0.243469	3	3	TRUE
VAMP2	1.44696	25.6692	8.10187	0.000124635	0.00552361	1.51862	0.250691	3	3	TRUE
IDE	-1.01517	27.74	-8.06876	0.000127727	0.00559702	1.49184	0.158238	3	3	TRUE
TIMP1	0.869435	25.4598	7.91161	0.000143648	0.00612728	1.36337	0.125067	3	3	FALSE
GOT2	-0.680701	29.3621	-7.9034	0.000144541	0.00612728	1.3566	0.0647367	3	3	FALSE
PYCRL	0.957765	25.1462	7.84052	0.000151587	0.00635686	1.30451	0.1434	3	3	TRUE
DDX54	-0.83804	27.0353	-7.77467	0.000159387	0.00656377	1.24957	0.116143	3	3	FALSE
GPT2	-0.892713	28.4741	-7.72542	0.000165522	0.0067083	1.20821	0.134179	3	3	FALSE
AZU1	-0.954505	26.1638	-7.69434	0.000169531	0.0067083	1.18199	0.154885	3	3	TRUE
SEPT9	-0.79331	28.4367	-7.68448	0.000170826	0.0067083	1.17366	0.111124	3	3	FALSE
STT3B	-1.45522	27.0373	-7.67556	0.000172008	0.0067083	1.1661	0.225491	3	3	TRUE
POR	-0.707827	27.5709	-7.63247	0.000177847	0.00677692	1.12952	0.0775842	3	3	FALSE
ZMPSTE24	-0.64619	26.9667	-7.62619	0.000178716	0.00677692	1.12418	0.0632257	3	3	FALSE
HCK	-1.07481	26.2881	-7.61186	0.000180718	0.00677692	1.11197	0.175437	3	3	TRUE
MRC2	-2.19448	25.3174	-8.37088	0.000247009	0.0083046	1.06941	0.370317	3	2	TRUE
RAP1GDS1	0.657367	29.3066	7.52806	0.000192955	0.0071669	1.04014	0.0706141	3	3	FALSE
DDX55	-0.842295	26.3681	-7.49189	0.000198525	0.0072568	1.00893	0.130423	3	3	FALSE
PPP2R5D	-0.717472	27.7491	-7.48824	0.000199097	0.0072568	1.00577	0.0942552	3	3	FALSE
SRP19	-0.700145	26.6158	-7.39178	0.000214923	0.00776111	0.921861	0.0875036	3	3	FALSE
MMS19	-0.860176	27.9566	-7.37607	0.000217634	0.00778692	0.908104	0.132974	3	3	FALSE
RWDD1	1.04641	25.8337	8.09501	0.000293493	0.00897913	0.880246	0.117886	3	2	TRUE
C4orf27	1.32091	26.0788	8.08854	0.0002947	0.00897913	0.875739	0.142888	2	3	TRUE
ACADVL	0.652775	29.8255	7.32241	0.000227192	0.00805499	0.86093	0.0717255	3	3	FALSE
CDKN2AIP	0.679205	25.2011	7.28695	0.000233769	0.00821352	0.829599	0.0845087	3	3	FALSE
PSAT1	-0.723759	32.1928	-7.25817	0.000239268	0.0083046	0.804069	0.103206	3	3	FALSE
REXO4	-0.576078	25.2515	-7.25012	0.000240831	0.0083046	0.796921	0.0407911	3	3	FALSE
PPIL1	-1.30274	25.6258	-7.2376	0.000243288	0.0083046	0.785774	0.252175	3	3	TRUE
TMX2	-0.716235	27.4979	-7.22903	0.000244985	0.0083046	0.778141	0.0996958	3	3	FALSE
MLLT6	0.998433	24.1208	7.17479	0.000256047	0.00853489	0.729635	0.183512	3	3	TRUE
GOT1	-0.78356	28.9292	-7.16044	0.000259067	0.00856238	0.716752	0.124598	3	3	FALSE
KRR1	1.14545	25.4931	7.10219	0.000271749	0.00876911	0.664241	0.18071	3	3	TRUE
TEX30	-1.79615	26.1514	-7.07996	0.000276776	0.00876911	0.6441	0.362881	3	3	TRUE
TWF1	-1.06055	24.8223	-7.75943	0.000364525	0.0100826	0.641672	0.125314	2	3	TRUE
PROSC	0.578804	28.0137	7.07682	0.000277495	0.00876911	0.64125	0.0502688	3	3	FALSE
QKI	-0.603309	27.7355	-7.07111	0.000278807	0.00876911	0.636067	0.060065	3	3	FALSE
ZC3H4	0.677401	26.8889	7.06137	0.000281061	0.00876911	0.627216	0.0936938	3	3	FALSE
SPR	-1.24049	25.2905	-7.02112	0.000290597	0.00897913	0.590543	0.248054	3	3	TRUE
LAS1L	1.35328	26.8166	7.65785	0.000389861	0.0102962	0.567542	0.14355	2	3	TRUE
PRMT3	-0.975052	27.1335	-7.62757	0.000397806	0.0103343	0.545271	0.135138	3	2	FALSE
HBS1L	-0.661369	27.3891	-6.95805	0.000306288	0.00925986	0.532731	0.0883582	3	3	FALSE
LSP1	1.72624	26.2541	6.93764	0.000311572	0.00927581	0.513923	0.370391	3	3	TRUE
FANCD2	-2.01917	24.9344	-7.56794	0.000414015	0.0105999	0.501163	0.30961	2	3	TRUE
BROX	0.982976	26.9842	6.91801	0.00031675	0.0093573	0.495798	0.184617	3	3	TRUE
WTAP	-0.767943	25.4321	-6.90919	0.000319108	0.0093573	0.487643	0.125577	3	3	FALSE
SCAF4	0.637542	27.7015	6.89991	0.000321612	0.00936035	0.479046	0.0839882	3	3	FALSE
STAT6	0.688589	26.673	6.88595	0.000325419	0.00940099	0.466105	0.0878636	3	3	FALSE
PPWD1	0.805934	25.395	6.84935	0.000335648	0.00955982	0.432064	0.119401	3	3	FALSE
STRN	-0.8735	25.6964	-6.80498	0.000348541	0.00980469	0.390602	0.163079	3	3	FALSE
CCDC97	-0.69815	25.7498	-6.80192	0.000349449	0.00980469	0.387738	0.103269	3	3	FALSE
SDHA	-0.555706	30.5007	-6.78044	0.000355912	0.0099147	0.367577	0.0536272	3	3	FALSE
FKBP5	-0.885831	28.7401	-6.73314	0.000370625	0.010114	0.323008	0.165187	3	3	FALSE
SOD1	-0.563481	31.5203	-6.72714	0.00037254	0.010114	0.317337	0.0557377	3	3	FALSE
WARS	-0.548595	32.3817	-6.72433	0.000373442	0.010114	0.314677	0.0519147	3	3	FALSE
SLC29A1	-0.903284	25.6478	-6.70028	0.000381255	0.0102531	0.291892	0.174617	3	3	FALSE
YBX3	0.935305	28.0018	6.69245	0.000383836	0.0102531	0.284467	0.162581	3	3	FALSE
CDAN1	-1.81895	22.8543	-6.66596	0.000392724	0.0102962	0.259271	0.377453	3	3	TRUE
CRKL	-0.896176	28.3298	-6.66407	0.000393368	0.0102962	0.257469	0.173674	3	3	FALSE
CLCN7	-1.95203	24.7747	-8.25241	0.000694204	0.0137431	0.254292	0.257141	2	2	TRUE
PTK2B	0.699922	26.7471	6.64442	0.000400125	0.0103343	0.238724	0.110875	3	3	FALSE
VCL	0.530081	30.455	6.59447	0.000417899	0.0105999	0.190881	0.0471747	3	3	FALSE
SNX5	0.738801	30.1089	6.57385	0.0004255	0.0106593	0.171037	0.124842	3	3	FALSE
FAHD2A	-1.19805	26.2498	-6.56823	0.000427596	0.0106593	0.165627	0.216067	3	3	TRUE
ICAM3	1.31034	25.0839	6.56421	0.000429105	0.0106593	0.161751	0.28795	3	3	TRUE
SLC25A6	-0.870129	27.6104	-6.54944	0.000434697	0.0107151	0.147495	0.158767	3	3	FALSE
ATP6V1D	0.510635	26.8588	6.5425	0.000437353	0.0107151	0.140789	0.035583	3	3	FALSE
GPHN	1.87684	27.332	6.53634	0.000439727	0.0107151	0.134828	0.430538	3	3	TRUE
SPATA5L1	-1.17826	25.1374	-6.52959	0.000442342	0.0107151	0.1283	0.251943	3	3	TRUE
ALDH18A1	-0.588109	29.0959	-6.49627	0.000455523	0.0109609	0.0959693	0.0805343	3	3	FALSE
FTSJ3	-0.787917	27.34	-6.48986	0.000458108	0.0109609	0.0897384	0.139604	3	3	FALSE
AHNAK	-0.538659	32.9054	-6.48072	0.000461825	0.0109824	0.0808405	0.0578497	3	3	FALSE
DHX29	-0.897182	25.0854	-6.46809	0.000467019	0.0110386	0.0685254	0.181418	3	3	FALSE
EHD1	-0.615325	28.5876	-6.45061	0.000474312	0.0111435	0.0514619	0.0824705	3	3	FALSE
TPP1	0.668297	27.3278	6.43144	0.000482465	0.0112672	0.0326923	0.109738	3	3	FALSE
LEPRE1	-1.10304	23.7072	-6.39962	0.000496345	0.0115223	0.00145609	0.233479	3	3	TRUE
HLA-A	-1.07418	29.336	-6.3757	0.000507078	0.0117018	-0.0221066	0.218446	3	3	TRUE
XPO5	-0.671437	29.0767	-6.36219	0.000513254	0.0117746	-0.0354394	0.115232	3	3	FALSE
ZNF574	1.15529	24.6855	6.84327	0.0006879	0.0137431	-0.0616022	0.200137	3	2	TRUE
SERPINB1	0.856162	27.1152	6.32919	0.000528705	0.0120582	-0.0681103	0.174227	3	3	FALSE
TOP2A	-0.479333	31.2822	-6.31521	0.000535413	0.0121402	-0.0819971	0.0230698	3	3	FALSE
FASN	-0.528838	34.3308	-6.30109	0.000542282	0.0122249	-0.0960405	0.0587337	3	3	FALSE
SQLE	-1.28206	28.0584	-6.26964	0.000557943	0.0125056	-0.127403	0.296957	3	3	TRUE
RNASET2	0.505841	29.1213	6.2623	0.00056167	0.0125079	-0.134738	0.048998	3	3	FALSE
TNPO1	-0.516901	30.1165	-6.25369	0.000566083	0.0125079	-0.143359	0.0519057	3	3	FALSE
SMC2	-0.604824	29.2412	-6.25062	0.000567664	0.0125079	-0.146432	0.0930827	3	3	FALSE
PPP2R5C	-0.739223	26.536	-6.23978	0.00057329	0.0125285	-0.157296	0.137001	3	3	FALSE
TBL3	0.537857	28.8956	6.23646	0.000575026	0.0125285	-0.160627	0.0663915	3	3	FALSE
GAPVD1	-0.630849	26.8747	-6.2029	0.000592903	0.0127537	-0.194358	0.107338	3	3	FALSE
FANCI	-0.551994	27.3354	-6.19752	0.000595828	0.0127537	-0.199779	0.0741238	3	3	FALSE
TSTA3	0.539272	27.8596	6.19274	0.000598445	0.0127537	-0.204606	0.067477	3	3	FALSE
NEDD8	1.39168	26.6787	6.17993	0.000605507	0.0128341	-0.217532	0.330497	3	3	TRUE
UCK2	-0.739604	27.5776	-6.17394	0.000608842	0.012835	-0.223584	0.137326	3	3	FALSE
GTF3C1	-0.699534	25.376	-6.16753	0.000612435	0.0128414	-0.230067	0.129288	3	3	FALSE
CHID1	0.625193	26.9625	6.16114	0.00061604	0.0128479	-0.236533	0.105513	3	3	FALSE
HLA-DRB1	-1.17961	30.1952	-6.14628	0.000624521	0.0129555	-0.251598	0.270656	3	3	TRUE
GNL1	0.746101	26.2042	6.10732	0.000647379	0.0132352	-0.291206	0.139303	3	3	FALSE
DIAPH1	0.537535	30.8686	6.10598	0.000648184	0.0132352	-0.292575	0.0698992	3	3	FALSE
GOLGA2	0.626651	25.4399	6.50483	0.000885465	0.0159139	-0.342585	0.0371274	2	3	FALSE
STAT2	-1.3811	23.8891	-7.26471	0.00119139	0.0190428	-0.347144	0.233229	2	2	TRUE
FLT3	0.526899	28.165	6.04671	0.000684856	0.0137431	-0.353217	0.0659858	3	3	FALSE
POGLUT1	-1.03631	25.0443	-6.04186	0.000687958	0.0137431	-0.358196	0.229192	3	3	FALSE
THUMPD1	1.29082	26.0472	6.0336	0.000693277	0.0137431	-0.366683	0.277525	3	3	TRUE
LCP2	0.732414	29.0708	5.99659	0.0007177	0.0140776	-0.404835	0.141555	3	3	FALSE
NDC1	-0.828038	24.3869	-5.99286	0.000720213	0.0140776	-0.408687	0.153344	3	3	FALSE
HLA-DRA	-0.752281	30.3045	-5.98334	0.00072668	0.0140776	-0.418537	0.152742	3	3	FALSE
MRPL14	-0.678565	25.77	-5.98196	0.000727623	0.0140776	-0.419967	0.108646	3	3	FALSE
NTPCR	0.517475	27.9347	5.97973	0.000729147	0.0140776	-0.422273	0.0672203	3	3	FALSE
PCYT2	-0.690178	26.2275	-5.93116	0.00076329	0.0146309	-0.472701	0.125182	3	3	FALSE
STK26	0.500937	29.3139	5.92301	0.000769199	0.0146309	-0.4812	0.0548411	3	3	FALSE
HMGN5	-0.701332	25.8404	-5.92049	0.000771037	0.0146309	-0.48383	0.143594	3	3	FALSE
LAIR1	-0.724383	27.7415	-5.91806	0.000772809	0.0146309	-0.48636	0.120961	3	3	FALSE
KCMF1	-0.642884	25.266	-5.90528	0.000782223	0.0147375	-0.499703	0.119236	3	3	FALSE
ERI1	0.638947	26.0576	6.31888	0.00102184	0.0176689	-0.502277	0.0498836	2	3	FALSE
S100A11	-0.504472	30.386	-5.89809	0.000787575	0.014767	-0.507216	0.0614075	3	3	FALSE
TRIM33	-0.596974	26.2623	-5.87914	0.000801885	0.0149502	-0.527059	0.105744	3	3	FALSE
FAM129A	-1.94231	24.5155	-6.28428	0.00104983	0.0178792	-0.53242	0.446874	3	2	TRUE
MRPS5	0.863087	25.7136	6.96355	0.00142277	0.0211786	-0.546676	0.086897	2	2	FALSE
INTS9	0.645553	27.1384	5.84414	0.000829085	0.0153243	-0.563819	0.120089	3	3	FALSE
KIAA1143	-0.648116	25.3828	-5.81372	0.000853582	0.015629	-0.595908	0.128981	3	3	FALSE
ITGA4	-0.675807	27.0026	-5.79928	0.000865489	0.0157729	-0.611174	0.11677	3	3	FALSE
IWS1	-0.835322	25.9216	-5.78494	0.000877508	0.0158766	-0.626372	0.141486	3	3	FALSE
TBK1	-0.568225	26.431	-5.7828	0.000879319	0.0158766	-0.628643	0.0762923	3	3	FALSE
UTP23	0.870709	23.5139	6.82943	0.00154308	0.0219201	-0.638201	0.0921946	2	2	FALSE
BET1L	-1.11535	24.6199	-6.15688	0.00116086	0.01896	-0.644605	0.212502	2	3	TRUE
GTF3C3	-0.463599	25.0717	-5.76302	0.000896237	0.0160336	-0.649644	0.046378	3	3	FALSE
PPFIBP2	-0.781266	24.1038	-6.79258	0.00157825	0.0219753	-0.663641	0.04715	2	2	FALSE
SEPHS1	-0.763595	27.5075	-5.7382	0.000917996	0.0163479	-0.676077	0.171994	3	3	FALSE
EIF2AK2	-0.582244	26.0756	-5.71972	0.00093458	0.0165676	-0.695807	0.0940574	3	3	FALSE
SEC24B	-0.629948	26.1337	-5.70505	0.000947994	0.0167293	-0.71151	0.123579	3	3	FALSE
LNP	0.58701	25.9801	5.67494	0.000976198	0.0170792	-0.743815	0.109004	3	3	FALSE
PCBP2	-0.49719	31.9927	-5.67454	0.000976578	0.0170792	-0.744244	0.0644308	3	3	FALSE
RAP2B	0.58972	25.6582	5.65831	0.000992175	0.0172745	-0.761703	0.108203	3	3	FALSE
PITRM1	-0.624835	25.5284	-5.9966	0.00132043	0.0202562	-0.788441	0.0604878	2	3	FALSE
RER1	-0.769144	25.4986	-5.62619	0.00102389	0.0176689	-0.796375	0.177345	3	3	FALSE
ESCO1	0.490046	27.77	5.61783	0.00103233	0.0177361	-0.805421	0.0689014	3	3	FALSE
C14orf166	-0.506361	29.3883	-5.57703	0.00107467	0.0182226	-0.849704	0.0733169	3	3	FALSE
CCDC124	0.576897	27.4335	5.56986	0.0010823	0.0182727	-0.857504	0.092759	3	3	FALSE
GARS	-0.465509	32.6906	-5.54531	0.00110893	0.0185614	-0.884274	0.0597627	3	3	FALSE
SLC39A14	0.506383	26.734	5.5365	0.00111866	0.0185815	-0.893904	0.0810962	3	3	FALSE
VBP1	-0.457825	28.1554	-5.4942	0.00116677	0.01896	-0.940289	0.0529772	3	3	FALSE
CSTF1	-1.32571	26.6234	-5.48877	0.0011731	0.0189838	-0.946251	0.358748	3	3	TRUE
DOHH	-0.460134	27.8109	-5.48388	0.00117885	0.018998	-0.951636	0.0570332	3	3	FALSE
AHCTF1	0.676958	26.6268	5.47735	0.00118657	0.0190428	-0.958828	0.146503	3	3	FALSE
PREB	0.833803	27.7367	5.45841	0.00120928	0.0192497	-0.97971	0.207858	3	3	FALSE
MRPL13	-0.514239	30.8096	-5.44271	0.00122849	0.019476	-0.997071	0.0891461	3	3	FALSE
GTF3C4	-0.532409	26.6266	-5.43351	0.0012399	0.0195155	-1.00725	0.0972791	3	3	FALSE
PHGDH	-0.499136	32.3359	-5.43264	0.00124099	0.0195155	-1.00822	0.0841324	3	3	FALSE
ADA	-0.499233	27.1504	-5.40974	0.00126993	0.0198905	-1.03361	0.0852437	3	3	FALSE
NUP155	0.409901	30.444	5.38804	0.00129807	0.0202081	-1.05776	0.0247584	3	3	FALSE
GLS	-0.539209	28.4931	-5.38545	0.00130148	0.0202081	-1.06064	0.103501	3	3	FALSE
ANXA5	0.404875	30.2628	5.37923	0.00130969	0.0202081	-1.06757	0.0166779	3	3	FALSE
TBRG4	-0.538439	29.2783	-5.37829	0.00131094	0.0202081	-1.06862	0.100916	3	3	FALSE
PVR	-0.907417	24.966	-5.36432	0.00132964	0.0202562	-1.08421	0.233564	3	3	FALSE
CD74	-0.753316	28.0494	-5.34739	0.00135269	0.0205273	-1.10315	0.148924	3	3	FALSE
KAT7	0.63131	24.8086	5.33786	0.00136587	0.0206468	-1.11382	0.13024	3	3	FALSE
CDKN2C	0.705874	25.665	5.32446	0.00138464	0.020774	-1.12886	0.168805	3	3	FALSE
DYNC1I2	-0.714685	27.4118	-5.32425	0.00138493	0.020774	-1.12909	0.173305	3	3	FALSE
NSFL1C	-0.646866	28.9976	-5.31389	0.00139966	0.0209145	-1.14073	0.146546	3	3	FALSE
FLOT2	-1.01014	26.3017	-5.28519	0.00144135	0.0213736	-1.17305	0.274415	3	3	FALSE
UBA5	-0.574328	27.5833	-5.27921	0.00145021	0.0214131	-1.17979	0.0888964	3	3	FALSE
ANXA2	-0.444718	31.0692	-5.26665	0.00146902	0.0215383	-1.19399	0.0550704	3	3	FALSE
EEF1A2	-0.82461	30.1633	-5.26034	0.00147858	0.021572	-1.20113	0.202446	3	3	FALSE
NEK9	0.482997	29.2777	5.25236	0.00149076	0.0216133	-1.21016	0.083243	3	3	FALSE
ATP2B4	-0.980484	26.0824	-5.53604	0.00194129	0.0240139	-1.21929	0.239653	3	2	FALSE
PPA1	-0.421182	31.6625	-5.23429	0.00151876	0.0218806	-1.23065	0.0473578	3	3	FALSE
GTF2H1	-0.996029	24.5555	-6.01669	0.00260268	0.0282742	-1.23097	0.168778	2	2	FALSE
WASF2	0.941416	25.8152	5.23161	0.00152297	0.0218806	-1.23369	0.221554	3	3	FALSE
TNS3	-0.680032	28.2522	-5.22967	0.00152603	0.0218806	-1.2359	0.154997	3	3	FALSE
EIF4EBP2	-0.436339	27.1546	-5.22506	0.00153331	0.0219044	-1.24114	0.0554439	3	3	FALSE
THUMPD3	-0.553315	27.6193	-5.21423	0.00155055	0.0219201	-1.25345	0.0979023	3	3	FALSE
HMGA1	-0.627331	29.6745	-5.20791	0.00156072	0.0219201	-1.26065	0.137778	3	3	FALSE
ACAT1	-0.512673	30.0126	-5.20534	0.00156488	0.0219201	-1.26358	0.100758	3	3	FALSE
PECAM1	0.83758	26.6469	5.20499	0.00156544	0.0219201	-1.26397	0.222037	3	3	FALSE
CD81	-0.980535	28.0676	-5.20334	0.00156813	0.0219201	-1.26586	0.270271	3	3	FALSE
GEMIN4	-0.499665	26.5515	-5.19402	0.00158335	0.0219753	-1.27649	0.0901679	3	3	FALSE
SUPT4H1	1.04763	26.1759	5.46355	0.00206717	0.024876	-1.28957	0.265852	3	2	FALSE
ABCB10	0.39963	27.5786	5.16123	0.00163821	0.0224965	-1.31398	0.0289202	3	3	FALSE
C8orf82	0.683554	26.1705	5.15728	0.00164495	0.0225099	-1.3185	0.169797	3	3	FALSE
MDC1	-0.480549	29.0287	-5.15067	0.00165632	0.0225151	-1.32608	0.0766923	3	3	FALSE
PSPH	-0.628777	28.62	-5.15034	0.00165688	0.0225151	-1.32645	0.116731	3	3	FALSE
ARAF	-0.689531	25.2126	-5.41045	0.00216536	0.0253601	-1.34149	0.133598	3	2	FALSE
APOOL	0.864152	25.3586	5.13636	0.00168124	0.0227662	-1.34251	0.231811	3	3	FALSE
ATP6V0A1	-0.558341	25.3981	-5.13306	0.00168703	0.0227662	-1.3463	0.109833	3	3	FALSE
GLTSCR2	1.51687	24.5333	5.40442	0.00217686	0.0254184	-1.34741	0.411503	3	2	TRUE
APOBR	0.579623	26.2704	5.12356	0.00170387	0.0229141	-1.35722	0.119561	3	3	FALSE
LAPTM5	-0.88887	26.3186	-5.11281	0.00172315	0.0230485	-1.36961	0.223624	3	3	FALSE
TOP2B	0.444606	30.3011	5.10966	0.00172885	0.0230485	-1.37324	0.0611903	3	3	FALSE
VPS25	-0.563281	26.6813	-5.10815	0.00173159	0.0230485	-1.37498	0.104596	3	3	FALSE
PRKAR1A	-0.6315	28.6411	-5.10387	0.00173936	0.0230732	-1.37991	0.145852	3	3	FALSE
COPS7A	-0.59623	25.9371	-5.09505	0.00175555	0.0231312	-1.3901	0.123117	3	3	FALSE
MT-CO1	-0.564386	28.2854	-5.09454	0.00175649	0.0231312	-1.39069	0.128189	3	3	FALSE
SNAP29	-0.550382	26.2651	-5.08812	0.00176836	0.0231312	-1.39811	0.120178	3	3	FALSE
CDC37	0.528199	30.9755	5.08658	0.00177124	0.0231312	-1.39989	0.101855	3	3	FALSE
NOP16	-0.68892	25.4806	-5.08542	0.0017734	0.0231312	-1.40123	0.139335	3	3	FALSE
LAMTOR3	0.521791	28.8713	5.07777	0.00178771	0.023226	-1.41008	0.100103	3	3	FALSE
FADS2	-0.520934	29.5775	-5.07519	0.00179257	0.023226	-1.41306	0.109978	3	3	FALSE
ITGAL	-0.5696	27.0436	-5.0574	0.00182648	0.0235092	-1.43368	0.125773	3	3	FALSE
SH3BGRL	0.499917	29.3334	5.04758	0.00184552	0.0236761	-1.44509	0.101693	3	3	FALSE
PDLIM7	-0.547742	25.3357	-5.03825	0.0018638	0.0236955	-1.45593	0.114493	3	3	FALSE
CCBL2	-0.507724	27.4005	-5.0363	0.00186765	0.0236955	-1.4582	0.103785	3	3	FALSE
ACADM	0.405716	29.9051	5.03444	0.00187134	0.0236955	-1.46037	0.0473875	3	3	FALSE
DLGAP4	0.902378	24.0922	5.02933	0.00188149	0.023747	-1.46632	0.226638	3	3	FALSE
ACTN1	-0.405985	31.5909	-5.02439	0.00189135	0.0237944	-1.47207	0.0490597	3	3	FALSE
GAMT	0.496473	26.9172	5.02133	0.00189749	0.0237949	-1.47564	0.0995537	3	3	FALSE
HEBP2	-0.498747	27.8242	-5.01686	0.00190651	0.0238314	-1.48085	0.0923951	3	3	FALSE
COA7	0.457271	26.546	5.00623	0.00192812	0.0239813	-1.49325	0.0750311	3	3	FALSE
CREB1	1.37054	26.5061	4.99291	0.00195562	0.0240139	-1.50882	0.335675	3	3	TRUE
KDM3B	-0.644827	27.23	-4.99175	0.00195804	0.0240139	-1.51018	0.164924	3	3	FALSE
ABCD1	0.616196	26.1526	4.98887	0.00196405	0.0240139	-1.51355	0.149905	3	3	FALSE
RNF126	0.632119	26.8221	4.98423	0.00197377	0.0240403	-1.51898	0.150052	3	3	FALSE
SNRPD2	0.417045	30.2652	4.98189	0.0019787	0.0240403	-1.52172	0.0553942	3	3	FALSE
IFI35	-0.683984	26.4823	-4.96777	0.0020087	0.024329	-1.53827	0.178629	3	3	FALSE
PURA	0.672303	24.8856	4.95075	0.00204556	0.0246987	-1.55827	0.177399	3	3	FALSE
SLC43A3	-0.76378	25.9393	-4.93808	0.00207348	0.024876	-1.57317	0.155287	3	3	FALSE
JAGN1	-0.740215	25.4978	-4.93543	0.00207938	0.024876	-1.57629	0.182023	3	3	FALSE
SLC1A5	-0.431249	30.2031	-4.9304	0.00209062	0.0249	-1.58222	0.0551576	3	3	FALSE
MINPP1	-1.07688	24.4741	-4.92622	0.00210002	0.0249	-1.58715	0.319594	3	3	FALSE
PIK3CD	0.437209	25.7374	4.92591	0.00210071	0.0249	-1.58751	0.0754967	3	3	FALSE
ZFR	0.503674	27.4547	4.92316	0.00210693	0.0249	-1.59076	0.109668	3	3	FALSE
LMNB2	0.540709	29.0947	4.9084	0.00214059	0.0252215	-1.60819	0.115271	3	3	FALSE
KPNA6	-0.517188	26.282	-4.87862	0.00221038	0.0257328	-1.64345	0.101414	3	3	FALSE
C14orf1	0.81541	25.1367	4.87358	0.00222244	0.0257961	-1.64943	0.219378	3	3	FALSE
CWF19L1	0.604792	27.0291	4.86333	0.00224721	0.0260063	-1.66161	0.155621	3	3	FALSE
GPATCH4	-0.69844	22.88	-5.08485	0.00289967	0.029964	-1.66819	0.138492	2	3	FALSE
ANKHD1	-1.73534	27.7097	-4.84915	0.00228196	0.0261924	-1.67847	0.437961	3	3	TRUE
DCAF13	0.585515	27.0745	4.84855	0.00228344	0.0261924	-1.67919	0.143491	3	3	FALSE
HMGCS1	0.447021	31.2579	4.82642	0.00233895	0.0266969	-1.70558	0.0799492	3	3	FALSE
AKR1A1	0.538681	29.568	4.82526	0.00234189	0.0266969	-1.70696	0.106824	3	3	FALSE
TERF2IP	1.03869	26.1316	4.82288	0.00234796	0.0266969	-1.7098	0.312072	3	3	FALSE
REEP5	-0.733807	25.748	-4.81756	0.00236157	0.0267024	-1.71615	0.20541	3	3	FALSE
RFTN1	-1.135	25.6275	-4.81734	0.00236214	0.0267024	-1.71642	0.333465	3	3	FALSE
CD2AP	-0.66036	25.2127	-4.80504	0.002394	0.0269844	-1.73113	0.180217	3	3	FALSE
IPO5	-0.449762	32.3226	-4.77035	0.00248644	0.0277854	-1.77275	0.0900761	3	3	FALSE
ELOVL1	-0.383553	27.87	-4.7561	0.00252554	0.0281274	-1.78989	0.041188	3	3	FALSE
USP14	-0.367786	27.4366	-4.74912	0.00254497	0.0281274	-1.7983	0.0326311	3	3	FALSE
PBDC1	0.494894	26.8744	4.95488	0.00327018	0.0325546	-1.8027	0.0589926	2	3	FALSE
SPG20	0.427076	28.8583	4.7451	0.00255623	0.0281274	-1.80315	0.0698967	3	3	FALSE
ATP6V1F	1.2728	26.2308	4.74364	0.00256032	0.0281274	-1.8049	0.391326	3	3	FALSE
RAB8A	-0.63641	28.0854	-4.73292	0.00259065	0.0282742	-1.81784	0.141043	3	3	FALSE
PLOD1	-0.555973	26.872	-4.73106	0.00259597	0.0282742	-1.82009	0.134302	3	3	FALSE
NDUFB9	-0.562904	28.3776	-4.72883	0.00260235	0.0282742	-1.82279	0.144752	3	3	FALSE
GLRX	-0.739802	27.7678	-4.72521	0.00261272	0.0283045	-1.82715	0.213555	3	3	FALSE
DDX1	-0.465668	30.5715	-4.71535	0.00264128	0.0285046	-1.83909	0.0891753	3	3	FALSE
LSM2	-0.435032	28.5531	-4.71379	0.00264581	0.0285046	-1.84097	0.0815146	3	3	FALSE
BTK	-0.395045	28.738	-4.70756	0.00266405	0.0285728	-1.84851	0.0606011	3	3	FALSE
MED23	0.688927	25.1242	4.70346	0.00267616	0.0285946	-1.85349	0.196916	3	3	FALSE
PASK	1.43374	24.4211	4.69921	0.00268874	0.0286505	-1.85864	0.443157	3	3	TRUE
ADD1	-0.622802	27.5857	-4.89887	0.00344645	0.0336871	-1.86142	0.127446	3	2	FALSE
VAT1	-0.497455	30.0567	-4.6887	0.00272015	0.0289062	-1.87139	0.117994	3	3	FALSE
EIF3I	-0.467706	30.25	-4.67991	0.00274674	0.0291095	-1.88206	0.104111	3	3	FALSE
POLR2E	0.439456	27.4563	4.66216	0.00280133	0.029514	-1.90366	0.0903692	3	3	FALSE
DAK	0.736402	27.7287	4.65858	0.0028125	0.029514	-1.90803	0.203295	3	3	FALSE
BCAT1	-0.474713	29.2086	-4.65834	0.00281323	0.029514	-1.90832	0.0931038	3	3	FALSE
EVL	0.702042	25.1426	4.65772	0.00281518	0.029514	-1.90908	0.199053	3	3	FALSE
UBE2E1	0.783059	25.1851	4.65038	0.00283823	0.0296758	-1.91802	0.200529	3	3	FALSE
AP1M1	-0.414979	28.4494	-4.64217	0.00286426	0.0298141	-1.92804	0.0773793	3	3	FALSE
FAF2	-0.542918	28.5275	-4.64138	0.00286679	0.0298141	-1.92901	0.136994	3	3	FALSE
AKT1S1	0.746135	25.1746	4.82293	0.0037031	0.0345249	-1.94174	0.195229	2	3	FALSE
NFKB1	0.525427	26.7478	4.62973	0.0029042	0.029964	-1.94324	0.129889	3	3	FALSE
PARN	-0.505477	26.6032	-4.60852	0.00297378	0.0306009	-1.96921	0.113254	3	3	FALSE
PLD4	0.772661	27.4003	4.59909	0.00300533	0.0308338	-1.98078	0.229727	3	3	FALSE
MGEA5	-0.540936	25.6005	-4.59704	0.00301223	0.0308338	-1.9833	0.141995	3	3	FALSE
Unassigned	0.425317	29.8074	4.58842	0.00304145	0.0310514	-1.99389	0.0849219	3	3	FALSE
UBE4B	0.466868	24.9589	4.58068	0.00306795	0.0312402	-2.0034	0.102796	3	3	FALSE
IPO8	-0.516663	25.6599	-4.5707	0.00310249	0.0314278	-2.01568	0.132905	3	3	FALSE
UBE2Q1	-0.845268	25.2229	-4.75272	0.00396006	0.0354639	-2.01674	0.24049	2	3	FALSE
GPN1	-0.987536	25.8241	-4.56626	0.00311803	0.0315034	-2.02116	0.312988	3	3	FALSE
GSDMD	0.481734	25.4897	4.73123	0.00404277	0.035764	-2.03984	0.0662699	2	3	FALSE
FMNL1	0.753356	25.1388	4.54314	0.00320022	0.0321671	-2.04968	0.209481	3	3	FALSE
TAPBP	-0.989703	25.8402	-4.5387	0.00321626	0.0322453	-2.05517	0.286163	3	3	FALSE
POLR2C	-0.477907	26.5312	-4.52406	0.00326987	0.0325546	-2.07329	0.114016	3	3	FALSE
RGS10	0.749807	25.4262	4.51732	0.00329486	0.0326141	-2.08163	0.208963	3	3	FALSE
AGTRAP	1.09094	24.8711	4.99224	0.00549437	0.0419335	-2.08489	0.278386	2	2	FALSE
PSMB3	-0.388341	29.728	-4.50974	0.00332324	0.0328117	-2.09103	0.0677032	3	3	FALSE
FLNC	-0.611746	26.1619	-4.49096	0.00339474	0.0333488	-2.11436	0.174967	3	3	FALSE
RABEP1	-0.70284	25.0506	-4.63842	0.00442341	0.037749	-2.14039	0.159096	3	2	FALSE
PSMB4	-0.365271	29.7476	-4.46972	0.00347764	0.0337681	-2.1408	0.0448433	3	3	FALSE
DENND4A	-0.6514	28.8791	-4.46652	0.00349033	0.0337681	-2.14479	0.184939	3	3	FALSE
NDUFS6	-0.39785	27.3057	-4.46622	0.00349154	0.0337681	-2.14517	0.073152	3	3	FALSE
SMAP2	0.69155	26.5663	4.463	0.00350437	0.0337681	-2.14919	0.197322	3	3	FALSE
LYN	-0.927262	26.3427	-4.4626	0.00350597	0.0337681	-2.14969	0.298177	3	3	FALSE
PCK2	-0.420255	30.0857	-4.46242	0.00350669	0.0337681	-2.14991	0.0893747	3	3	FALSE
OSBP	0.384439	28.3757	4.45668	0.0035297	0.033906	-2.15708	0.0671914	3	3	FALSE
THOC7	0.6764	25.4926	4.45144	0.00355085	0.0339509	-2.16362	0.206733	3	3	FALSE
CNP	-0.454899	27.9121	-4.4474	0.00356722	0.0339509	-2.16866	0.108739	3	3	FALSE
ANXA6	-0.511789	31.2385	-4.44447	0.0035792	0.0339509	-2.17233	0.137247	3	3	FALSE
GALK1	-0.529849	28.7401	-4.44316	0.00358455	0.0339509	-2.17397	0.145341	3	3	FALSE
SDR39U1	0.447734	24.1597	4.44266	0.00358661	0.0339509	-2.1746	0.104904	3	3	FALSE
ACSL3	-0.575307	28.2728	-4.43165	0.00363201	0.0342496	-2.18837	0.162731	3	3	FALSE
RELA	-0.478876	27.174	-4.42873	0.00364412	0.0342496	-2.19202	0.114479	3	3	FALSE
TXNDC12	-0.621801	28.8782	-4.42864	0.00364451	0.0342496	-2.19214	0.185925	3	3	FALSE
MMP14	-0.726331	25.3673	-4.87163	0.006045	0.0437073	-2.19432	0.145204	2	2	FALSE
UBE2T	0.757871	26.1832	4.42643	0.00365376	0.034254	-2.19491	0.240643	3	3	FALSE
LSM8	-0.773971	27.3797	-4.40867	0.00372885	0.0345249	-2.21719	0.230758	3	3	FALSE
TTK	-1.17677	24.2369	-4.5676	0.00474153	0.0388816	-2.21797	0.361803	3	2	FALSE
AKT1	0.719985	26.3219	4.40112	0.00376126	0.0345249	-2.22666	0.188976	3	3	FALSE
EIF2B4	-0.781224	26.7157	-4.40098	0.00376188	0.0345249	-2.22684	0.19646	3	3	FALSE
MCCC2	0.627077	27.0654	4.39692	0.00377944	0.0345249	-2.23194	0.181608	3	3	FALSE
KIAA2013	-0.85153	24.1246	-4.39582	0.00378423	0.0345249	-2.23333	0.275257	3	3	FALSE
NSDHL	-0.345472	28.3591	-4.39463	0.0037894	0.0345249	-2.23482	0.0396289	3	3	FALSE
SMPD4	-0.530808	26.1092	-4.3944	0.0037904	0.0345249	-2.23511	0.118928	3	3	FALSE
NUP35	0.44034	26.638	4.39405	0.00379194	0.0345249	-2.23556	0.0962524	3	3	FALSE
SH3KBP1	0.758103	27.9369	4.39272	0.00379773	0.0345249	-2.23723	0.20208	3	3	FALSE
NUBP2	-0.494389	28.5826	-4.38877	0.00381501	0.0346012	-2.2422	0.128217	3	3	FALSE
IMPA1	0.43727	28.2002	4.37505	0.00387572	0.0350703	-2.25948	0.104018	3	3	FALSE
SNUPN	-0.44918	25.6961	-4.36596	0.00391656	0.0352762	-2.27095	0.110356	3	3	FALSE
MAEA	-0.663203	24.8572	-4.35914	0.0039475	0.0354639	-2.27956	0.195065	3	3	FALSE
YIPF4	-0.643683	26.044	-4.35318	0.00397471	0.0354639	-2.28708	0.176975	3	3	FALSE
MED4	-0.773085	25.4597	-4.35154	0.00398228	0.0354639	-2.28916	0.249742	3	3	FALSE
GLRX3	-0.421526	29.7895	-4.35141	0.00398286	0.0354639	-2.28932	0.0968793	3	3	FALSE
CCDC6	-0.482819	24.8673	-4.50162	0.00506167	0.0406655	-2.29092	0.085487	2	3	FALSE
TEX264	0.484058	25.9998	4.34275	0.00402293	0.0357391	-2.30028	0.127661	3	3	FALSE
ABCF1	-0.367623	30.0616	-4.33318	0.00406772	0.035764	-2.31239	0.0636558	3	3	FALSE
BRD2	0.56653	25.3666	4.33248	0.00407104	0.035764	-2.31328	0.167397	3	3	FALSE
ITM2C	-0.532012	26.9983	-4.33241	0.00407135	0.035764	-2.31337	0.152403	3	3	FALSE
NAPRT	0.614382	26.573	4.33236	0.00407159	0.035764	-2.31343	0.139586	3	3	FALSE
MRPL9	0.53548	26.6758	4.31981	0.00413127	0.0361159	-2.32935	0.152518	3	3	FALSE
TMEM43	0.401161	29.0663	4.31626	0.0041483	0.0361159	-2.33385	0.0822613	3	3	FALSE
SBDS	0.632181	25.5245	4.31618	0.0041487	0.0361159	-2.33395	0.187587	3	3	FALSE
ACADS	-0.405348	26.2293	-4.30515	0.00420217	0.0364999	-2.34796	0.0714907	3	3	FALSE
ETV6	0.480121	26.4049	4.30274	0.00421395	0.0365209	-2.35102	0.129393	3	3	FALSE
HDHD1	-0.855318	25.2541	-4.44061	0.00537983	0.0415132	-2.35896	0.266268	3	2	FALSE
CDK6	0.480264	28.9415	4.28872	0.00428327	0.0370393	-2.36886	0.121348	3	3	FALSE
SCAMP1	0.595264	26.219	4.2834	0.0043099	0.0371872	-2.37564	0.179675	3	3	FALSE
RDX	-0.637073	26.5217	-4.26726	0.0043918	0.0377101	-2.39622	0.202142	3	3	FALSE
VARS	-0.321223	31.4753	-4.26576	0.00439951	0.0377101	-2.39814	0.0170463	3	3	FALSE
USP11	0.392251	27.4239	4.26115	0.00442328	0.037749	-2.40403	0.079069	3	3	FALSE
FADD	0.440594	26.7936	4.25711	0.00444421	0.0377955	-2.40919	0.10051	3	3	FALSE
FAM107B	0.630318	28.9914	4.25634	0.00444825	0.0377955	-2.41018	0.180318	3	3	FALSE
METTL7B	0.670965	26.8658	4.24619	0.00450137	0.0379814	-2.42316	0.202771	3	3	FALSE
EMC3	0.370459	25.1028	4.24473	0.00450908	0.0379814	-2.42503	0.0676961	3	3	FALSE
FNTA	0.432468	26.7207	4.24036	0.00453224	0.0380943	-2.43063	0.103234	3	3	FALSE
PGRMC2	0.387562	27.6653	4.23752	0.00454731	0.0381388	-2.43426	0.0825687	3	3	FALSE
CYB5R1	0.79841	25.3928	4.36999	0.00577695	0.0429609	-2.43842	0.24914	3	2	FALSE
TMEM261	1.47461	26.1855	4.36892	0.0057832	0.0429609	-2.43962	0.467556	2	3	FALSE
KIAA1524	-0.396077	26.6997	-4.22318	0.0046245	0.0386144	-2.45265	0.089151	3	3	FALSE
ACBD3	0.456669	26.2569	4.22087	0.00463703	0.0386144	-2.4556	0.121897	3	3	FALSE
TUBGCP2	0.436202	26.4068	4.21966	0.00464363	0.0386144	-2.45716	0.110908	3	3	FALSE
GYS1	-0.681438	26.3846	-4.21345	0.00467766	0.0388146	-2.46514	0.22121	3	3	FALSE
ACO2	-0.375458	30.1961	-4.20403	0.00472981	0.0388816	-2.47725	0.0771332	3	3	FALSE
TRMT1	0.648421	26.9552	4.20274	0.00473696	0.0388816	-2.4789	0.172286	3	3	FALSE
SNX2	0.410128	29.3506	4.20252	0.00473821	0.0388816	-2.47919	0.0974051	3	3	FALSE
SPAG9	0.393457	25.9502	4.2024	0.00473886	0.0388816	-2.47934	0.0688998	3	3	FALSE
PPP2R1B	-0.473216	27.2546	-4.19974	0.00475375	0.0388816	-2.48276	0.107338	3	3	FALSE
PPID	-0.487515	27.7087	-4.19821	0.00476235	0.0388816	-2.48474	0.131201	3	3	FALSE
DIS3	-0.365771	28.3864	-4.19765	0.00476549	0.0388816	-2.48546	0.0552766	3	3	FALSE
PNPLA6	0.60658	25.256	4.30352	0.00618153	0.0443161	-2.51389	0.161236	3	2	FALSE
CPT2	0.556063	27.6515	4.16351	0.00496149	0.0402283	-2.52947	0.168774	3	3	FALSE
DDX20	-0.371363	27.5082	-4.15748	0.00499704	0.0404194	-2.53726	0.0758779	3	3	FALSE
HLA-DRB1.1	-0.855366	26.4368	-4.14965	0.00504361	0.0406406	-2.54739	0.29142	3	3	FALSE
BAG2	-0.590197	28.9229	-4.14566	0.00506754	0.0406655	-2.55256	0.163405	3	3	FALSE
SLC3A2	-0.34163	31.3412	-4.14228	0.00508789	0.0406933	-2.55693	0.0532447	3	3	FALSE
GDI1	0.714066	26.9645	4.14162	0.00509188	0.0406933	-2.55779	0.24283	3	3	FALSE
NUDT16L1	-0.5836	25.7594	-4.13596	0.00512618	0.0408836	-2.56512	0.184606	3	3	FALSE
NCAPG	-0.423551	28.4541	-4.1309	0.00515714	0.0409815	-2.57169	0.108422	3	3	FALSE
MFSD10	0.406232	26.1439	4.13008	0.00516216	0.0409815	-2.57275	0.0759218	3	3	FALSE
ACOX1	-0.453489	25.647	-4.1288	0.00516998	0.0409815	-2.5744	0.122291	3	3	FALSE
HAUS5	1.15507	24.3744	4.25008	0.00653034	0.0457241	-2.57507	0.360892	2	3	FALSE
WDR18	0.428932	26.1286	4.12331	0.00520389	0.0410833	-2.58153	0.111264	3	3	FALSE
CFD	-1.02832	27.6855	-4.12003	0.00522423	0.0411606	-2.58579	0.370059	3	3	FALSE
HDGF	-0.370811	30.9	-4.117	0.00524307	0.0411987	-2.58972	0.0791905	3	3	FALSE
PLOD3	-0.327295	27.8757	-4.11586	0.00525019	0.0411987	-2.5912	0.0385726	3	3	FALSE
SLC30A7	0.490475	25.6056	4.10991	0.00528751	0.0412854	-2.59893	0.142533	3	3	FALSE
AACS	-0.831182	25.0141	-4.10705	0.00530561	0.0412854	-2.60266	0.292459	3	3	FALSE
SLC35B2	-0.391596	27.598	-4.10657	0.00530862	0.0412854	-2.60328	0.0917167	3	3	FALSE
HYPK	-0.473529	28.3156	-4.10584	0.00531325	0.0412854	-2.60423	0.137561	3	3	FALSE
PMVK	-0.587143	26.9251	-4.10569	0.00531417	0.0412854	-2.60442	0.176482	3	3	FALSE
TMCO1	-0.397601	28.024	-4.09516	0.00538137	0.0415132	-2.61812	0.0969258	3	3	FALSE
ARHGEF18	-0.476448	26.6203	-4.09417	0.00538776	0.0415132	-2.61942	0.123194	3	3	FALSE
NFYA	0.827384	24.8623	4.09303	0.00539509	0.0415132	-2.6209	0.267352	3	3	FALSE
AARS	-0.313234	31.5264	-4.09277	0.00539672	0.0415132	-2.62123	0.0279868	3	3	FALSE
CHP1	-0.944563	24.5052	-4.20613	0.00683399	0.0472563	-2.6257	0.259696	2	3	FALSE
HMMR	0.709179	26.6347	4.08818	0.00542644	0.0415174	-2.62722	0.2322	3	3	FALSE
RHOG	-0.364558	29.6596	-4.08775	0.0054292	0.0415174	-2.62777	0.0764331	3	3	FALSE
NAGA	-0.678993	24.6164	-4.17257	0.00707673	0.0484198	-2.66457	0.136333	3	2	FALSE
PPP1R12A	-0.388759	26.1785	-4.05914	0.00561834	0.0424769	-2.66512	0.0719211	3	3	FALSE
TBC1D9B	0.927289	24.1402	4.05889	0.00562002	0.0424769	-2.66544	0.333063	3	3	FALSE
CYC1	0.374092	29.8909	4.04958	0.00568314	0.0426774	-2.67762	0.0855036	3	3	FALSE
YRDC	0.649082	26.2537	4.04906	0.00568671	0.0426774	-2.6783	0.219871	3	3	FALSE
PMPCA	-0.365592	28.8743	-4.04894	0.00568753	0.0426774	-2.67846	0.0794588	3	3	FALSE
NCBP2	-0.376879	25.9131	-4.04701	0.0057007	0.0426774	-2.68098	0.0696196	3	3	FALSE
SURF4	-0.365116	29.941	-4.04693	0.00570126	0.0426774	-2.68109	0.0720936	3	3	FALSE
GNS	0.68088	26.3591	4.04282	0.00572945	0.0428063	-2.68646	0.225385	3	3	FALSE
USP13	-0.319174	26.2078	-4.03796	0.00576304	0.0429609	-2.69283	0.0399571	3	3	FALSE
ACSL5	-0.56224	25.8986	-4.02965	0.00582096	0.0429827	-2.70373	0.183786	3	3	FALSE
HDDC2	-0.843529	25.437	-4.02863	0.0058281	0.0429827	-2.70507	0.291106	3	3	FALSE
PDCD4	0.347731	28.6372	4.02833	0.00583022	0.0429827	-2.70546	0.0677285	3	3	FALSE
PELO	-0.523358	25.2208	-4.02406	0.00586028	0.043008	-2.71107	0.164865	3	3	FALSE
PPP4C	0.631655	25.4784	4.02307	0.00586724	0.043008	-2.71236	0.215632	3	3	FALSE
PRDX4	-0.393751	30.14	-4.02168	0.00587709	0.043008	-2.71419	0.0993896	3	3	FALSE
RAD21	0.318138	27.8952	4.02158	0.00587776	0.043008	-2.71431	0.0408192	3	3	FALSE
CDK5	0.891861	26.0428	4.01569	0.0059197	0.0431469	-2.72206	0.305925	3	3	FALSE
GLUD1	0.501484	31.629	4.0143	0.00592962	0.0431469	-2.72388	0.155236	3	3	FALSE
CLTA	-0.385543	28.8027	-4.01425	0.00592994	0.0431469	-2.72394	0.0814363	3	3	FALSE
PPIP5K2	0.413017	25.6084	4.01001	0.00596039	0.0432877	-2.72952	0.111225	3	3	FALSE
SF3B5	-0.390802	27.8512	-4.00121	0.00602405	0.0436688	-2.74109	0.0922946	3	3	FALSE
RARS	-0.363906	30.8381	-3.99521	0.00606783	0.0437073	-2.74898	0.0740335	3	3	FALSE
UBTF	0.332933	29.2028	3.99476	0.00607113	0.0437073	-2.74957	0.0580934	3	3	FALSE
AAK1	0.585327	27.1527	3.99045	0.0061029	0.043833	-2.75526	0.184064	3	3	FALSE
ECD	-0.644949	24.6382	-4.07819	0.00781347	0.0516484	-2.77478	0.203965	3	2	FALSE
RTCB	-0.440425	30.2144	-3.97182	0.00624212	0.0445866	-2.77982	0.119636	3	3	FALSE
SMARCC2	0.413908	27.3308	3.9623	0.00631462	0.0449174	-2.79239	0.111168	3	3	FALSE
ATP1B3	-0.574744	30.4065	-3.96003	0.00633207	0.0449174	-2.79539	0.181077	3	3	FALSE
RNPEP	-0.409922	30.315	-3.9584	0.00634465	0.0449174	-2.79756	0.103747	3	3	FALSE
CUTC	-0.839401	26.4346	-3.95822	0.00634603	0.0449174	-2.79779	0.297257	3	3	FALSE
TRIP12	-0.396288	28.5216	-3.94994	0.00641018	0.0452841	-2.80874	0.0966059	3	3	FALSE
RHEB	0.374167	26.8287	3.94812	0.00642436	0.0452841	-2.81114	0.0890007	3	3	FALSE
PSMA2	-0.409465	30.4229	-3.94706	0.00643266	0.0452841	-2.81255	0.111935	3	3	FALSE
RAE1	-0.361206	28.9276	-3.94332	0.00646198	0.0454085	-2.8175	0.0817989	3	3	FALSE
POLR3C	-0.495707	23.3542	-4.01598	0.00834667	0.0534925	-2.84817	0.117002	2	3	FALSE
CKS1B	-0.911986	23.6948	-3.9163	0.00667835	0.0464812	-2.85333	0.323858	3	3	FALSE
PIK3R1	0.525219	26.6302	3.91534	0.00668614	0.0464812	-2.8546	0.163633	3	3	FALSE
TTN	1.52424	26.7018	4.17819	0.0108466	0.0618447	-2.86409	0.382462	2	2	FALSE
NDUFS8	-0.492886	26.6327	-3.90679	0.00675634	0.0468856	-2.86596	0.157678	3	3	FALSE
HMGN3	0.674142	27.5724	3.89981	0.00681425	0.0472035	-2.87524	0.209002	3	3	FALSE
LYPLA1	0.318744	29.5217	3.8849	0.00693984	0.0478187	-2.8951	0.0492011	3	3	FALSE
NUP43	-0.479665	27.8973	-3.87615	0.00701471	0.0482494	-2.90676	0.124914	3	3	FALSE
COLGALT1	-0.369267	30.2517	-3.86988	0.00706894	0.0484198	-2.91513	0.0912668	3	3	FALSE
C17orf75	-0.701179	23.9565	-3.86954	0.00707189	0.0484198	-2.91559	0.1996	3	3	FALSE
BTF3L4	0.6564	27.9435	3.86514	0.00711017	0.0484845	-2.92146	0.237199	3	3	FALSE
TMED9	-0.376105	28.4018	-3.86255	0.00713284	0.0484845	-2.92491	0.0962422	3	3	FALSE
CLPB	0.624054	26.4531	3.85956	0.00715908	0.0484845	-2.92891	0.207973	3	3	FALSE
DNASE2	0.586143	25.6509	3.85922	0.00716208	0.0484845	-2.92936	0.205077	3	3	FALSE
PSMA3	-0.339422	29.3626	-3.85862	0.00716735	0.0484845	-2.93016	0.0724799	3	3	FALSE
DYNC1LI1	-0.495614	27.818	-3.85861	0.00716746	0.0484845	-2.93018	0.158995	3	3	FALSE
MYL1	0.630428	27.5492	3.85796	0.00717322	0.0484845	-2.93105	0.193654	3	3	FALSE
LONP1	-0.344256	30.5069	-3.84687	0.00727173	0.0490653	-2.94587	0.077613	3	3	FALSE
ERMP1	-0.523152	25.5583	-3.84399	0.00729763	0.0490702	-2.94973	0.176668	3	3	FALSE
CTDP1	0.564493	24.1678	3.83549	0.00737446	0.0495015	-2.96111	0.153741	3	3	FALSE
EIF4E	-0.539675	27.992	-3.83375	0.00739034	0.0495229	-2.96345	0.169153	3	3	FALSE
RPP14	1.47293	23.4718	3.91374	0.00931503	0.0567635	-2.97009	0.47362	2	3	FALSE
SYMPK	-0.337688	28.7519	-3.82278	0.00749107	0.0500994	-2.97815	0.0735969	3	3	FALSE
RFC5	-0.470441	28.569	-3.82159	0.00750207	0.0500994	-2.97974	0.137232	3	3	FALSE
EDC4	-0.344668	29.1635	-3.81841	0.0075316	0.0502052	-2.98401	0.0698671	3	3	FALSE
NCF4	-0.398409	26.1812	-3.81712	0.00754365	0.0502052	-2.98574	0.0990114	3	3	FALSE
RAB27A	0.531833	28.6777	3.81126	0.00759849	0.050484	-2.99361	0.175706	3	3	FALSE
NCAPD2	-0.350778	29.8502	-3.79713	0.00773253	0.0512872	-3.01259	0.0854621	3	3	FALSE
SPN	-0.441148	28.6804	-3.79481	0.00775484	0.0513478	-3.01572	0.123709	3	3	FALSE
KCNAB2	-0.814764	28.2768	-3.77987	0.00789984	0.0521309	-3.03582	0.315944	3	3	FALSE
MRPL11	0.318771	27.6311	3.77332	0.00796444	0.0524684	-3.04466	0.0545267	3	3	FALSE
USP22	-0.581414	24.8743	-3.85108	0.00997099	0.0591885	-3.04558	0.172021	2	3	FALSE
HAUS1	0.953752	24.4016	3.84314	0.0100578	0.0592651	-3.0552	0.340309	2	3	FALSE
EDC3	-0.329703	27.462	-3.75897	0.00810783	0.0530207	-3.06402	0.0599925	3	3	FALSE
SMNDC1	-0.453044	27.2988	-3.75615	0.0081363	0.0530207	-3.06782	0.12208	3	3	FALSE
GNAI2	-0.309547	30.5128	-3.7535	0.00816323	0.0530207	-3.0714	0.0521869	3	3	FALSE
XRCC1	-0.425153	26.5348	-3.75036	0.00819519	0.0530207	-3.07564	0.13205	3	3	FALSE
SELH	0.536344	27.1616	3.74941	0.00820489	0.0530207	-3.07692	0.189613	3	3	FALSE
IQGAP2	-0.797241	27.8622	-3.74904	0.00820869	0.0530207	-3.07743	0.2931	3	3	FALSE
UIMC1	-0.585137	23.8429	-3.74686	0.00823106	0.0530597	-3.08038	0.167982	3	3	FALSE
LANCL2	-0.330946	24.9445	-3.74272	0.0082737	0.0532466	-3.08598	0.0745718	3	3	FALSE
PCCB	0.647052	26.3878	3.74059	0.00829572	0.0533003	-3.08886	0.243806	3	3	FALSE
DNAJB6	0.760935	25.4625	3.80721	0.0104613	0.0607131	-3.0988	0.23634	3	2	FALSE
ATG3	0.359984	28.7756	3.73268	0.00837801	0.0534925	-3.09956	0.0801284	3	3	FALSE
BLMH	0.321314	26.9245	3.73244	0.0083805	0.0534925	-3.09989	0.0676009	3	3	FALSE
ATF1	-1.16185	24.2998	-3.9504	0.0133317	0.0707396	-3.09998	0.347118	2	2	FALSE
CLTC	-0.296687	33.4413	-3.72643	0.00844362	0.0538074	-3.10802	0.0377981	3	3	FALSE
EHBP1L1	-0.527097	24.0806	-3.72452	0.00846382	0.0538481	-3.11061	0.167492	3	3	FALSE
SLC19A1	-0.699063	26.0636	-3.79387	0.0106158	0.0612146	-3.11504	0.17963	3	2	FALSE
AKR7A2	0.336079	30.1707	3.71372	0.008579	0.054492	-3.12526	0.0803865	3	3	FALSE
VPS51	0.310852	25.0779	3.71014	0.0086175	0.0546476	-3.13011	0.0592601	3	3	FALSE
MRPS9	-0.501563	25.4327	-3.70785	0.00864225	0.0547155	-3.13322	0.157679	3	3	FALSE
PPP2R4	-0.35523	27.6447	-3.70171	0.00870901	0.0548995	-3.14156	0.0930222	3	3	FALSE
QARS	-0.339552	30.9826	-3.69729	0.00875742	0.0549841	-3.14756	0.0840738	3	3	FALSE
SSR3	-0.390303	26.4245	-3.69497	0.00878291	0.0549841	-3.15071	0.114993	3	3	FALSE
PRKAA1	-0.528565	25.5536	-3.69368	0.00879718	0.0549841	-3.15247	0.189974	3	3	FALSE
TMEM173	0.37399	29.069	3.68372	0.00890785	0.0554441	-3.16601	0.104476	3	3	FALSE
ARL1	-0.509165	27.2835	-3.68026	0.00894664	0.055504	-3.17072	0.154783	3	3	FALSE
PSMB10	-0.563209	27.1404	-3.6798	0.0089518	0.055504	-3.17134	0.207834	3	3	FALSE
LARP4B	-0.393276	27.4987	-3.67249	0.00903444	0.0559275	-3.18129	0.115751	3	3	FALSE
TMED5	0.315124	26.7637	3.66735	0.00909307	0.0560478	-3.1883	0.0639289	3	3	FALSE
PGRMC1	-0.446853	26.4162	-3.66727	0.00909398	0.0560478	-3.1884	0.14896	3	3	FALSE
ARSB	-0.470254	26.3241	-3.66701	0.00909698	0.0560478	-3.18876	0.14668	3	3	FALSE
ACOT7	-0.418337	28.55	-3.66089	0.0091674	0.0563175	-3.19711	0.134713	3	3	FALSE
MIA3	0.330912	26.3442	3.65967	0.00918144	0.0563175	-3.19876	0.0799771	3	3	FALSE
PSMD12	0.35395	29.4301	3.65945	0.00918409	0.0563175	-3.19908	0.0964827	3	3	FALSE
TMSB4X	0.409907	33.3571	3.65505	0.00923511	0.0564528	-3.20507	0.128836	3	3	FALSE
TBC1D5	0.433503	26.7481	3.64535	0.00934883	0.0568805	-3.21832	0.128497	3	3	FALSE
TMED4	-0.513274	26.9895	-3.70951	0.0116543	0.0643013	-3.21837	0.160049	2	3	FALSE
MVB12A	-0.738653	25.0731	-3.70496	0.0117134	0.0644321	-3.22397	0.190097	2	3	FALSE
GHDC	0.412891	25.0573	3.63778	0.00943854	0.0573369	-3.22865	0.133855	3	3	FALSE
UBE3C	0.580479	25.2709	3.69505	0.0118435	0.0650558	-3.23619	0.156431	2	3	FALSE
MCM4	-0.326135	32.1295	-3.6269	0.00956932	0.0579508	-3.24354	0.0741152	3	3	FALSE
PLK1	-0.448078	28.0794	-3.61976	0.00965615	0.0580354	-3.25331	0.143505	3	3	FALSE
PRPS2	-0.464308	29.7026	-3.61928	0.00966194	0.0580354	-3.25396	0.141616	3	3	FALSE
ABR	-0.358685	27.6574	-3.61815	0.00967582	0.0580354	-3.25551	0.088834	3	3	FALSE
ARRB2	0.965686	26.2823	3.61764	0.00968208	0.0580354	-3.25621	0.39762	3	3	FALSE
BYSL	-0.388409	27.7845	-3.61764	0.00968213	0.0580354	-3.25621	0.12012	3	3	FALSE
LBR	-0.401744	28.9362	-3.6172	0.00968746	0.0580354	-3.25681	0.12825	3	3	FALSE
ENO2	0.359328	29.0708	3.60987	0.0097778	0.0583972	-3.26685	0.101425	3	3	FALSE
ACSF3	0.352864	25.7421	3.60031	0.00989707	0.0589291	-3.27995	0.0945965	3	3	FALSE
CTSS	0.622351	25.637	3.59832	0.00992216	0.0589884	-3.28269	0.243465	3	3	FALSE
COG2	0.643673	25.1998	3.59217	0.00999989	0.0591897	-3.29113	0.233717	3	3	FALSE
TAF15	0.330095	27.9146	3.58747	0.0100599	0.0592651	-3.29759	0.0829612	3	3	FALSE
SRPK1	-0.540399	26.9068	-3.58602	0.0100784	0.0592847	-3.29958	0.198168	3	3	FALSE
EIF4G2	-0.349101	29.5116	-3.58186	0.0101319	0.0595094	-3.3053	0.0957586	3	3	FALSE
ASNA1	0.321713	28.4103	3.57967	0.01016	0.0595852	-3.3083	0.0787236	3	3	FALSE
SQRDL	-0.393412	29.4779	-3.57737	0.0101898	0.0596599	-3.31146	0.097365	3	3	FALSE
SNRPN	-0.329632	28.8795	-3.57633	0.0102034	0.0596599	-3.3129	0.0705768	3	3	FALSE
VPS16	-0.439505	25.934	-3.63212	0.0127084	0.0684569	-3.3141	0.125891	2	3	FALSE
ARFGAP2	-0.370982	27.3513	-3.56898	0.0102993	0.0601305	-3.323	0.106599	3	3	FALSE
GID8	-0.323478	28.3539	-3.56618	0.0103361	0.0602554	-3.32686	0.0762215	3	3	FALSE
NCAPD3	-0.605175	26.5511	-3.56026	0.0104144	0.060621	-3.33501	0.22315	3	3	FALSE
IMPDH1	-0.443306	27.5425	-3.55136	0.0105333	0.0609957	-3.34726	0.148363	3	3	FALSE
DNAJC2	0.41076	26.4566	3.55076	0.0105413	0.0609957	-3.34809	0.136885	3	3	FALSE
SEC24D	0.725918	25.84	3.54843	0.0105727	0.0610869	-3.3513	0.246495	3	3	FALSE
DDX31	-0.722742	25.7243	-3.54362	0.0106378	0.0612146	-3.35793	0.296234	3	3	FALSE
SLC4A1AP	-0.372573	25.1077	-3.54119	0.010671	0.0612146	-3.36129	0.113706	3	3	FALSE
HLA-DPA1	-0.608898	26.8868	-3.53188	0.0107987	0.0616616	-3.37413	0.235	3	3	FALSE
SCD	-0.52969	27.0564	-3.52589	0.0108818	0.0619549	-3.38241	0.196213	3	3	FALSE
PEBP1	-0.293187	31.2311	-3.52405	0.0109075	0.0620107	-3.38496	0.058135	3	3	FALSE
NRDE2	0.501459	23.5499	3.67992	0.0172019	0.0814573	-3.39072	0.1123	2	2	FALSE
RAB2A	0.33399	29.9669	3.51184	0.0110794	0.0627422	-3.40183	0.0906925	3	3	FALSE
RING1	-0.72137	26.172	-3.51149	0.0110845	0.0627422	-3.40232	0.298053	3	3	FALSE
NOP14	0.428185	26.4774	3.50965	0.0111107	0.0627994	-3.40487	0.121262	3	3	FALSE
PFDN5	-0.311901	29.137	-3.50775	0.0111378	0.0628614	-3.40749	0.0753396	3	3	FALSE
ACAA1	0.354031	27.5387	3.50241	0.0112143	0.0631107	-3.41488	0.106586	3	3	FALSE
FNDC3B	-0.470625	25.0358	-3.54859	0.0139681	0.072731	-3.41843	0.132028	3	2	FALSE
ATP5C1	-0.270315	29.6909	-3.4984	0.0112721	0.0632536	-3.42043	0.0264312	3	3	FALSE
HECTD3	0.309712	25.3099	3.4901	0.0113931	0.0638407	-3.43194	0.0747244	3	3	FALSE
SCFD1	-0.303641	27.729	-3.48794	0.0114248	0.0639172	-3.43493	0.0654237	3	3	FALSE
LLPH	-0.468409	25.9523	-3.48693	0.0114395	0.0639172	-3.43632	0.153322	3	3	FALSE
CTNNBL1	0.354308	27.4557	3.48368	0.0114876	0.0640388	-3.44084	0.0832268	3	3	FALSE
APOC2	0.352481	26.7529	3.48323	0.0114941	0.0640388	-3.44146	0.106734	3	3	FALSE
RAB11B	0.310481	29.5591	3.47947	0.0115498	0.0641313	-3.44667	0.0709687	3	3	FALSE
ACSL1	-0.34112	29.005	-3.47879	0.01156	0.0641313	-3.44762	0.0922258	3	3	FALSE
HSPA4L	-0.405848	28.043	-3.47768	0.0115765	0.0641313	-3.44915	0.139083	3	3	FALSE
FAM3C	0.286195	26.0894	3.47206	0.0116606	0.0643013	-3.45695	0.0539495	3	3	FALSE
AK3	-0.604061	25.4693	-3.47123	0.0116732	0.0643013	-3.45811	0.239549	3	3	FALSE
SCARB2	0.86819	25.7832	3.50493	0.0146817	0.0750091	-3.47336	0.359742	2	3	FALSE
RRM1	-0.264944	30.1289	-3.45134	0.0119765	0.065533	-3.48575	0.0280688	3	3	FALSE
PPP1CB	-0.297716	28.3637	-3.45106	0.0119808	0.065533	-3.48614	0.067758	3	3	FALSE
PKMYT1	-0.376758	23.4341	-3.44895	0.0120134	0.0656192	-3.48907	0.114705	3	3	FALSE
TRMT61A	0.79123	25.9211	3.48506	0.0150201	0.0758785	-3.49846	0.316705	3	2	FALSE
MAP4	-0.294391	30.3652	-3.4404	0.0121468	0.0660904	-3.50097	0.063387	3	3	FALSE
PGM2	-0.311021	29.0329	-3.44017	0.0121505	0.0660904	-3.50129	0.0798313	3	3	FALSE
CDKN2AIPNL	-0.357526	25.7548	-3.43689	0.0122022	0.0662795	-3.50586	0.111019	3	3	FALSE
FIBP	0.728052	24.9535	3.56842	0.0191699	0.0869332	-3.51397	0.230849	2	2	FALSE
SLTM	1.48331	25.1433	3.42896	0.0123281	0.06687	-3.51691	0.626927	3	3	FALSE
GLTP	-0.464404	25.7077	-3.46226	0.0154189	0.076312	-3.52732	0.109882	2	3	FALSE
PIN1	-0.323134	27.7363	-3.41505	0.0125522	0.0678598	-3.5363	0.0820729	3	3	FALSE
DNPH1	-0.44248	27.716	-3.40785	0.0126699	0.0683439	-3.54635	0.166167	3	3	FALSE
ACOT13	-0.49692	25.8161	-3.39664	0.0128557	0.0690431	-3.56201	0.196692	3	3	FALSE
PSME1	0.28129	30.9731	3.39577	0.0128704	0.0690431	-3.56323	0.044686	3	3	FALSE
GABARAPL2	1.57297	25.5797	3.42689	0.0160614	0.0780069	-3.57225	0.58413	3	2	FALSE
ITGA5	-1.60608	27.4998	-3.38832	0.0129955	0.0695235	-3.57364	0.560532	3	3	FALSE
URI1	0.421691	24.9697	3.41938	0.0162017	0.0782626	-3.58181	0.126252	2	3	FALSE
QTRT1	-0.389133	25.6658	-3.3807	0.0131251	0.0700501	-3.58431	0.137015	3	3	FALSE
SNAP23	-0.897486	26.5776	-3.37973	0.0131417	0.0700501	-3.58567	0.373099	3	3	FALSE
BAG6	-0.42672	29.5506	-3.375	0.0132228	0.0703534	-3.59228	0.159646	3	3	FALSE
OSBPL5	-0.498386	26.9711	-3.37108	0.0132905	0.0706173	-3.59777	0.18342	3	3	FALSE
PRKAG1	-0.527835	25.1533	-3.36465	0.0134023	0.0709236	-3.60677	0.211861	3	3	FALSE
ATPIF1	0.615959	25.2309	3.36463	0.0134027	0.0709236	-3.60681	0.238882	3	3	FALSE
PAF1	-0.490048	27.1944	-3.36259	0.0134385	0.0710163	-3.60967	0.190165	3	3	FALSE
BZW2	0.312826	29.4494	3.36122	0.0134625	0.0710471	-3.61159	0.086022	3	3	FALSE
SHMT2	-0.276112	32.5412	-3.36002	0.0134836	0.0710622	-3.61327	0.0534761	3	3	FALSE
NAA10	-0.340326	28.2598	-3.35516	0.0135694	0.0714097	-3.62009	0.100915	3	3	FALSE
P2RX4	0.557813	23.1175	3.35379	0.0135937	0.0714097	-3.62201	0.226444	3	3	FALSE
LDHA	-0.272617	34.4296	-3.35318	0.0136045	0.0714097	-3.62286	0.0506431	3	3	FALSE
TRIP13	-0.769688	27.0203	-3.34311	0.0137847	0.0722585	-3.637	0.32823	3	3	FALSE
ELAC2	-0.28352	28.598	-3.34121	0.0138189	0.0722858	-3.63966	0.0562894	3	3	FALSE
WAS	-0.302702	28.6313	-3.33949	0.0138501	0.0722858	-3.64208	0.0805613	3	3	FALSE
TBXAS1	-0.306772	27.4287	-3.33872	0.0138641	0.0722858	-3.64316	0.0833255	3	3	FALSE
CHAF1A	-0.502193	25.3645	-3.36649	0.0172289	0.0814573	-3.64938	0.184037	3	2	FALSE
GRIPAP1	0.598903	24.7372	3.4455	0.0216499	0.0920768	-3.65213	0.195405	2	2	FALSE
SMARCD2	0.332517	28.0732	3.32619	0.0140931	0.0732095	-3.66076	0.0903331	3	3	FALSE
UPF2	0.361951	27.042	3.32596	0.0140975	0.0732095	-3.66109	0.0989154	3	3	FALSE
CAT	0.292016	32.6021	3.32363	0.0141405	0.0733351	-3.66436	0.0637382	3	3	FALSE
XPOT	-0.361886	29.1499	-3.31918	0.0142232	0.0736659	-3.67061	0.0974565	3	3	FALSE
TARBP1	-0.558891	25.5578	-3.31793	0.0142465	0.0736828	-3.67237	0.22617	3	3	FALSE
NDUFS1	0.278882	29.2065	3.31699	0.0142642	0.0736828	-3.67371	0.0505983	3	3	FALSE
MANF	-0.497081	28.7581	-3.31453	0.0143103	0.0738228	-3.67716	0.203244	3	3	FALSE
DOLPP1	-0.334012	24.0845	-3.3102	0.0143917	0.0741446	-3.68325	0.0924517	3	3	FALSE
NLE1	-0.545314	26.7355	-3.30747	0.0144435	0.0743134	-3.68711	0.209962	3	3	FALSE
SREK1	-0.632988	26.5231	-3.30068	0.0145727	0.0748794	-3.69666	0.253461	3	3	FALSE
NT5C	0.268013	25.8034	3.29853	0.014614	0.0749931	-3.6997	0.0419189	3	3	FALSE
AK2	0.273738	32.786	3.29739	0.0146359	0.0750067	-3.70131	0.0493595	3	3	FALSE
IRAK4	0.330279	25.2152	3.29522	0.0146777	0.0750091	-3.70436	0.0964804	3	3	FALSE
PPP6R1	0.341123	28.8606	3.29437	0.0146941	0.0750091	-3.70556	0.102292	3	3	FALSE
CCND3	-0.310031	25.2813	-3.29291	0.0147223	0.0750546	-3.70761	0.0900569	3	3	FALSE
PNPT1	0.26319	28.774	3.29036	0.0147716	0.075208	-3.7112	0.0455805	3	3	FALSE
HARS	-0.426777	28.58	-3.28706	0.0148359	0.0753387	-3.71586	0.134388	3	3	FALSE
DHX38	-0.451852	25.7392	-3.28493	0.0148775	0.0754518	-3.71886	0.180041	3	3	FALSE
RAB21	0.403369	26.9684	3.28083	0.0149581	0.0757617	-3.72465	0.150083	3	3	FALSE
ROCK2	-0.964287	24.2189	-3.27879	0.0149982	0.0758665	-3.72752	0.403842	3	3	FALSE
QTRTD1	0.507	25.5422	3.27429	0.0150874	0.0760825	-3.73388	0.209237	3	3	FALSE
MT-CO3	-0.293015	26.6465	-3.27222	0.0151287	0.0760825	-3.73681	0.058203	3	3	FALSE
GSTP1	0.279711	32.6913	3.27173	0.0151385	0.0760825	-3.7375	0.0657115	3	3	FALSE
NDUFA5	-0.398178	28.3457	-3.27022	0.0151686	0.0761265	-3.73963	0.148816	3	3	FALSE
RIC8A	0.397055	26.2412	3.26738	0.0152255	0.0761265	-3.74364	0.148729	3	3	FALSE
PPP1R27	-0.342327	28.1185	-3.26583	0.0152565	0.0761265	-3.74582	0.11465	3	3	FALSE
HCFC1	0.267988	30.2257	3.26512	0.0152708	0.0761265	-3.74683	0.0511733	3	3	FALSE
DDX41	-0.334885	27.0046	-3.2645	0.0152833	0.0761265	-3.7477	0.0946819	3	3	FALSE
MAN2B1	0.345081	28.7771	3.26401	0.0152933	0.0761265	-3.74841	0.112211	3	3	FALSE
S100P	-0.43671	27.761	-3.26351	0.0153034	0.0761265	-3.74911	0.164191	3	3	FALSE
SAR1B	-0.433016	27.395	-3.2619	0.0153358	0.0761907	-3.75138	0.171142	3	3	FALSE
AGO2	0.311548	25.7992	3.25825	0.0154099	0.076312	-3.75654	0.0921279	3	3	FALSE
LMAN2	-0.283078	29.8715	-3.25795	0.015416	0.076312	-3.75696	0.0699368	3	3	FALSE
PGLS	-0.274234	30.9934	-3.25614	0.0154529	0.076383	-3.75952	0.0613577	3	3	FALSE
OSBPL8	-0.553933	26.3944	-3.25493	0.0154776	0.0764082	-3.76123	0.235631	3	3	FALSE
SDAD1	0.434401	27.1285	3.25363	0.0155041	0.0764427	-3.76307	0.162038	3	3	FALSE
FAM114A2	-0.572254	26.7992	-3.25152	0.0155474	0.0764654	-3.76606	0.219667	3	3	FALSE
APOBEC3C	-0.440457	27.2971	-3.25101	0.0155579	0.0764654	-3.76678	0.14034	3	3	FALSE
VPS4A	0.618389	26.3754	3.24932	0.0155925	0.0764654	-3.76916	0.247842	3	3	FALSE
UBQLN2	0.356455	26.0765	3.24838	0.0156119	0.0764654	-3.77049	0.118069	3	3	FALSE
SAR1A	-0.292085	29.7983	-3.24828	0.015614	0.0764654	-3.77064	0.077423	3	3	FALSE
WDR81	0.467893	26.0814	3.24768	0.0156264	0.0764654	-3.77148	0.175269	3	3	FALSE
SKP2	-0.387737	25.3373	-3.26462	0.0194184	0.0871891	-3.7806	0.119408	2	3	FALSE
TRAF3IP3	0.507411	25.1308	3.23565	0.0158768	0.0774965	-3.78851	0.211961	3	3	FALSE
Unassigned.5	-0.449741	25.4908	-3.23144	0.0159656	0.0778325	-3.79448	0.182362	3	3	FALSE
PSIP1	-0.35053	28.6111	-3.22984	0.0159994	0.0778997	-3.79674	0.117997	3	3	FALSE
RDH11	0.644616	25.5139	3.22732	0.0160529	0.0780069	-3.80031	0.289024	3	3	FALSE
PSMD13	-0.268635	29.8693	-3.22197	0.016167	0.0782626	-3.80789	0.058318	3	3	FALSE
HIBADH	0.289934	28.6373	3.22181	0.0161705	0.0782626	-3.80813	0.0736213	3	3	FALSE
CARHSP1	-0.456929	28.7825	-3.21976	0.0162144	0.0782626	-3.81102	0.175303	3	3	FALSE
TXNDC17	-0.335805	28.2256	-3.21846	0.0162423	0.0782843	-3.81286	0.109344	3	3	FALSE
TPP2	0.313281	31.314	3.21769	0.016259	0.0782843	-3.81397	0.0882999	3	3	FALSE
HVCN1	0.471173	24.4279	3.23735	0.0200559	0.0884688	-3.81596	0.173413	3	2	FALSE
DCTN4	0.46273	25.7201	3.21458	0.0163261	0.0785104	-3.81837	0.18601	3	3	FALSE
MAP2K3	-0.340556	26.055	-3.22895	0.0202569	0.0888659	-3.82687	0.0823174	3	2	FALSE
PARP1	0.259742	32.238	3.20831	0.0164625	0.0790687	-3.82727	0.0481352	3	3	FALSE
EIF4EBP1	0.44072	27.648	3.20448	0.0165464	0.079349	-3.8327	0.176114	3	3	FALSE
P4HA1	-0.966718	28.4248	-3.20379	0.0165616	0.079349	-3.83368	0.382231	3	3	FALSE
NDUFA13	-0.404372	27.8755	-3.20011	0.0166427	0.0796397	-3.83891	0.157763	3	3	FALSE
TCF25	-0.541652	26.1082	-3.19269	0.0168075	0.0803033	-3.84945	0.228725	3	3	FALSE
MORC3	0.636031	24.3519	3.19201	0.0168225	0.0803033	-3.8504	0.288691	3	3	FALSE
PFDN1	0.312483	27.0164	3.19036	0.0168594	0.0803812	-3.85274	0.0787344	3	3	FALSE
DDRGK1	0.287317	26.8885	3.18	0.0170934	0.0812251	-3.86747	0.0786766	3	3	FALSE
STAMBP	0.332423	27.3232	3.17976	0.0170989	0.0812251	-3.86782	0.105912	3	3	FALSE
ALDH1B1	-0.248502	28.7288	-3.17396	0.0172313	0.0814573	-3.87606	0.0377861	3	3	FALSE
ACAD9	0.292882	28.4182	3.17268	0.0172608	0.0814975	-3.87788	0.0852968	3	3	FALSE
THOC5	-0.502951	25.5957	-3.18951	0.0212311	0.0912915	-3.87824	0.189877	2	3	FALSE
PSMB8	-0.345371	29.6212	-3.16987	0.0173255	0.0817045	-3.88188	0.116816	3	3	FALSE
GRWD1	-0.348042	28.6242	-3.16871	0.0173522	0.0817218	-3.88353	0.125176	3	3	FALSE
GCDH	0.397493	27.8519	3.1679	0.0173711	0.0817218	-3.88469	0.150939	3	3	FALSE
MRPL21	-0.814869	26.4522	-3.1603	0.0175479	0.0822555	-3.8955	0.33263	3	3	FALSE
NHLRC2	-0.783959	24.8177	-3.14321	0.0179528	0.0838014	-3.91986	0.368434	3	3	FALSE
HCLS1	0.236266	31.4042	3.13863	0.018063	0.0841647	-3.92639	0.0150736	3	3	FALSE
TMPO	-0.384031	30.7875	-3.13418	0.0181706	0.0844095	-3.93273	0.146503	3	3	FALSE
PTPN7	-0.399752	27.1199	-3.13307	0.0181977	0.0844095	-3.93431	0.160989	3	3	FALSE
MTHFD1	-0.247632	32.182	-3.13289	0.0182022	0.0844095	-3.93457	0.0396861	3	3	FALSE
UFD1L	-0.309434	28.1616	-3.13132	0.0182403	0.0844364	-3.93681	0.101075	3	3	FALSE
LSM1	0.408739	26.3834	3.13028	0.0182658	0.0844364	-3.9383	0.134536	3	3	FALSE
MICAL1	0.320419	27.8528	3.12999	0.0182729	0.0844364	-3.93871	0.105062	3	3	FALSE
GALNS	0.56053	24.5471	3.13639	0.0226262	0.0943666	-3.94774	0.231625	3	2	FALSE
SHKBP1	0.765838	25.5684	3.13508	0.0226619	0.0943666	-3.94947	0.355336	2	3	FALSE
GCA	0.811925	26.1264	3.12645	0.0228983	0.094802	-3.96079	0.379379	2	3	FALSE
AIF1	0.414115	26.5839	3.1103	0.018761	0.0864868	-3.96682	0.163799	3	3	FALSE
TK1	-0.357002	27.2322	-3.108	0.0188188	0.0865563	-3.9701	0.132245	3	3	FALSE
CASP2	0.404422	26.6869	3.10524	0.0188885	0.0867672	-3.97404	0.165665	3	3	FALSE
VPS36	0.639693	25.2806	3.10056	0.0190075	0.0868143	-3.98073	0.249726	3	3	FALSE
CD4	-0.295997	27.0992	-3.10046	0.0190102	0.0868143	-3.98089	0.0784339	3	3	FALSE
STIM1	0.320931	25.5027	3.09962	0.0190315	0.0868143	-3.98208	0.103049	3	3	FALSE
LTA4H	0.271513	28.8595	3.09895	0.0190487	0.0868143	-3.98304	0.0722278	3	3	FALSE
PIP4K2A	-0.568563	26.7418	-3.09881	0.0190522	0.0868143	-3.98324	0.258621	3	3	FALSE
FOXK1	-0.519833	26.7535	-3.09843	0.0190619	0.0868143	-3.98378	0.234852	3	3	FALSE
FKBP8	-0.289523	27.8125	-3.09664	0.0191079	0.0868224	-3.98635	0.0854424	3	3	FALSE
DENND3	-0.413732	28.0778	-3.09604	0.0191232	0.0868224	-3.9872	0.171605	3	3	FALSE
CD37	-1.06243	24.3506	-3.09237	0.0192178	0.0870491	-3.99246	0.459396	3	3	FALSE
CLINT1	-0.395115	27.2474	-3.08671	0.0193643	0.0871891	-4.00055	0.160955	3	3	FALSE
RPL36	0.381696	30.4839	3.08607	0.0193809	0.0871891	-4.00146	0.153049	3	3	FALSE
PDIA4	-0.284374	31.1862	-3.08603	0.019382	0.0871891	-4.00152	0.0848539	3	3	FALSE
BIN2	0.471287	27.3484	3.08486	0.0194125	0.0871891	-4.0032	0.203544	3	3	FALSE
ACO1	-0.263149	27.4457	-3.08408	0.019433	0.0871891	-4.00432	0.0543524	3	3	FALSE
INPP5D	-0.370845	27.3358	-3.08343	0.0194499	0.0871891	-4.00524	0.109916	3	3	FALSE
SAMM50	0.233234	27.9573	3.08175	0.0194937	0.0872853	-4.00764	0.0215182	3	3	FALSE
PREPL	0.665251	25.3821	3.13617	0.0297197	0.111664	-4.01029	0.271932	2	2	FALSE
PGAM5	-0.362339	28.6065	-3.07755	0.0196042	0.0876794	-4.01366	0.141765	3	3	FALSE
DDX42	0.373797	29.0113	3.07456	0.0196832	0.0879149	-4.01794	0.148333	3	3	FALSE
ITGAM	0.617133	24.0427	3.07385	0.019702	0.0879149	-4.01895	0.286286	3	3	FALSE
CSTB	0.380875	30.485	3.0716	0.0197618	0.0880748	-4.02218	0.152672	3	3	FALSE
CSNK2B	-0.280911	28.9939	-3.0706	0.0197883	0.0880748	-4.02361	0.0773957	3	3	FALSE
PDCD5	-0.250468	29.5407	-3.06995	0.0198055	0.0880748	-4.02454	0.0416417	3	3	FALSE
ATF6B	-0.291768	24.6501	-3.06846	0.0198455	0.0880832	-4.02668	0.0904877	3	3	FALSE
GYG1	-0.291791	27.174	-3.06483	0.0199427	0.0882822	-4.03188	0.0911556	3	3	FALSE
DCXR	0.254778	28.6373	3.06286	0.0199955	0.0884154	-4.03469	0.0513813	3	3	FALSE
TKT	-0.260891	33.2044	-3.0599	0.0200756	0.0884688	-4.03895	0.0637782	3	3	FALSE
MRPL1	0.329552	27.2828	3.05829	0.0201192	0.0885608	-4.04126	0.117029	3	3	FALSE
SDF2L1	0.633039	26.9687	3.0583	0.0248648	0.100287	-4.05055	0.292417	3	2	FALSE
ANLN	0.256058	27.2524	3.05104	0.0203166	0.0890277	-4.05164	0.0575031	3	3	FALSE
MRPL23	-0.303781	26.5522	-3.05726	0.0248963	0.100305	-4.05193	0.0627931	3	2	FALSE
SEC23B	-0.337431	30.3526	-3.04993	0.020347	0.0890611	-4.05324	0.127735	3	3	FALSE
ESYT2	0.265065	30.1368	3.04862	0.0203831	0.089119	-4.05512	0.068814	3	3	FALSE
NUDT8	-1.32703	24.5427	-3.04433	0.0205014	0.089536	-4.06128	0.615271	3	3	FALSE
DHODH	0.288585	27.1935	3.04127	0.0205861	0.0897737	-4.06566	0.0919623	3	3	FALSE
CDKAL1	-0.614302	25.3063	-3.0407	0.0206019	0.0897737	-4.06647	0.292301	3	3	FALSE
ASMTL	-0.499409	27.4321	-3.03932	0.0206404	0.0898411	-4.06846	0.221507	3	3	FALSE
NCAPH	-0.401609	28.6062	-3.03833	0.020668	0.0898609	-4.06988	0.168968	3	3	FALSE
PFKL	0.258397	31.0475	3.03651	0.0207188	0.0898917	-4.07249	0.0509767	3	3	FALSE
MCM3	-0.26447	31.8328	-3.03569	0.0207417	0.0898917	-4.07367	0.059265	3	3	FALSE
ECHDC1	0.403652	28.0775	3.03542	0.0207494	0.0898917	-4.07406	0.166573	3	3	FALSE
DARS	-0.230628	31.7751	-3.03259	0.0208289	0.0900066	-4.07812	0.0234805	3	3	FALSE
ITGB1	-0.413302	28.9533	-3.02675	0.0209938	0.0905706	-4.0865	0.16743	3	3	FALSE
BCAP31	0.471873	29.6741	3.02531	0.0210347	0.0906468	-4.08857	0.203344	3	3	FALSE
YARS2	-0.704055	26.2363	-3.0212	0.0211519	0.0910512	-4.09448	0.328536	3	3	FALSE
HMBS	-0.383994	28.3167	-3.01651	0.0212867	0.0913925	-4.10123	0.158325	3	3	FALSE
FBXL18	-0.73614	24.6139	-3.0594	0.0322279	0.116856	-4.10143	0.309792	2	2	FALSE
LAMTOR5	0.455544	28.6953	3.01518	0.0213249	0.0913925	-4.10313	0.199169	3	3	FALSE
XPO7	-0.234131	28.4869	-3.01398	0.0213597	0.0914412	-4.10486	0.0347256	3	3	FALSE
TMED7	-0.381173	25.8454	-3.01583	0.0261841	0.104202	-4.10678	0.0895958	2	3	FALSE
HIRIP3	0.651826	25.6583	3.01232	0.0214077	0.0915459	-4.10724	0.30647	3	3	FALSE
MCM7	-0.242132	31.8699	-3.01145	0.021433	0.0915539	-4.1085	0.043223	3	3	FALSE
SIRPA	0.675397	23.3427	3.00956	0.0263853	0.104326	-4.11509	0.292473	3	2	FALSE
BRI3BP	-0.35221	25.7947	-3.00636	0.0215811	0.0920768	-4.11581	0.124407	3	3	FALSE
RAD23A	0.770236	27.569	3.00405	0.0216486	0.0920768	-4.11913	0.364991	3	3	FALSE
TRPT1	-0.548783	25.0439	-3.00622	0.0264932	0.104473	-4.11953	0.24907	3	2	FALSE
GRN	0.359336	26.4853	3.00072	0.026672	0.104965	-4.12683	0.122711	2	3	FALSE
ADI1	-0.463203	27.8494	-2.99771	0.0218355	0.0927653	-4.12825	0.211495	3	3	FALSE
LEMD3	-0.681187	25.4149	-2.99505	0.0219142	0.0929984	-4.13207	0.301252	3	3	FALSE
NDUFV2	-0.454143	27.2154	-2.99207	0.0220031	0.0931951	-4.13637	0.175254	3	3	FALSE
C20orf27	0.386297	26.574	2.99189	0.0220084	0.0931951	-4.13662	0.161091	3	3	FALSE
AATF	0.381347	27.682	2.99	0.022065	0.0933335	-4.13935	0.157567	3	3	FALSE
RAD23B	-0.496427	30.0792	-2.98881	0.0221007	0.0933833	-4.14107	0.230147	3	3	FALSE
TPM4	-0.277885	30.8563	-2.98327	0.0222674	0.0938147	-4.14904	0.0837933	3	3	FALSE
KIFC1	0.284999	26.8921	2.98103	0.0223351	0.093963	-4.15226	0.0909242	3	3	FALSE
DNTTIP2	-0.600751	26.2423	-2.98027	0.0223584	0.093963	-4.15336	0.273821	3	3	FALSE
IKBKAP	-0.431101	25.4692	-2.97922	0.0223901	0.0939952	-4.15487	0.180624	3	3	FALSE
EIF2B2	-0.47106	27.3892	-2.9781	0.0224243	0.0940373	-4.15648	0.216987	3	3	FALSE
PRDX2	0.28917	29.7507	2.97466	0.0225291	0.0943666	-4.16143	0.0953618	3	3	FALSE
CLTB	-0.384725	28.0883	-2.97177	0.0226179	0.0943666	-4.1656	0.156659	3	3	FALSE
IDH1	-0.302932	30.5941	-2.97154	0.0226248	0.0943666	-4.16593	0.107053	3	3	FALSE
RPS6KA1	-0.287527	27.7869	-2.96922	0.0226964	0.0943666	-4.16927	0.0778283	3	3	FALSE
NFKB2	-0.376433	24.6478	-2.96548	0.0278489	0.107707	-4.1737	0.105441	2	3	FALSE
PPP6C	0.389474	28.6684	2.96501	0.0228268	0.094802	-4.17535	0.168001	3	3	FALSE
CTBP1	-0.366904	28.1214	-2.96426	0.02285	0.094802	-4.17643	0.151116	3	3	FALSE
SH3GL1	-0.273863	26.7999	-2.9628	0.0228953	0.094802	-4.17853	0.0854658	3	3	FALSE
ZNF384	0.591574	24.6331	2.95977	0.0280451	0.107972	-4.18131	0.279807	2	3	FALSE
SCAF11	-0.803216	25.207	-2.9544	0.0231586	0.0955751	-4.19064	0.363783	3	3	FALSE
FRG1	0.806308	25.2173	2.95252	0.0232178	0.0957182	-4.19335	0.364543	3	3	FALSE
DCPS	-0.261701	28.2114	-2.94413	0.0234846	0.0967157	-4.20545	0.0705969	3	3	FALSE
ANKRD13A	0.56885	24.2441	2.94133	0.0286886	0.109921	-4.2059	0.266047	2	3	FALSE
PYGB	0.289041	29.0126	2.93943	0.0236356	0.0972351	-4.21224	0.0986251	3	3	FALSE
EFR3A	-0.529937	24.4188	-2.9365	0.0288597	0.110222	-4.21235	0.196907	2	3	FALSE
PBRM1	0.599848	25.7796	2.93728	0.0237048	0.0973179	-4.21533	0.296999	3	3	FALSE
MSH2	0.249912	29.329	2.93726	0.0237057	0.0973179	-4.21537	0.0642221	3	3	FALSE
NPLOC4	-0.54119	27.0204	-2.93548	0.0237631	0.0974514	-4.21794	0.255782	3	3	FALSE
NUDT3	-0.410728	25.9942	-2.9264	0.0240593	0.0985621	-4.23105	0.182838	3	3	FALSE
VAV2	0.440899	24.2619	2.92439	0.0241255	0.0987298	-4.23396	0.169643	3	3	FALSE
DNAJB11	-0.344663	28.2598	-2.92277	0.0241786	0.0988172	-4.23629	0.140556	3	3	FALSE
CALR	-0.253886	32.965	-2.9222	0.0241975	0.0988172	-4.23711	0.0635708	3	3	FALSE
VPS35	-0.231845	29.5583	-2.9189	0.0243071	0.0988364	-4.24189	0.0431818	3	3	FALSE
AASDHPPT	-0.308057	28.2439	-2.9188	0.0243104	0.0988364	-4.24203	0.116639	3	3	FALSE
CYB5A	0.777341	24.7989	2.91824	0.024329	0.0988364	-4.24284	0.356617	3	3	FALSE
RB1	0.252056	28.972	2.9119	0.0245404	0.0995915	-4.252	0.0648721	3	3	FALSE
IDI1	-0.337746	29.0173	-2.91029	0.0245944	0.0997072	-4.25432	0.137072	3	3	FALSE
GBP1	-0.354079	25.6112	-2.90607	0.0247369	0.100109	-4.26043	0.147845	3	3	FALSE
TTYH3	0.286286	26.1475	2.90516	0.0247676	0.100109	-4.26174	0.100884	3	3	FALSE
MMGT1	0.288779	25.4559	2.90507	0.0247707	0.100109	-4.26187	0.102838	3	3	FALSE
ALG5	-0.365779	26.9294	-2.90226	0.0248661	0.100287	-4.26594	0.154996	3	3	FALSE
DNAAF5	-0.305134	29.1454	-2.90052	0.0249252	0.100308	-4.26845	0.0990034	3	3	FALSE
CSTF2	-0.449007	27.7518	-2.88721	0.0253836	0.101534	-4.28771	0.205958	3	3	FALSE
UBE2D2	0.317779	29.1749	2.8845	0.025478	0.101807	-4.29163	0.120513	3	3	FALSE
GNL3L	-0.622356	25.7699	-2.87082	0.0313025	0.114629	-4.30026	0.189081	2	3	FALSE
COPS6	-0.353064	27.9661	-2.87105	0.025952	0.103596	-4.3111	0.15254	3	3	FALSE
HNRNPH2	0.254891	28.2677	2.86924	0.0260165	0.103737	-4.31372	0.0740538	3	3	FALSE
SSB	-0.27804	31.3323	-2.86856	0.0260407	0.103737	-4.3147	0.0945631	3	3	FALSE
CPSF1	-0.280559	27.5595	-2.86166	0.0262886	0.104326	-4.3247	0.0832434	3	3	FALSE
CLIC1	-0.347373	32.7068	-2.85949	0.0263667	0.104326	-4.32783	0.149948	3	3	FALSE
CYP51A1	0.224124	27.5705	2.8585	0.0264026	0.104326	-4.32927	0.0382885	3	3	FALSE
TPR	0.246884	30.1846	2.85665	0.0264699	0.104473	-4.33195	0.067492	3	3	FALSE
VPS13C	0.868174	27.1662	2.85281	0.0266098	0.104827	-4.33752	0.386544	3	3	FALSE
FKBP3	-0.320859	29.2218	-2.8471	0.0268195	0.105333	-4.34579	0.131785	3	3	FALSE
VDAC1	-0.248746	31.7678	-2.83944	0.0271033	0.106282	-4.35689	0.0641637	3	3	FALSE
HEATR3	0.286102	26.7281	2.83889	0.027124	0.106282	-4.3577	0.0904246	3	3	FALSE
EZR	-0.314704	30.2587	-2.83838	0.0271428	0.106282	-4.35843	0.126316	3	3	FALSE
RPS27L	-0.563173	26.0614	-2.8451	0.0406126	0.133921	-4.36034	0.209678	2	2	FALSE
NMD3	0.263736	27.0265	2.8359	0.0272359	0.106539	-4.36204	0.0868772	3	3	FALSE
GPATCH8	-0.359406	24.4501	-2.83384	0.0273131	0.106628	-4.36502	0.153445	3	3	FALSE
PEA15	-0.500116	28.119	-2.82911	0.0274914	0.107214	-4.37188	0.250316	3	3	FALSE
ATP1A1	-0.312199	31.3418	-2.828	0.0275335	0.107214	-4.37349	0.126234	3	3	FALSE
IL1RAP	0.406564	27.2601	2.82768	0.0275457	0.107214	-4.37396	0.19039	3	3	FALSE
MRPS27	0.484673	27.3007	2.82546	0.0276298	0.107359	-4.37717	0.225239	3	3	FALSE
CSTF2T	0.512646	26.0994	2.82452	0.0276657	0.107359	-4.37854	0.243151	3	3	FALSE
DHX33	0.375297	24.5144	2.81955	0.0278559	0.107707	-4.38576	0.17224	3	3	FALSE
NOC3L	-0.527534	26.3896	-2.81884	0.027883	0.107707	-4.38678	0.255014	3	3	FALSE
MAPKAPK3	-0.74446	27.4881	-2.81809	0.027912	0.107707	-4.38788	0.392341	3	3	FALSE
TMX4	-0.745425	25.814	-2.81675	0.0279635	0.107765	-4.38982	0.384629	3	3	FALSE
CPSF3	-0.318428	27.9803	-2.80462	0.0284351	0.109366	-4.40742	0.11828	3	3	FALSE
SLC20A1	-0.697817	25.6788	-2.79095	0.0345823	0.121505	-4.40774	0.317803	2	3	FALSE
PPP1R14B	1.1109	26.5111	2.80244	0.0285209	0.109588	-4.41059	0.480234	3	3	FALSE
ARHGAP17	0.402991	28.8707	2.79958	0.0286336	0.109913	-4.41475	0.191068	3	3	FALSE
STUB1	0.259392	27.5719	2.7981	0.0286922	0.109921	-4.4169	0.08114	3	3	FALSE
ZC3H11A	-0.807771	25.2665	-2.78102	0.0350158	0.122376	-4.42115	0.282593	2	3	FALSE
DPYSL2	-0.260208	32.3931	-2.79375	0.028865	0.110222	-4.42321	0.0875	3	3	FALSE
NOP56	0.302276	30.2623	2.79206	0.0289325	0.110222	-4.42567	0.116218	3	3	FALSE
MCM6	-0.231521	32.1512	-2.79179	0.028943	0.110222	-4.42605	0.049855	3	3	FALSE
POMP	0.434922	25.1996	2.79135	0.0289606	0.110222	-4.42669	0.171219	3	3	FALSE
ARAP1	0.341941	26.7939	2.79115	0.0289686	0.110222	-4.42698	0.151614	3	3	FALSE
GSTK1	0.264553	30.1354	2.78975	0.0290249	0.110329	-4.42902	0.0843877	3	3	FALSE
TLN1	0.257049	33.4465	2.78626	0.0291648	0.110663	-4.43408	0.0833725	3	3	FALSE
ATP6V0C	-0.389717	26.5138	-2.78544	0.0291979	0.110663	-4.43528	0.146793	3	3	FALSE
MAPK14	-0.472464	27.8938	-2.78544	0.0291979	0.110663	-4.43528	0.214964	3	3	FALSE
DDX51	-0.557519	27.4614	-2.76785	0.0355995	0.123659	-4.43894	0.273138	3	2	FALSE
EPB41	-0.460464	24.3708	-2.78236	0.0293228	0.110844	-4.43976	0.213003	3	3	FALSE
STAT5B	0.578591	25.1634	2.78171	0.029349	0.110844	-4.4407	0.257491	3	3	FALSE
TUBGCP3	0.866901	23.9968	2.78145	0.0293594	0.110844	-4.44108	0.42979	3	3	FALSE
NCSTN	-0.211066	27.5817	-2.78055	0.029396	0.110875	-4.44238	0.0232396	3	3	FALSE
G6PD	-0.298353	30.413	-2.77848	0.0294804	0.110979	-4.4454	0.120898	3	3	FALSE
PTGES2	0.283134	27.7961	2.77701	0.0295404	0.111097	-4.44753	0.102902	3	3	FALSE
YWHAH	-0.243341	29.7953	-2.76952	0.0298478	0.111895	-4.45841	0.0726083	3	3	FALSE
SMARCB1	0.5528	26.0344	2.76952	0.0298478	0.111895	-4.45842	0.285792	3	3	FALSE
TBL1XR1	0.612694	27.0699	2.76905	0.0298675	0.111895	-4.45911	0.285381	3	3	FALSE
IGFBP7	-0.407863	23.3998	-2.75007	0.0364049	0.125202	-4.46299	0.181845	2	3	FALSE
CDC16	-0.375098	26.0471	-2.76391	0.0300805	0.112585	-4.46657	0.176592	3	3	FALSE
WIBG	0.441021	26.9314	2.76304	0.0301169	0.112585	-4.46784	0.220255	3	3	FALSE
LPCAT1	0.435228	26.9768	2.76253	0.030138	0.112585	-4.46858	0.214139	3	3	FALSE
UAP1L1	0.413318	24.9033	2.75956	0.0302624	0.112757	-4.47291	0.200961	3	3	FALSE
UHRF1	-0.212177	29.5425	-2.75919	0.0302777	0.112757	-4.47344	0.0300904	3	3	FALSE
UFM1	-0.233507	29.7238	-2.75866	0.0302998	0.112757	-4.4742	0.0608495	3	3	FALSE
HLA-DPB1	-0.686439	25.8378	-2.7571	0.0303653	0.112862	-4.47647	0.302685	3	3	FALSE
UBXN1	-0.374293	28.5695	-2.75346	0.0305191	0.113141	-4.48177	0.161034	3	3	FALSE
CKAP5	-0.284611	28.814	-2.75146	0.0306035	0.113346	-4.48468	0.102659	3	3	FALSE
CMPK1	-0.240952	29.5271	-2.74985	0.0306721	0.113426	-4.48702	0.0686869	3	3	FALSE
SAMHD1	0.350565	28.3823	2.74864	0.0307234	0.113426	-4.48878	0.16163	3	3	FALSE
EIF3B	-0.219478	32.2153	-2.74843	0.0307326	0.113426	-4.48909	0.0445633	3	3	FALSE
TIMM17A	0.499948	24.714	2.74822	0.0307414	0.113426	-4.48939	0.223411	3	3	FALSE
PSMB9	-0.286344	27.538	-2.74476	0.0308892	0.113864	-4.49443	0.109592	3	3	FALSE
FAM162A	-0.297156	28.5402	-2.74281	0.0309728	0.114017	-4.49726	0.122216	3	3	FALSE
UMPS	-0.260278	29.9595	-2.74175	0.0310185	0.114017	-4.49881	0.0917738	3	3	FALSE
DOK3	-0.41655	26.5863	-2.74043	0.0310754	0.114119	-4.50073	0.2054	3	3	FALSE
KIAA0020	0.243777	28.8304	2.73968	0.0311074	0.114129	-4.50181	0.0697422	3	3	FALSE
ERP29	-0.278752	31.2379	-2.73855	0.0311566	0.114202	-4.50347	0.100312	3	3	FALSE
SCAMP2	-0.257841	27.9214	-2.7344	0.0313362	0.114645	-4.5095	0.0887716	3	3	FALSE
GNB2L1	-0.263586	32.7415	-2.72888	0.0315773	0.115418	-4.51754	0.0827601	3	3	FALSE
MMAB	0.599242	26.3088	2.72662	0.0316765	0.115673	-4.52083	0.322923	3	3	FALSE
HOXA10	0.352197	26.6818	2.71985	0.0319757	0.116656	-4.53068	0.161871	3	3	FALSE
KPNA2	-0.229571	31.0817	-2.71888	0.0320187	0.116704	-4.53209	0.0514184	3	3	FALSE
COPG1	-0.206944	31.0561	-2.71816	0.032051	0.116712	-4.53315	0.0251944	3	3	FALSE
PSMB2	-0.269514	30.1021	-2.71494	0.0321944	0.116856	-4.53783	0.101059	3	3	FALSE
UBE2V2	0.58799	26.8679	2.71317	0.0322739	0.116856	-4.54041	0.303149	3	3	FALSE
SKP1	-0.289105	29.1312	-2.71126	0.0323596	0.116856	-4.54319	0.116472	3	3	FALSE
ADRBK1	0.307533	29.5671	2.7107	0.0323848	0.116856	-4.544	0.131675	3	3	FALSE
TFRC	0.22569	32.86	2.71065	0.0323871	0.116856	-4.54408	0.0540788	3	3	FALSE
PTBP3	0.27514	27.6494	2.71065	0.0323872	0.116856	-4.54408	0.107027	3	3	FALSE
CLASP2	0.352425	27.5898	2.70833	0.0324918	0.117074	-4.54746	0.154673	3	3	FALSE
ARGLU1	0.694755	25.8082	2.70791	0.0325105	0.117074	-4.54806	0.352839	3	3	FALSE
RILPL2	-0.369872	24.8027	-2.70617	0.0325895	0.117188	-4.5506	0.171076	3	3	FALSE
SUN2	-0.239523	29.6041	-2.70589	0.0326023	0.117188	-4.55102	0.0743371	3	3	FALSE
CCDC101	-0.463637	23.8771	-2.70344	0.0327136	0.11748	-4.55458	0.238244	3	3	FALSE
HPCAL1	0.230553	27.4724	2.69983	0.0328782	0.117962	-4.55984	0.0653025	3	3	FALSE
EIF1	-0.261682	30.2735	-2.69678	0.0330178	0.118285	-4.56428	0.0933933	3	3	FALSE
DFFA	0.715052	27.4108	2.69655	0.0330287	0.118285	-4.56462	0.335822	3	3	FALSE
TMEM38B	0.372076	26.1007	2.69543	0.03308	0.11836	-4.56624	0.167608	3	3	FALSE
RAB3GAP2	-0.430545	25.8239	-2.66943	0.0403131	0.133578	-4.57236	0.182326	3	2	FALSE
CHD4	-0.227342	30.957	-2.68689	0.0334759	0.119368	-4.57869	0.0530731	3	3	FALSE
TMEM161A	-0.380262	26.5351	-2.68671	0.0334841	0.119368	-4.57895	0.153278	3	3	FALSE
SUPT16H	-0.210125	31.1862	-2.6861	0.0335128	0.119368	-4.57985	0.0334943	3	3	FALSE
PIGS	-0.268063	27.7253	-2.68605	0.0335149	0.119368	-4.57991	0.103569	3	3	FALSE
RABGGTA	0.300213	26.8407	2.6836	0.0336294	0.119623	-4.58348	0.114113	3	3	FALSE
SLC7A1	0.576968	28.4633	2.6795	0.0338224	0.11997	-4.58946	0.241985	3	3	FALSE
CORO1C	0.260759	28.9045	2.67946	0.0338239	0.11997	-4.58951	0.0979201	3	3	FALSE
AKAP1	-0.320744	25.7465	-2.67917	0.0338377	0.11997	-4.58994	0.12062	3	3	FALSE
YWHAQ	-0.2724	30.1732	-2.67517	0.0340268	0.120422	-4.59577	0.0920214	3	3	FALSE
RQCD1	-0.536681	27.1127	-2.67289	0.0341353	0.120644	-4.59909	0.284609	3	3	FALSE
EXOC1	-0.505339	25.5581	-2.66707	0.0344135	0.12135	-4.60758	0.251153	3	3	FALSE
EXOSC8	0.408875	26.7984	2.66237	0.0346398	0.121598	-4.61443	0.169555	3	3	FALSE
DHX16	-0.683774	25.32	-2.65875	0.0348151	0.121996	-4.6197	0.377787	3	3	FALSE
RPF2	0.319177	27.2544	2.65874	0.0348157	0.121996	-4.61972	0.114829	3	3	FALSE
USP7	-0.231419	29.8139	-2.65551	0.0349732	0.122376	-4.62443	0.0688282	3	3	FALSE
TNPO2	0.429127	26.427	2.65221	0.0351346	0.122672	-4.62924	0.214792	3	3	FALSE
PTCD3	-0.277253	27.4832	-2.65015	0.0352357	0.122915	-4.63224	0.100696	3	3	FALSE
DRG2	-0.354263	26.2732	-2.64833	0.0353253	0.123118	-4.6349	0.166873	3	3	FALSE
ERGIC3	-0.306273	25.9534	-2.64717	0.0353828	0.123208	-4.63659	0.137552	3	3	FALSE
PTER	-0.232562	26.7772	-2.64222	0.0356284	0.123659	-4.64381	0.0692602	3	3	FALSE
RANGAP1	-0.256641	30.4041	-2.642	0.0356392	0.123659	-4.64413	0.0815382	3	3	FALSE
IRF2BP1	-0.395835	27.0609	-2.63815	0.0358313	0.124215	-4.64974	0.171493	3	3	FALSE
FBL	0.233815	30.8622	2.63621	0.0359289	0.124443	-4.65258	0.0649912	3	3	FALSE
PRDX6	-0.210257	31.2316	-2.63461	0.0360092	0.1245	-4.65491	0.0438008	3	3	FALSE
HSP90AB2P	-0.481159	30.4322	-2.63161	0.0361606	0.124855	-4.65928	0.253896	3	3	FALSE
RSF1	-0.507066	25.8626	-2.63047	0.0362182	0.124855	-4.66094	0.266999	3	3	FALSE
DNM1L	-0.271142	28.015	-2.62394	0.0365506	0.125592	-4.67047	0.101683	3	3	FALSE
TUBB	-0.255819	33.5856	-2.62209	0.0366452	0.125807	-4.67316	0.098531	3	3	FALSE
SFXN1	-0.215919	29.8809	-2.62029	0.0367381	0.126015	-4.6758	0.0545764	3	3	FALSE
MPST	-0.224058	27.4161	-2.61856	0.0368272	0.126209	-4.67833	0.0653185	3	3	FALSE
PRDX5	0.245216	30.4549	2.61686	0.0369148	0.126288	-4.68081	0.0803455	3	3	FALSE
GPX1	0.264659	31.2321	2.61347	0.0370904	0.126777	-4.68575	0.0991617	3	3	FALSE
RRP7A	-0.606259	25.4059	-2.58506	0.0448932	0.143276	-4.68729	0.233448	2	3	FALSE
SYPL1	0.370753	26.2349	2.61165	0.0371849	0.126989	-4.6884	0.188086	3	3	FALSE
KPNA4	-0.305718	29.4598	-2.60916	0.0373147	0.127212	-4.69203	0.133619	3	3	FALSE
SLC38A2	-0.506051	26.062	-2.60827	0.0373616	0.127212	-4.69334	0.276021	3	3	FALSE
SATB1	0.250737	29.5866	2.60777	0.0373874	0.127212	-4.69406	0.0916667	3	3	FALSE
CSNK1D	-0.374116	26.0684	-2.60329	0.037623	0.127813	-4.7006	0.190296	3	3	FALSE
EIF4A2	0.295582	28.709	2.59977	0.0378089	0.128315	-4.70573	0.133823	3	3	FALSE
UBA1	0.2088	32.8678	2.59925	0.0378365	0.128315	-4.70649	0.0424237	3	3	FALSE
EIF3H	-0.231498	30.4294	-2.59473	0.0380772	0.129019	-4.71309	0.0762327	3	3	FALSE
TIMM9	-0.344372	25.6177	-2.5653	0.0460451	0.145569	-4.71426	0.113416	3	2	FALSE
SNRPB2	0.310073	28.7934	2.5913	0.0382609	0.129393	-4.7181	0.12176	3	3	FALSE
TBC1D15	0.208189	26.06	2.59086	0.0382841	0.129393	-4.71873	0.0473073	3	3	FALSE
MTFP1	-0.645235	23.9515	-2.59081	0.038287	0.129393	-4.71881	0.275884	3	3	FALSE
C9orf78	-0.712668	25.6871	-2.55592	0.0561344	0.164032	-4.71904	0.368214	2	2	FALSE
RFC2	-0.288206	28.4265	-2.589	0.0383841	0.129609	-4.72145	0.127009	3	3	FALSE
BTAF1	0.505627	25.3677	2.55952	0.0463881	0.146134	-4.72216	0.216081	3	2	FALSE
USP5	0.225464	30.6028	2.58541	0.0385782	0.129977	-4.7267	0.066065	3	3	FALSE
COX7A2	-0.333328	28.669	-2.58518	0.0385907	0.129977	-4.72703	0.16253	3	3	FALSE
SLC44A1	-0.312887	27.7637	-2.58513	0.0385933	0.129977	-4.7271	0.148181	3	3	FALSE
SRSF10	-0.234624	27.5367	-2.58184	0.0387721	0.130351	-4.73191	0.0682893	3	3	FALSE
NSUN5	-0.389675	26.4137	-2.58138	0.0387969	0.130351	-4.73258	0.203187	3	3	FALSE
HIST1H3A	-0.822918	29.7478	-2.58124	0.0388044	0.130351	-4.73278	0.467018	3	3	FALSE
PPT1	0.337008	27.8923	2.57853	0.0389526	0.130736	-4.73674	0.164446	3	3	FALSE
APOA1BP	0.221905	28.8431	2.56997	0.0394232	0.132171	-4.74922	0.067097	3	3	FALSE
MYCBP	-0.267564	27.9554	-2.56952	0.0394481	0.132171	-4.74988	0.113336	3	3	FALSE
FARSA	-0.232307	29.5648	-2.56765	0.0395519	0.132341	-4.75261	0.079941	3	3	FALSE
MRPS17	-0.410806	27.0777	-2.56739	0.0395667	0.132341	-4.753	0.211534	3	3	FALSE
TARS	-0.200731	32.4122	-2.56678	0.0396006	0.132341	-4.75389	0.0371294	3	3	FALSE
SNRPA1	-0.27226	29.1312	-2.5639	0.0397609	0.132709	-4.75809	0.116544	3	3	FALSE
UBLCP1	-0.297016	27.4825	-2.56258	0.0398346	0.132709	-4.76001	0.135723	3	3	FALSE
METAP2	-0.301595	28.9424	-2.56252	0.0398383	0.132709	-4.76011	0.136422	3	3	FALSE
ARMC6	-0.412499	28.0601	-2.56137	0.0399023	0.132709	-4.76177	0.207607	3	3	FALSE
FAM96B	-0.302282	26.9955	-2.56102	0.039922	0.132709	-4.76229	0.141887	3	3	FALSE
SMG9	1.65174	23.8811	2.56059	0.0399462	0.132709	-4.76292	0.789434	3	3	FALSE
MEF2D	0.302929	26.9819	2.56004	0.0399774	0.132709	-4.76373	0.143537	3	3	FALSE
SACS	-0.419893	23.322	-2.55994	0.039983	0.132709	-4.76387	0.196786	3	3	FALSE
KIF14	-0.304315	25.5384	-2.55334	0.0403553	0.133604	-4.7735	0.136046	3	3	FALSE
TIMM8A	0.323854	26.3474	2.55049	0.0405177	0.133921	-4.77767	0.142266	3	3	FALSE
CYFIP1	0.267121	29.0316	2.55028	0.0405293	0.133921	-4.77796	0.11513	3	3	FALSE
OS9	0.355363	24.7356	2.54896	0.0406048	0.133921	-4.7799	0.139956	3	3	FALSE
LRPAP1	-0.644104	27.0266	-2.54865	0.0406227	0.133921	-4.78035	0.362088	3	3	FALSE
POLR2B	-0.2408	29.3802	-2.54515	0.040823	0.134468	-4.78546	0.0911812	3	3	FALSE
SRGN	-0.410668	28.9219	-2.54302	0.0409458	0.134756	-4.78857	0.223833	3	3	FALSE
SPRYD7	-0.50359	22.5352	-2.54219	0.0409932	0.134756	-4.78978	0.228048	3	3	FALSE
TIA1	0.287577	25.132	2.54183	0.0410142	0.134756	-4.79031	0.109871	3	3	FALSE
TUT1	0.436864	25.0197	2.50785	0.0495784	0.152218	-4.79282	0.234173	2	3	FALSE
PGM1	-0.273404	28.6972	-2.53829	0.0412191	0.135315	-4.79547	0.113773	3	3	FALSE
PLP2	0.329923	26.4703	2.50147	0.0499886	0.152547	-4.80155	0.150934	2	3	FALSE
STRAP	-0.226622	30.5846	-2.53339	0.0415045	0.136023	-4.80263	0.0720486	3	3	FALSE
ARF1	-0.212974	31.3415	-2.53047	0.0416749	0.136353	-4.80688	0.0603593	3	3	FALSE
VAMP8	-0.229412	29.0453	-2.52863	0.041783	0.136553	-4.80957	0.0803257	3	3	FALSE
CPSF6	-0.253257	29.2154	-2.52824	0.0418063	0.136553	-4.81014	0.103266	3	3	FALSE
CCT6A	-0.203253	32.8889	-2.52711	0.041873	0.136656	-4.81179	0.0477	3	3	FALSE
FAM120A	0.200324	28.7077	2.52572	0.0419549	0.136809	-4.81382	0.0427426	3	3	FALSE
DHCR7	-0.333719	27.1892	-2.52454	0.0420245	0.136922	-4.81554	0.16846	3	3	FALSE
PAPSS1	0.217525	27.7885	2.5216	0.0421992	0.137376	-4.81984	0.06709	3	3	FALSE
CD320	-0.319848	25.6551	-2.51188	0.0427814	0.13904	-4.83403	0.160835	3	3	FALSE
MVD	-0.372195	28.3758	-2.50972	0.0429114	0.139346	-4.83717	0.172617	3	3	FALSE
DYNC1H1	-0.218182	31.633	-2.50754	0.0430437	0.139659	-4.84036	0.0599905	3	3	FALSE
PSMC4	-0.230873	30.806	-2.50566	0.0431577	0.139913	-4.8431	0.0808322	3	3	FALSE
RPL7L1	-0.214777	27.7567	-2.50304	0.0433175	0.140198	-4.84692	0.0664635	3	3	FALSE
MTR	0.65827	25.1057	2.5013	0.0434242	0.140427	-4.84947	0.38106	3	3	FALSE
ICAM2	0.720429	25.2953	2.49911	0.0435588	0.140745	-4.85267	0.409608	3	3	FALSE
FKBP1A	0.818554	29.0094	2.49772	0.0436443	0.140796	-4.8547	0.387919	3	3	FALSE
OCIAD1	0.210969	28.5183	2.49748	0.0436591	0.140796	-4.85505	0.0485029	3	3	FALSE
EIF4A3	-0.192706	30.8664	-2.49709	0.043683	0.140796	-4.85562	0.0315011	3	3	FALSE
ECH1	-0.320993	29.7637	-2.48922	0.0441705	0.141911	-4.86709	0.154542	3	3	FALSE
IGBP1	-0.527615	26.3568	-2.48919	0.0441727	0.141911	-4.86714	0.306346	3	3	FALSE
HEBP1	-0.337386	24.7548	-2.48916	0.0441745	0.141911	-4.86719	0.176935	3	3	FALSE
ANKRD44	0.387183	25.0714	2.48511	0.0444276	0.142563	-4.87309	0.189283	3	3	FALSE
CDK2	-0.371608	27.7318	-2.48475	0.0444504	0.142563	-4.87362	0.202534	3	3	FALSE
USP47	-0.360442	25.4197	-2.48376	0.0445127	0.142645	-4.87507	0.189158	3	3	FALSE
KHDRBS1	-0.210544	30.7946	-2.48126	0.0446699	0.143032	-4.87871	0.0626457	3	3	FALSE
SRSF6	0.200049	30.1941	2.47929	0.0447945	0.143152	-4.88159	0.0417491	3	3	FALSE
SRSF4	-0.578363	26.3117	-2.47898	0.0448139	0.143152	-4.88204	0.318196	3	3	FALSE
DHX30	-0.322249	27.6826	-2.4752	0.0450543	0.143673	-4.88757	0.149818	3	3	FALSE
GBA	0.282843	25.8309	2.42177	0.0655136	0.181208	-4.88841	0.0474654	2	2	FALSE
FDFT1	-0.214971	29.5812	-2.47001	0.0453857	0.144376	-4.89514	0.0703262	3	3	FALSE
H2AFY	0.36403	31.3993	2.46401	0.0457721	0.145249	-4.90389	0.186389	3	3	FALSE
YWHAE	-0.184436	32.9687	-2.46331	0.0458175	0.145267	-4.90491	0.01237	3	3	FALSE
NUP37	-0.313604	26.904	-2.46277	0.0458522	0.145267	-4.90569	0.139031	3	3	FALSE
GAR1	0.394221	27.4093	2.45979	0.0460459	0.145569	-4.91005	0.21161	3	3	FALSE
POLD1	-0.282038	29.5817	-2.45958	0.0460596	0.145569	-4.91035	0.103409	3	3	FALSE
CYCS	-0.346625	29.9411	-2.45834	0.0461403	0.14562	-4.91216	0.186866	3	3	FALSE
REPS1	1.25805	24.5975	2.40226	0.0670171	0.183582	-4.91317	0.688636	2	2	FALSE
HN1L	-0.221361	27.9637	-2.45045	0.0466581	0.146798	-4.92367	0.0774561	3	3	FALSE
PKM	-0.191006	34.6509	-2.45021	0.0466744	0.146798	-4.92403	0.0359616	3	3	FALSE
TBL2	-0.278384	27.4092	-2.44639	0.0469272	0.147402	-4.9296	0.134431	3	3	FALSE
SEC31A	0.223009	28.6052	2.44617	0.0469419	0.147402	-4.92992	0.0804884	3	3	FALSE
GAA	0.50167	26.5537	2.43922	0.047406	0.14874	-4.94006	0.285872	3	3	FALSE
HDGFRP2	-0.432765	25.5463	-2.43281	0.0478381	0.149854	-4.94941	0.238557	3	3	FALSE
CAPNS1	0.252045	29.3089	2.43221	0.0478788	0.149861	-4.95029	0.0966513	3	3	FALSE
C19orf25	-0.55462	24.641	-2.42787	0.0481742	0.150424	-4.95662	0.28528	3	3	FALSE
NPM3	-0.208654	28.3964	-2.42376	0.0484554	0.151024	-4.96261	0.0624479	3	3	FALSE
MCFD2	-0.384334	27.8201	-2.42138	0.0486189	0.151024	-4.96608	0.21045	3	3	FALSE
RPS2	0.225346	32.2789	2.42127	0.0486263	0.151024	-4.96624	0.0707244	3	3	FALSE
VAMP3	0.324126	27.9548	2.42017	0.0487021	0.151024	-4.96784	0.173727	3	3	FALSE
KPNB1	-0.203838	32.2165	-2.41987	0.0487232	0.151024	-4.96829	0.0489087	3	3	FALSE
ERBB2IP	0.340976	25.2468	2.41928	0.0487634	0.151024	-4.96914	0.181476	3	3	FALSE
FARSB	-0.187202	30.3726	-2.41901	0.0487823	0.151024	-4.96953	0.033015	3	3	FALSE
EWSR1	0.19764	28.2992	2.41886	0.0487925	0.151024	-4.96975	0.0419088	3	3	FALSE
CRNKL1	-1.23734	24.4725	-2.41726	0.0489035	0.151104	-4.97209	0.632178	3	3	FALSE
SETD3	-0.379304	26.391	-2.41694	0.048926	0.151104	-4.97256	0.204626	3	3	FALSE
SAAL1	-0.338123	25.0796	-2.41681	0.0489345	0.151104	-4.97274	0.181173	3	3	FALSE
EVI2B	0.344472	26.1645	2.41604	0.0489883	0.151151	-4.97387	0.181044	3	3	FALSE
ISOC1	0.376278	26.3305	2.41426	0.0491117	0.151411	-4.97646	0.213889	3	3	FALSE
ANXA1	-0.337135	30.683	-2.41315	0.0491895	0.151532	-4.97809	0.184659	3	3	FALSE
CACTIN	0.63756	24.7606	2.41157	0.0492995	0.151631	-4.98038	0.386855	3	3	FALSE
FOXRED1	0.772988	24.4921	2.40927	0.0494605	0.152006	-4.98374	0.477322	3	3	FALSE
TXNL4A	0.534321	25.3882	2.40661	0.0496477	0.152218	-4.98762	0.250948	3	3	FALSE
NFX1	0.483616	23.2703	2.40655	0.0496516	0.152218	-4.9877	0.24833	3	3	FALSE
GNB2	-0.289733	28.6121	-2.40493	0.0497659	0.152218	-4.99007	0.137549	3	3	FALSE
IGF2R	-0.227303	28.9617	-2.40418	0.0498187	0.152218	-4.99116	0.0838807	3	3	FALSE
SEC11A	-0.362322	27.5648	-2.40412	0.0498229	0.152218	-4.99124	0.199466	3	3	FALSE
PPP1CC	-0.542377	28.0571	-2.40394	0.0498359	0.152218	-4.99151	0.299824	3	3	FALSE
FUS	0.22358	30.5094	2.40386	0.0498418	0.152218	-4.99163	0.0733349	3	3	FALSE
ACAT2	-0.187773	31.2519	-2.39981	0.0501285	0.152823	-4.99753	0.0322141	3	3	FALSE
COMMD9	-0.21436	28.4063	-2.39941	0.0501573	0.152823	-4.99812	0.0749743	3	3	FALSE
GPI	-0.200866	33.6752	-2.39785	0.0502684	0.153021	-5.00039	0.055321	3	3	FALSE
HSD17B4	-0.203074	30.3703	-2.39704	0.0503258	0.153021	-5.00156	0.0540691	3	3	FALSE
TM9SF3	-0.523948	27.0018	-2.39684	0.0503401	0.153021	-5.00185	0.320097	3	3	FALSE
ARRB1	0.302072	28.1707	2.39153	0.0507213	0.15406	-5.0096	0.150729	3	3	FALSE
RBM15	0.283957	26.8792	2.39092	0.0507646	0.154072	-5.01048	0.130269	3	3	FALSE
ZNF768	0.530802	22.2584	2.38943	0.0508723	0.154159	-5.01266	0.326864	3	3	FALSE
RAP1B	-0.195595	29.6831	-2.38805	0.050972	0.154341	-5.01467	0.0511226	3	3	FALSE
BASP1	-0.356179	29.2259	-2.3855	0.0511573	0.154714	-5.01839	0.200156	3	3	FALSE
MED20	-0.220131	24.6737	-2.38526	0.0511746	0.154714	-5.01874	0.0852464	3	3	FALSE
MRPL28	-0.215566	26.547	-2.38319	0.0513251	0.154929	-5.02175	0.0683716	3	3	FALSE
UTP3	0.223187	25.5596	2.37948	0.051596	0.155506	-5.02716	0.0729103	3	3	FALSE
HCCS	-0.266442	26.0161	-2.3772	0.0517632	0.155775	-5.03047	0.128012	3	3	FALSE
WDFY1	0.360022	27.3433	2.37718	0.0517651	0.155775	-5.03051	0.186072	3	3	FALSE
DOCK2	0.198125	29.8706	2.37607	0.0518462	0.155898	-5.03212	0.0564246	3	3	FALSE
PRPSAP1	-0.314508	27.1419	-2.37482	0.0519388	0.156057	-5.03395	0.158092	3	3	FALSE
COMMD8	0.312226	26.3049	2.3303	0.0624555	0.175523	-5.03628	0.143675	3	2	FALSE
CDC23	0.28002	25.0575	2.32946	0.0625246	0.175523	-5.03744	0.115354	3	2	FALSE
COQ9	0.530926	24.005	2.32783	0.0626581	0.175677	-5.03967	0.29729	2	3	FALSE
ITGB2	-0.284046	30.1831	-2.36994	0.0523002	0.157021	-5.04106	0.137701	3	3	FALSE
ARHGEF2	0.203852	30.1894	2.36822	0.0524278	0.157283	-5.04356	0.0675655	3	3	FALSE
VKORC1L1	-0.432839	24.4374	-2.36684	0.052531	0.157472	-5.04557	0.256891	3	3	FALSE
BDH1	0.486315	27.2778	2.2981	0.0757161	0.200198	-5.04578	0.261152	2	2	FALSE
NELFB	-0.198889	26.9723	-2.36477	0.0526854	0.15769	-5.04858	0.0536297	3	3	FALSE
STOML2	-0.227891	29.5438	-2.36424	0.0527252	0.15769	-5.04936	0.0953041	3	3	FALSE
NUDC	-0.248026	30.497	-2.3633	0.0527957	0.15778	-5.05073	0.113023	3	3	FALSE
CISD1	0.441322	25.9737	2.36199	0.0528938	0.157952	-5.05263	0.259014	3	3	FALSE
TOMM22	-0.199867	29.8753	-2.36146	0.0529341	0.157952	-5.05341	0.0618153	3	3	FALSE
DERL1	-0.246754	26.6189	-2.36018	0.0530305	0.158088	-5.05527	0.114045	3	3	FALSE
PPP2R1A	-0.195902	32.1194	-2.35977	0.0530609	0.158088	-5.05586	0.0472213	3	3	FALSE
SET	-0.189837	31.6899	-2.35751	0.0532323	0.158478	-5.05916	0.0455507	3	3	FALSE
MAT2B	-0.323055	28.4821	-2.35646	0.0533114	0.158576	-5.06068	0.159594	3	3	FALSE
ATP6AP1	-0.194535	26.9763	-2.35599	0.0533467	0.158576	-5.06136	0.0495066	3	3	FALSE
KIAA1033	-0.396925	25.0877	-2.35261	0.0536043	0.159221	-5.0663	0.216412	3	3	FALSE
MRPL22	-0.301966	25.3997	-2.35185	0.0536623	0.159272	-5.0674	0.15422	3	3	FALSE
GIT1	0.346885	25.5675	2.30751	0.0643499	0.179005	-5.06756	0.163872	2	3	FALSE
MTPN	-0.26748	29.9818	-2.35004	0.0538003	0.159545	-5.07003	0.130411	3	3	FALSE
CRIP1	0.394812	26.7622	2.34957	0.0538363	0.159545	-5.07072	0.233782	3	3	FALSE
COX5A	-0.210621	31.4323	-2.34778	0.0539736	0.159831	-5.07333	0.0684249	3	3	FALSE
SLC2A1	-0.215349	26.1383	-2.34242	0.0543865	0.160687	-5.08112	0.0808377	3	3	FALSE
HRAS	-0.465166	26.0429	-2.29459	0.0654511	0.181163	-5.08531	0.271114	2	3	FALSE
B2M	-0.230978	28.5879	-2.33671	0.0548296	0.161874	-5.08943	0.0993189	3	3	FALSE
PPP5C	-0.213511	27.3229	-2.3348	0.0549793	0.162168	-5.09221	0.0814558	3	3	FALSE
HIST2H3A	-0.816246	29.4123	-2.33426	0.0550216	0.162168	-5.093	0.529631	3	3	FALSE
GSN	0.259056	31.0351	2.33383	0.0550553	0.162168	-5.09363	0.120237	3	3	FALSE
MTA1	0.507216	26.3524	2.33331	0.0550956	0.162168	-5.09438	0.271631	3	3	FALSE
PAPOLA	-0.386098	27.1248	-2.33153	0.0552358	0.162458	-5.09697	0.230352	3	3	FALSE
MACROD1	0.318471	26.4657	2.32744	0.0555582	0.163283	-5.10292	0.150018	3	3	FALSE
TTC4	-0.352839	25.5975	-2.3259	0.0556799	0.163518	-5.10516	0.190177	3	3	FALSE
KIF15	-0.517788	24.4288	-2.32289	0.0559194	0.164032	-5.10954	0.327578	3	3	FALSE
IMPDH2	0.244856	31.6712	2.32144	0.0560343	0.164032	-5.11164	0.11487	3	3	FALSE
LRRC59	-0.203323	31.4967	-2.32104	0.0560662	0.164032	-5.11222	0.0700691	3	3	FALSE
CPOX	0.186446	28.115	2.3206	0.0561015	0.164032	-5.11286	0.0473065	3	3	FALSE
HERC4	-0.196345	26.736	-2.32	0.0561496	0.164032	-5.11374	0.060662	3	3	FALSE
LRPPRC	-0.180041	32.9869	-2.31509	0.0565431	0.165059	-5.12087	0.0295914	3	3	FALSE
PRKAR2A	-0.205414	28.3065	-2.31341	0.0566786	0.16514	-5.12332	0.0706168	3	3	FALSE
GLO1	-0.228468	31.0303	-2.31332	0.0566865	0.16514	-5.12346	0.0988856	3	3	FALSE
EEFSEC	-0.228897	29.0139	-2.31317	0.0566982	0.16514	-5.12367	0.101599	3	3	FALSE
POLDIP2	0.414478	26.9954	2.30879	0.0570527	0.166049	-5.13003	0.205296	3	3	FALSE
BCS1L	-0.427689	26.2672	-2.30565	0.0573089	0.166548	-5.1346	0.196085	3	3	FALSE
SSNA1	-0.258952	26.5528	-2.30186	0.0576193	0.167134	-5.14011	0.131662	3	3	FALSE
ZFAND2B	0.296067	25.4122	2.30136	0.0576604	0.167134	-5.14084	0.1615	3	3	FALSE
PPAT	0.18383	28.2601	2.30114	0.0576785	0.167134	-5.14116	0.0398025	3	3	FALSE
SBNO1	-0.379379	26.3947	-2.30057	0.0577247	0.167134	-5.14198	0.217597	3	3	FALSE
ALDH3A2	-0.230254	27.2685	-2.30056	0.0577256	0.167134	-5.14199	0.0917163	3	3	FALSE
CORO1B	0.20308	28.7883	2.29979	0.0577889	0.167193	-5.14311	0.0695219	3	3	FALSE
HDHD2	0.247918	28.0562	2.29789	0.057946	0.167524	-5.14588	0.109593	3	3	FALSE
VMA21	1.39838	26.4702	2.24999	0.0694065	0.188631	-5.14652	0.855972	2	3	FALSE
DHCR24	-0.674577	28.6965	-2.29721	0.0580022	0.167562	-5.14687	0.369165	3	3	FALSE
ARHGAP1	0.192471	30.5538	2.2937	0.0582929	0.168277	-5.15196	0.0591175	3	3	FALSE
TRIP4	-0.495626	24.8573	-2.21486	0.0835613	0.212999	-5.15218	0.232773	2	2	FALSE
RRP9	0.239538	28.3928	2.28841	0.0587345	0.169378	-5.15965	0.114933	3	3	FALSE
NPEPPS	-0.189362	30.2268	-2.28809	0.0587611	0.169378	-5.16011	0.051058	3	3	FALSE
G3BP2	0.197212	29.362	2.28674	0.058874	0.169565	-5.16207	0.0681024	3	3	FALSE
SAFB	-0.203205	29.8901	-2.28628	0.0589129	0.169565	-5.16274	0.0759172	3	3	FALSE
RBM5	-0.283783	25.9689	-2.28563	0.0589677	0.169597	-5.16369	0.155233	3	3	FALSE
TP53BP1	-0.633852	26.0388	-2.28468	0.0590475	0.169702	-5.16507	0.375864	3	3	FALSE
RBM7	-0.579127	25.0162	-2.28403	0.0591017	0.169733	-5.166	0.357978	3	3	FALSE
EXOSC10	-0.327177	26.8918	-2.28271	0.0592138	0.169929	-5.16793	0.182822	3	3	FALSE
DDX23	0.287703	27.9744	2.28186	0.0592854	0.17001	-5.16916	0.157388	3	3	FALSE
PSMD3	-0.205601	30.2353	-2.28077	0.0593778	0.170148	-5.17075	0.0787961	3	3	FALSE
XAB2	0.34746	25.8633	2.28026	0.0594208	0.170148	-5.17148	0.190514	3	3	FALSE
COTL1	0.205093	29.0773	2.27965	0.0594724	0.17017	-5.17237	0.0766253	3	3	FALSE
SNX27	0.229534	24.9846	2.27841	0.0595772	0.170345	-5.17416	0.100349	3	3	FALSE
ILVBL	-0.219184	28.4262	-2.2774	0.0596632	0.170466	-5.17563	0.0815709	3	3	FALSE
MTX2	-0.230158	26.4706	-2.27622	0.0597643	0.17063	-5.17735	0.0942933	3	3	FALSE
QRICH1	-0.35385	26.8588	-2.2238	0.0718454	0.193634	-5.18244	0.176609	2	3	FALSE
OXCT1	0.196144	29.7096	2.27129	0.0601854	0.171707	-5.1845	0.0684633	3	3	FALSE
AK6	-0.345656	28.0013	-2.26714	0.0605434	0.172602	-5.19053	0.204892	3	3	FALSE
CPNE3	-0.576289	27.2752	-2.26596	0.060645	0.17274	-5.19224	0.369072	3	3	FALSE
PRPF40A	0.239648	28.5774	2.26555	0.0606804	0.17274	-5.19283	0.117145	3	3	FALSE
CANT1	-0.274106	25.0334	-2.17851	0.0872616	0.219562	-5.19872	0.0904035	2	2	FALSE
ACTR5	0.254456	25.1609	2.26131	0.0610483	0.173455	-5.19897	0.13108	3	3	FALSE
CAPN1	0.193548	29.8719	2.26127	0.0610525	0.173455	-5.19905	0.0578649	3	3	FALSE
TESC	-0.216869	27.2014	-2.26097	0.0610785	0.173455	-5.19948	0.090517	3	3	FALSE
ANAPC5	-0.704	25.6152	-2.26061	0.0611095	0.173455	-5.19999	0.428333	3	3	FALSE
LSG1	-0.600441	26.1985	-2.21019	0.0731477	0.195882	-5.20109	0.399835	2	3	FALSE
ALDH9A1	0.28971	29.8375	2.25775	0.0613599	0.174039	-5.20415	0.155738	3	3	FALSE
NUP214	0.2171	28.065	2.25519	0.0615839	0.174421	-5.20785	0.0902869	3	3	FALSE
WAC	0.412515	25.8942	2.20485	0.0736657	0.196778	-5.20841	0.254142	3	2	FALSE
ESF1	0.260099	26.2639	2.25394	0.0616941	0.174603	-5.20967	0.134887	3	3	FALSE
PPP1R7	0.22264	29.1297	2.25344	0.0617377	0.174603	-5.21039	0.084579	3	3	FALSE
COA4	0.301169	25.7451	2.25284	0.0617911	0.174614	-5.21126	0.16854	3	3	FALSE
MDH1	0.245694	31.8254	2.25178	0.0618845	0.174614	-5.2128	0.124472	3	3	FALSE
GBF1	-0.205878	27.4209	-2.25166	0.0618952	0.174614	-5.21297	0.0784536	3	3	FALSE
SSR1	0.352906	27.5262	2.25137	0.0619211	0.174614	-5.2134	0.206007	3	3	FALSE
LIG3	-0.576355	24.646	-2.19575	0.0745578	0.198391	-5.2209	0.382209	3	2	FALSE
XPO4	-0.235328	26.6167	-2.24614	0.0623845	0.175523	-5.22097	0.112724	3	3	FALSE
PRRC2C	-0.194076	28.5072	-2.2442	0.0625582	0.175523	-5.22379	0.0652969	3	3	FALSE
ASPH	0.233031	26.7473	2.24253	0.0627069	0.175688	-5.2262	0.103181	3	3	FALSE
HADHA	0.18818	31.8163	2.23991	0.0629421	0.17622	-5.23	0.0605651	3	3	FALSE
NENF	-0.475244	25.6237	-2.18753	0.0753728	0.199697	-5.23216	0.30701	2	3	FALSE
SIPA1	0.252465	25.4604	2.2367	0.0632313	0.176788	-5.23465	0.131668	3	3	FALSE
PPME1	0.219896	27.2001	2.23665	0.0632357	0.176788	-5.23472	0.0787387	3	3	FALSE
ADRM1	-0.331815	27.0552	-2.23448	0.0634321	0.177083	-5.23787	0.18056	3	3	FALSE
MCM5	-0.20777	31.8933	-2.23238	0.0636229	0.177489	-5.24092	0.0869163	3	3	FALSE
DSC2	0.253035	26.3811	2.17818	0.0763107	0.200412	-5.24497	0.108131	3	2	FALSE
SF3A2	-0.8842	26.847	-2.22648	0.0641608	0.178861	-5.24945	0.585478	3	3	FALSE
METTL1	0.219092	26.0332	2.22563	0.0642386	0.17895	-5.25068	0.0963276	3	3	FALSE
MYBBP1A	-0.223064	30.7591	-2.22346	0.0644387	0.179124	-5.25383	0.0939468	3	3	FALSE
UBA3	-0.244677	27.6648	-2.22107	0.0646584	0.179479	-5.25728	0.120979	3	3	FALSE
DR1	-0.542503	26.0932	-2.16825	0.0773203	0.201975	-5.25856	0.359559	3	2	FALSE
RPL35A	-0.253355	29.6419	-2.21767	0.0649733	0.180225	-5.2622	0.12969	3	3	FALSE
PSMA4	-0.317919	29.6252	-2.21271	0.0654353	0.181163	-5.26937	0.180722	3	3	FALSE
BRIX1	-0.267529	29.7139	-2.21085	0.0656103	0.181235	-5.27208	0.148543	3	3	FALSE
NDUFV1	0.191703	28.6378	2.20906	0.0657778	0.181552	-5.27466	0.0662832	3	3	FALSE
NOLC1	0.22012	30.3817	2.20801	0.0658766	0.181697	-5.27618	0.099729	3	3	FALSE
COPB2	-0.184915	30.6291	-2.20673	0.0659969	0.1819	-5.27802	0.0601714	3	3	FALSE
HAT1	-0.188194	29.9105	-2.20608	0.0660589	0.181942	-5.27897	0.0629944	3	3	FALSE
GDI2	-0.182683	32.7851	-2.2036	0.0662932	0.18233	-5.28255	0.0419554	3	3	FALSE
GSPT2	-0.363412	26.1693	-2.20148	0.0664947	0.182755	-5.28562	0.216257	3	3	FALSE
HSD17B10	-0.200549	30.2995	-2.20005	0.0666305	0.182941	-5.28769	0.0610094	3	3	FALSE
RPS21	-0.252749	30.1458	-2.19978	0.0666563	0.182941	-5.28808	0.11178	3	3	FALSE
CHTF18	-0.599524	24.7093	-2.19814	0.0668123	0.18324	-5.29044	0.408082	3	3	FALSE
SETD7	0.98063	26.1464	2.19586	0.0670311	0.183582	-5.29374	0.507373	3	3	FALSE
RPS18	-0.204391	32.1165	-2.19308	0.0672979	0.184184	-5.29776	0.0865327	3	3	FALSE
OSGEP	0.411766	26.4961	2.18978	0.0676163	0.184925	-5.30253	0.269461	3	3	FALSE
NT5C2	-0.216059	27.7704	-2.18651	0.0679327	0.18553	-5.30724	0.0940663	3	3	FALSE
PSMA7	-0.221835	31.1088	-2.18575	0.0680065	0.185602	-5.30834	0.107441	3	3	FALSE
PQBP1	-0.252278	27.0991	-2.18466	0.0681124	0.185761	-5.30991	0.133261	3	3	FALSE
FAH	-0.168639	28.7429	-2.17853	0.0687127	0.187267	-5.31877	0.0325969	3	3	FALSE
LSM4	0.352923	28.1718	2.1762	0.0689415	0.18776	-5.32212	0.224972	3	3	FALSE
NOL6	-0.185355	28.7848	-2.17564	0.0689975	0.187781	-5.32294	0.0647952	3	3	FALSE
FES	0.506937	24.7849	2.07966	0.0982522	0.238436	-5.32539	0.296647	2	2	FALSE
EDF1	0.250358	29.0438	2.16802	0.0697538	0.189311	-5.33394	0.135409	3	3	FALSE
LRRC40	-0.207814	28.1843	-2.16742	0.0698131	0.18934	-5.3348	0.0926344	3	3	FALSE
TIMM23	0.358223	26.7401	2.16693	0.069862	0.189341	-5.3355	0.177524	3	3	FALSE
SULT1A1	-0.192378	29.6918	-2.16567	0.0699884	0.189552	-5.33732	0.0747062	3	3	FALSE
PSMC3	-0.178771	30.7034	-2.15897	0.0706626	0.191129	-5.34698	0.0543056	3	3	FALSE
NUMA1	-0.174497	29.7886	-2.15891	0.0706689	0.191129	-5.34707	0.0492024	3	3	FALSE
TRMT10C	-0.238507	28.1889	-2.15823	0.0707367	0.19118	-5.34804	0.127289	3	3	FALSE
DAGLB	0.215658	26.9683	2.15447	0.0711186	0.192008	-5.35346	0.102548	3	3	FALSE
CDK9	0.283646	26.4449	2.15377	0.0711905	0.192008	-5.35448	0.169489	3	3	FALSE
PTTG1IP	0.328235	26.123	2.09324	0.0854135	0.216026	-5.36114	0.2009	3	2	FALSE
AP3M1	-0.2198	28.5579	-2.14691	0.0718927	0.193634	-5.36436	0.109017	3	3	FALSE
MT-CO2	-0.256631	30.7984	-2.14514	0.0720751	0.193991	-5.36691	0.139295	3	3	FALSE
WIPF1	-0.240672	27.4214	-2.14321	0.0722742	0.194393	-5.36968	0.121182	3	3	FALSE
FXR2	0.265006	23.688	2.14196	0.0724032	0.194605	-5.37148	0.152756	3	3	FALSE
YARS	-0.185886	31.7542	-2.14075	0.0725291	0.19481	-5.37322	0.0682016	3	3	FALSE
PSMD2	-0.178428	31.687	-2.13946	0.0726634	0.195036	-5.37508	0.0554614	3	3	FALSE
SEC23A	-0.202219	27.0886	-2.13877	0.0727346	0.195093	-5.37607	0.0907744	3	3	FALSE
SART1	0.219314	28.2874	2.13514	0.0731139	0.195882	-5.3813	0.109315	3	3	FALSE
MYDGF	-0.246981	29.1643	-2.13425	0.0732072	0.195882	-5.38258	0.1337	3	3	FALSE
VAV1	-0.315952	28.9406	-2.13403	0.0732299	0.195882	-5.38289	0.197246	3	3	FALSE
NAGK	-0.356234	25.8686	-2.12989	0.0736657	0.196778	-5.38885	0.229451	3	3	FALSE
NARS	0.164957	30.5465	2.12691	0.0739807	0.197349	-5.39314	0.0275625	3	3	FALSE
RPL23A	-0.210376	31.8969	-2.12613	0.074063	0.197434	-5.39425	0.100684	3	3	FALSE
PSAP	-0.178538	29.5748	-2.12279	0.0744181	0.198245	-5.39905	0.0602804	3	3	FALSE
DCUN1D1	-0.238865	26.4548	-2.12113	0.074595	0.198391	-5.40144	0.128913	3	3	FALSE
MRPL27	0.19721	31.4585	2.1188	0.0748444	0.198837	-5.40479	0.0750103	3	3	FALSE
CANX	0.1891	32.485	2.11801	0.0749286	0.198925	-5.40592	0.0766375	3	3	FALSE
WDR74	0.447242	26.2469	2.11714	0.0750221	0.199038	-5.40717	0.263392	3	3	FALSE
TOR1AIP1	-0.199784	28.6133	-2.11444	0.0753127	0.199673	-5.41105	0.0907124	3	3	FALSE
DNMBP	0.239054	23.1767	2.11266	0.0755057	0.199913	-5.41361	0.132384	3	3	FALSE
MRFAP1	-0.274198	25.1821	-2.10991	0.075803	0.200292	-5.41755	0.139375	3	3	FALSE
PPA2	0.19001	28.1558	2.1086	0.075945	0.200365	-5.41943	0.0773695	3	3	FALSE
RPTOR	-0.462973	24.1708	-2.10822	0.0759868	0.200365	-5.41998	0.258468	3	3	FALSE
CAPG	-0.196011	31.6587	-2.10753	0.0760618	0.200365	-5.42097	0.0839007	3	3	FALSE
UTP18	0.186195	28.2343	2.10724	0.0760937	0.200365	-5.42139	0.0742714	3	3	FALSE
LACC1	-0.555899	23.0472	-2.10679	0.0761421	0.200365	-5.42203	0.378898	3	3	FALSE
DIDO1	0.307204	25.4111	2.10659	0.0761645	0.200365	-5.42232	0.174906	3	3	FALSE
CSNK2A1	-0.200955	29.5528	-2.10619	0.0762075	0.200365	-5.42289	0.0904361	3	3	FALSE
EIF4A1	-0.18036	33.6631	-2.10588	0.0762413	0.200365	-5.42333	0.0650034	3	3	FALSE
ZNF593	0.377204	25.0622	2.04553	0.0910128	0.226805	-5.42618	0.149501	2	3	FALSE
IDH3B	-0.266582	28.5715	-2.10153	0.0767182	0.201268	-5.42958	0.160386	3	3	FALSE
STAG2	0.169171	27.9875	2.10047	0.0768352	0.201383	-5.43111	0.0455575	3	3	FALSE
ZNF622	-0.419721	25.452	-2.09939	0.0769542	0.20144	-5.43266	0.265402	3	3	FALSE
ENY2	0.212472	26.1722	2.09933	0.0769603	0.20144	-5.43274	0.107155	3	3	FALSE
FSCN1	0.183115	29.8295	2.09805	0.0771014	0.201674	-5.43457	0.069916	3	3	FALSE
RRBP1	-0.185016	29.4478	-2.09748	0.0771642	0.201703	-5.43538	0.073728	3	3	FALSE
SDHB	-0.240533	28.5276	-2.09468	0.0774742	0.202242	-5.4394	0.128566	3	3	FALSE
ARHGAP18	-0.513829	25.3839	-2.09254	0.0777123	0.202606	-5.44247	0.2774	3	3	FALSE
UBA2	-0.198046	29.9503	-2.09249	0.0777177	0.202606	-5.44254	0.0841697	3	3	FALSE
CORO1A	0.207937	31.9801	2.09102	0.0778816	0.202898	-5.44465	0.103042	3	3	FALSE
GATAD2B	0.367262	25.6059	2.08837	0.0781782	0.203399	-5.44845	0.247961	3	3	FALSE
NDUFB11	0.317077	27.0963	2.08531	0.0785214	0.204156	-5.45283	0.198655	3	3	FALSE
RBM3	-0.450052	28.7244	-2.08423	0.0786432	0.204336	-5.45438	0.31016	3	3	FALSE
RAB3A	0.282952	25.2834	1.97772	0.111162	0.256696	-5.45596	0.120573	2	2	FALSE
ABRACL	-0.161893	29.6224	-2.08289	0.0787944	0.204593	-5.4563	0.0347334	3	3	FALSE
EXOC4	0.916243	26.1223	2.07953	0.0791742	0.205305	-5.46111	0.53804	3	3	FALSE
RUFY1	-0.397821	27.1641	-2.07753	0.0794014	0.205621	-5.46397	0.268368	3	3	FALSE
TNRC6C	-0.370341	21.2751	-2.01756	0.0944705	0.232598	-5.46422	0.193318	3	2	FALSE
OXA1L	-1.27911	25.5572	-2.07582	0.0795961	0.205852	-5.46642	0.886103	3	3	FALSE
RBM27	-0.286891	25.7866	-2.07524	0.0796618	0.205885	-5.46724	0.160018	3	3	FALSE
PCID2	-0.206233	27.0918	-2.07364	0.079845	0.20614	-5.46954	0.0962254	3	3	FALSE
LEMD2	-0.469247	25.106	-2.01357	0.0949747	0.233103	-5.46964	0.225822	3	2	FALSE
CASP1	-0.229477	28.4922	-2.07346	0.079866	0.20614	-5.4698	0.111601	3	3	FALSE
MPDU1	0.298298	27.389	2.06853	0.0804312	0.207461	-5.47684	0.178478	3	3	FALSE
HYOU1	-0.191642	30.9019	-2.06559	0.080771	0.208063	-5.48105	0.0846487	3	3	FALSE
CDKN2A	0.334528	26.0591	2.06148	0.0812479	0.208763	-5.48693	0.215494	3	3	FALSE
SNX3	-0.236453	29.1845	-2.06141	0.0812569	0.208763	-5.48704	0.13515	3	3	FALSE
BCCIP	0.218278	29.4596	2.05941	0.0814892	0.209084	-5.48988	0.116935	3	3	FALSE
DUSP12	-0.748386	25.6322	-2.05813	0.0816388	0.20933	-5.49171	0.554416	3	3	FALSE
SKIV2L	0.253018	26.4244	2.05667	0.0818098	0.209631	-5.4938	0.152226	3	3	FALSE
LDHB	-0.181682	33.9272	-2.05367	0.0821624	0.210396	-5.49809	0.0738819	3	3	FALSE
LRRC8C	0.231667	27.7915	2.04963	0.082639	0.211469	-5.50385	0.124404	3	3	FALSE
TACC3	-0.220624	26.6603	-2.0492	0.0826899	0.211469	-5.50447	0.115987	3	3	FALSE
CNOT3	-0.241164	25.9668	-1.98772	0.0983088	0.238436	-5.50473	0.124153	3	2	FALSE
HMHA1	0.243355	29.1371	2.04679	0.0829763	0.212063	-5.50791	0.130003	3	3	FALSE
VIM	0.217236	34.0642	2.04529	0.0831552	0.212381	-5.51005	0.118108	3	3	FALSE
TP53RK	0.296623	26.2576	2.04284	0.0834476	0.212988	-5.51355	0.190012	3	3	FALSE
SLC7A5	-0.274054	27.1406	-2.04236	0.083505	0.212995	-5.51424	0.171744	3	3	FALSE
ESD	-0.217953	30.6893	-2.03848	0.0839704	0.213902	-5.51977	0.0968055	3	3	FALSE
TRAPPC10	0.378807	24.1362	2.03287	0.0846474	0.215361	-5.52776	0.261233	3	3	FALSE
MTDH	0.205174	30.062	2.03141	0.0848256	0.215658	-5.52985	0.0988528	3	3	FALSE
RNF213	-0.262145	26.7055	-2.02961	0.0850443	0.215798	-5.53241	0.15523	3	3	FALSE
MRPS21	-0.64608	24.5773	-2.02914	0.0851018	0.215798	-5.53308	0.419405	3	3	FALSE
NTMT1	0.38018	26.1258	2.02813	0.0852251	0.215846	-5.53452	0.255494	3	3	FALSE
HLA-B	0.811696	25.1247	2.02807	0.0852314	0.215846	-5.53459	0.586203	3	3	FALSE
BID	-0.191262	29.9127	-2.02544	0.0855537	0.216241	-5.53834	0.0908046	3	3	FALSE
CUL3	0.439872	27.4835	2.02437	0.0856852	0.216433	-5.53987	0.25431	3	3	FALSE
GSR	0.174265	28.2538	2.0176	0.0865207	0.21826	-5.54951	0.0638732	3	3	FALSE
HSPA9	-0.190312	33.4105	-2.01613	0.0867028	0.218579	-5.5516	0.0907163	3	3	FALSE
ZMYND8	0.282038	25.4413	2.0142	0.0869432	0.218901	-5.55434	0.176834	3	3	FALSE
LRCH1	-0.297041	23.0693	-2.01065	0.0873856	0.219732	-5.55938	0.19917	3	3	FALSE
ARHGAP25	0.33804	26.1433	2.01002	0.0874655	0.219791	-5.56029	0.232782	3	3	FALSE
ALAD	0.171306	27.6731	2.00956	0.0875226	0.219793	-5.56093	0.06297	3	3	FALSE
STAT1	0.250512	28.9566	2.0054	0.0880454	0.220963	-5.56684	0.141174	3	3	FALSE
NT5DC1	-0.32032	26.3913	-2.00331	0.0883096	0.221484	-5.56981	0.184477	3	3	FALSE
LPP	-0.302167	24.7493	-2.00151	0.0885384	0.221915	-5.57238	0.184531	3	3	FALSE
ARHGDIA	-0.19429	30.8863	-2.00003	0.0887253	0.222241	-5.57447	0.097527	3	3	FALSE
ATP6V1E1	-0.233768	28.8461	-1.99836	0.0889385	0.22262	-5.57684	0.138409	3	3	FALSE
TMOD3	0.173363	27.6182	1.99776	0.0890148	0.22262	-5.57769	0.0664285	3	3	FALSE
HK1	0.218896	28.9353	1.9975	0.0890481	0.22262	-5.57806	0.125635	3	3	FALSE
STX8	0.427117	25.2591	1.99289	0.0896383	0.223952	-5.58461	0.288374	3	3	FALSE
HPRT1	0.163633	29.6647	1.98906	0.0901318	0.225041	-5.59004	0.0537071	3	3	FALSE
PTPN11	0.436666	27.3165	1.98778	0.0902971	0.225309	-5.59186	0.322186	3	3	FALSE
GAK	-0.27153	26.5244	-1.9851	0.0906448	0.226032	-5.59566	0.177294	3	3	FALSE
SART3	-0.228141	27.9001	-1.98006	0.0913014	0.227379	-5.6028	0.132139	3	3	FALSE
MFF	0.334614	26.5644	1.91365	0.10854	0.252797	-5.60484	0.208161	3	2	FALSE
TXNRD2	-0.231286	25.4282	-1.91342	0.108573	0.252797	-5.60514	0.11445	3	2	FALSE
OXSR1	-0.243989	27.7208	-1.97775	0.0916034	0.227986	-5.60606	0.145253	3	3	FALSE
NFKBIB	0.26545	23.1273	1.97673	0.0917372	0.228173	-5.6075	0.170254	3	3	FALSE
HNRNPF	-0.171918	30.6766	-1.97517	0.0919431	0.228442	-5.60972	0.0666993	3	3	FALSE
PKN1	-0.339288	27.7637	-1.97502	0.0919624	0.228442	-5.60993	0.23947	3	3	FALSE
SLC25A11	0.183974	28.3535	1.97377	0.0921275	0.228696	-5.6117	0.0857113	3	3	FALSE
ENSA	0.384496	27.0918	1.97333	0.0921855	0.228696	-5.61232	0.280854	3	3	FALSE
CTSD	-0.186974	29.7495	-1.97291	0.0922406	0.228696	-5.61291	0.0864772	3	3	FALSE
DDX3X	-0.159339	31.0887	-1.97192	0.0923714	0.228875	-5.61431	0.0482618	3	3	FALSE
NOP9	0.251438	27.2375	1.97029	0.0925876	0.229119	-5.61662	0.158242	3	3	FALSE
NHP2L1	-0.239221	30.2907	-1.96931	0.0927183	0.229297	-5.61801	0.149379	3	3	FALSE
RPS19	-0.158339	32.0278	-1.96713	0.0930085	0.229869	-5.6211	0.0442816	3	3	FALSE
PYROXD1	-0.310582	24.5737	-1.96108	0.0938174	0.231575	-5.62964	0.208357	3	3	FALSE
GGH	0.206162	28.1452	1.96062	0.0938793	0.231581	-5.63029	0.115982	3	3	FALSE
SLBP	0.23143	25.3316	1.958	0.0942316	0.232303	-5.63399	0.140762	3	3	FALSE
TPD52L2	0.22379	29.2829	1.95729	0.0943281	0.232394	-5.635	0.134823	3	3	FALSE
HIST2H2BE	-0.263544	29.9902	-1.95529	0.0945986	0.232766	-5.63782	0.141947	3	3	FALSE
UGP2	-0.149156	30.9447	-1.95416	0.0947525	0.232891	-5.63942	0.0265862	3	3	FALSE
OSTC	0.227949	28.2226	1.95404	0.0947687	0.232891	-5.63959	0.116957	3	3	FALSE
B3GALTL	-0.230102	25.3044	-1.95299	0.0949107	0.233093	-5.64107	0.142478	3	3	FALSE
COPS7B	0.22353	26.1872	1.95021	0.0952893	0.233728	-5.64499	0.134779	3	3	FALSE
PHB	-0.214047	32.0782	-1.94949	0.095388	0.233823	-5.64601	0.121596	3	3	FALSE
HOMER3	-0.599843	23.6338	-1.88254	0.113154	0.260201	-5.64667	0.472051	2	3	FALSE
BCAS2	-0.232689	28.192	-1.94763	0.0956423	0.234151	-5.64863	0.144326	3	3	FALSE
BTF3	-0.186748	30.6273	-1.94719	0.0957019	0.234151	-5.64925	0.0871003	3	3	FALSE
SLC16A1	-0.322265	24.7226	-1.94417	0.0961167	0.234847	-5.65351	0.231281	3	3	FALSE
OGFR	-0.471539	26.8641	-1.94381	0.0961667	0.234847	-5.65402	0.346058	3	3	FALSE
RNASEH2B	0.196987	28.5149	1.94194	0.0964244	0.23525	-5.65665	0.0866305	3	3	FALSE
NAP1L4	-0.190595	29.6683	-1.94174	0.0964525	0.23525	-5.65694	0.0922329	3	3	FALSE
CHD1L	-0.34656	24.786	-1.94093	0.0965646	0.235376	-5.65808	0.228658	3	3	FALSE
DARS2	0.511422	27.5882	1.93883	0.0968545	0.235935	-5.66103	0.28896	3	3	FALSE
AKAP8	-0.786664	26.2171	-1.93756	0.0970311	0.236218	-5.66282	0.560952	3	3	FALSE
TRABD	0.448159	24.8408	1.93399	0.0975285	0.237281	-5.66785	0.298935	3	3	FALSE
MPHOSPH8	-0.214065	25.7942	-1.93134	0.0978994	0.238035	-5.67158	0.117736	3	3	FALSE
MAD1L1	-0.502352	26.0808	-1.93044	0.0980254	0.238193	-5.67285	0.328201	3	3	FALSE
BLVRB	0.248396	28.4351	1.92941	0.0981697	0.238395	-5.67429	0.164072	3	3	FALSE
GTF2F2	-0.187855	28.0089	-1.9255	0.0987216	0.239139	-5.6798	0.0861835	3	3	FALSE
SAE1	-0.191707	29.7939	-1.92482	0.0988169	0.239222	-5.68075	0.10326	3	3	FALSE
HEATR6	-0.466181	22.8493	-1.85641	0.117183	0.265243	-5.6817	0.364225	2	3	FALSE
DYNLL1	-0.165406	28.4293	-1.92366	0.0989813	0.239355	-5.68238	0.0575047	3	3	FALSE
POLR2I	-0.235938	26.5677	-1.9235	0.0990043	0.239355	-5.68261	0.131712	3	3	FALSE
S100A10	-0.456074	28.2747	-1.92314	0.0990561	0.239355	-5.68312	0.284264	3	3	FALSE
MTIF3	0.455117	24.4658	1.92215	0.099196	0.239474	-5.68451	0.304727	3	3	FALSE
EIF3F	-0.236989	31.3083	-1.9212	0.0993312	0.239474	-5.68585	0.149466	3	3	FALSE
MRPL46	-0.301663	25.2195	-1.92106	0.099351	0.239474	-5.68604	0.213044	3	3	FALSE
CEBPA	-0.411347	27.048	-1.91927	0.0996055	0.239791	-5.68855	0.304784	3	3	FALSE
TRIP6	0.319244	26.0828	1.85125	0.117995	0.265999	-5.6886	0.135054	2	3	FALSE
HNRNPA1	-0.208298	33.3405	-1.91809	0.0997749	0.239977	-5.69022	0.119661	3	3	FALSE
NCAPG2	-0.369423	26.115	-1.91762	0.0998417	0.239977	-5.69088	0.27388	3	3	FALSE
KIF2A	0.153649	27.9609	1.91744	0.0998673	0.239977	-5.69113	0.0434192	3	3	FALSE
RBBP5	0.321724	25.6942	1.91644	0.10001	0.23999	-5.69253	0.233846	3	3	FALSE
TSR1	-0.204864	29.138	-1.91641	0.100014	0.23999	-5.69257	0.116331	3	3	FALSE
TCERG1	0.232985	28.4821	1.9156	0.100131	0.23999	-5.69371	0.144328	3	3	FALSE
SCYL2	-0.571376	25.8471	-1.91547	0.100149	0.23999	-5.69389	0.403218	3	3	FALSE
PYCR1	-0.173229	27.7932	-1.91525	0.10018	0.23999	-5.6942	0.0724115	3	3	FALSE
MVP	0.196944	27.8165	1.91308	0.100493	0.24059	-5.69725	0.101107	3	3	FALSE
MEF2C	1.11195	23.8248	1.78479	0.140772	0.299025	-5.70161	0.719507	2	2	FALSE
DNAJC13	-0.166789	28.7053	-1.90953	0.101004	0.241666	-5.70223	0.0707879	3	3	FALSE
PSMC5	-0.173408	30.2391	-1.90843	0.101164	0.241899	-5.70378	0.0810844	3	3	FALSE
TIAL1	-0.188869	28.3547	-1.90472	0.101701	0.242887	-5.70897	0.0989849	3	3	FALSE
WDR82	0.190322	28.0839	1.90348	0.101882	0.24317	-5.71071	0.0774945	3	3	FALSE
UTS2	-0.304454	28.3477	-1.90148	0.102174	0.243719	-5.71352	0.215361	3	3	FALSE
SELO	-0.332362	24.0903	-1.89928	0.102497	0.24419	-5.71661	0.246986	3	3	FALSE
WBP2	0.306052	27.3717	1.89865	0.102589	0.244259	-5.71748	0.18814	3	3	FALSE
L2HGDH	-0.470628	23.2593	-1.82626	0.12201	0.272022	-5.72196	0.351585	3	2	FALSE
CCAR2	0.192382	30.9279	1.89501	0.103125	0.245385	-5.72258	0.107742	3	3	FALSE
CS	-0.167835	31.0727	-1.89432	0.103226	0.245477	-5.72354	0.0714824	3	3	FALSE
MRPL10	-0.184486	26.0573	-1.89309	0.103409	0.245762	-5.72527	0.0838528	3	3	FALSE
BRD1	-0.612615	23.1368	-1.82349	0.122464	0.272453	-5.72566	0.509187	3	2	FALSE
NRBP1	-0.320948	27.6521	-1.89246	0.103501	0.245832	-5.72615	0.237575	3	3	FALSE
PLEK	-0.218661	29.8141	-1.89013	0.103847	0.246503	-5.72941	0.123671	3	3	FALSE
DPY30	0.151533	29.4427	1.88929	0.103973	0.24665	-5.73059	0.0439124	3	3	FALSE
GNL3	-0.225576	28.5877	-1.88601	0.104461	0.247544	-5.73517	0.131256	3	3	FALSE
SGTA	0.235061	28.719	1.88578	0.104496	0.247544	-5.7355	0.129505	3	3	FALSE
ARMC1	0.35365	26.741	1.88547	0.104542	0.247544	-5.73593	0.248573	3	3	FALSE
MACF1	0.322994	26.8684	1.88397	0.104766	0.247544	-5.73802	0.189777	3	3	FALSE
SUCLG1	-0.279291	29.0713	-1.88377	0.104797	0.247544	-5.73831	0.196632	3	3	FALSE
MRM1	-0.289256	25.3855	-1.88324	0.104877	0.247544	-5.73905	0.202799	3	3	FALSE
CPSF7	-0.175924	27.3567	-1.8831	0.104897	0.247544	-5.73924	0.0868265	3	3	FALSE
HADHB	0.18773	30.8612	1.8829	0.104927	0.247544	-5.73952	0.0981877	3	3	FALSE
MRPL49	-0.33514	25.8689	-1.88237	0.105007	0.247544	-5.74027	0.245701	3	3	FALSE
PLEC	0.164811	30.9593	1.8821	0.105048	0.247544	-5.74064	0.0677893	3	3	FALSE
PRKAB1	-0.319047	25.3464	-1.88103	0.105208	0.247773	-5.74214	0.231229	3	3	FALSE
ARMT1	-0.31602	26.5252	-1.87937	0.105458	0.248212	-5.74445	0.233557	3	3	FALSE
SLIRP	0.289675	29.4202	1.87687	0.105835	0.248898	-5.74794	0.211056	3	3	FALSE
GSS	0.268242	27.5852	1.8766	0.105877	0.248898	-5.74833	0.181171	3	3	FALSE
HSPA4	-0.152972	32.0305	-1.87617	0.105942	0.248899	-5.74892	0.0516306	3	3	FALSE
TREX1	-0.467128	25.2249	-1.73974	0.148807	0.310248	-5.75847	0.326568	2	2	FALSE
FLNB	0.161243	31.2664	1.86774	0.107227	0.251616	-5.76069	0.0675421	3	3	FALSE
HSPA5	-0.189844	33.3593	-1.86544	0.10758	0.252259	-5.76389	0.108424	3	3	FALSE
CDK1	-0.156855	30.1783	-1.86496	0.107654	0.252259	-5.76456	0.0611576	3	3	FALSE
PDCL	-0.349634	25.454	-1.86438	0.107744	0.252259	-5.76537	0.26358	3	3	FALSE
CTSG	-0.227616	26.5669	-1.86384	0.107827	0.252265	-5.76612	0.14693	3	3	FALSE
PSMA1	-0.158727	30.802	-1.86237	0.108053	0.25249	-5.76816	0.0640128	3	3	FALSE
C1orf123	0.198267	27.6547	1.86063	0.108323	0.252797	-5.77059	0.119028	3	3	FALSE
CCT5	-0.14948	33.3262	-1.86006	0.108411	0.252797	-5.77139	0.0448406	3	3	FALSE
PAFAH1B2	-0.158201	29.4764	-1.85902	0.108573	0.252797	-5.77284	0.0623857	3	3	FALSE
IER3IP1	0.614355	25.9324	1.78377	0.129155	0.28282	-5.77845	0.51971	3	2	FALSE
MRPL50	-0.497482	26.6279	-1.85333	0.109459	0.254465	-5.78075	0.340203	3	3	FALSE
PPP1CA	-0.159957	31.3205	-1.85288	0.10953	0.254465	-5.78138	0.0542439	3	3	FALSE
MORF4L1	0.263933	26.0405	1.85277	0.109546	0.254465	-5.78153	0.186329	3	3	FALSE
AHSA1	-0.224965	30.8059	-1.85177	0.109704	0.254669	-5.78293	0.148537	3	3	FALSE
TMEM41B	0.297753	23.4631	1.85065	0.109878	0.254819	-5.78447	0.217209	3	3	FALSE
GADD45GIP1	0.637713	25.2376	1.8502	0.109949	0.254819	-5.7851	0.503633	3	3	FALSE
POLR1B	0.183144	27.3173	1.8501	0.109964	0.254819	-5.78524	0.101309	3	3	FALSE
ERI3	0.181008	24.9183	1.84909	0.110124	0.255038	-5.78665	0.0831279	3	3	FALSE
UBE2W	-0.242856	24.1775	-1.77755	0.130235	0.284215	-5.78669	0.159791	2	3	FALSE
GNAS	0.192176	27.5057	1.84285	0.11111	0.256696	-5.79532	0.0939369	3	3	FALSE
MRRF	-0.161136	27.0781	-1.84208	0.111232	0.256696	-5.79638	0.0702124	3	3	FALSE
KLC1	-0.31899	27.0933	-1.84207	0.111235	0.256696	-5.7964	0.243659	3	3	FALSE
ELP6	-0.340786	25.569	-1.76885	0.131762	0.286121	-5.79821	0.264949	3	2	FALSE
BSG	-0.301117	30.0761	-1.83985	0.111587	0.257357	-5.79948	0.22397	3	3	FALSE
RAC2	0.318259	30.849	1.83064	0.113066	0.260152	-5.81226	0.244988	3	3	FALSE
ATAD1	-0.421869	25.4142	-1.75781	0.133724	0.288453	-5.81279	0.339289	3	2	FALSE
ARHGAP35	0.174448	24.4647	1.82833	0.113439	0.260615	-5.81546	0.092829	3	3	FALSE
NNT	0.15813	31.2671	1.82789	0.11351	0.260615	-5.81606	0.0686188	3	3	FALSE
SUCLA2	-0.188875	28.5549	-1.82506	0.113969	0.261152	-5.81998	0.103769	3	3	FALSE
PSMD5	-0.206908	28.4337	-1.82377	0.114179	0.261333	-5.82176	0.133384	3	3	FALSE
PIK3AP1	-0.175368	29.0788	-1.81967	0.11485	0.262553	-5.82743	0.0828321	3	3	FALSE
TMX3	0.189437	27.1708	1.81746	0.115213	0.263024	-5.83049	0.104895	3	3	FALSE
TMEM214	0.222013	26.6039	1.81692	0.115303	0.263024	-5.83124	0.119247	3	3	FALSE
TLR2	-0.229537	26.6361	-1.81643	0.115383	0.263024	-5.83192	0.159248	3	3	FALSE
SUPT6H	-0.20408	27.9394	-1.81637	0.115393	0.263024	-5.83201	0.109535	3	3	FALSE
WDR1	-0.135962	31.6177	-1.81547	0.115542	0.263096	-5.83325	0.0132975	3	3	FALSE
GNAI3	-1.36231	25.9796	-1.68006	0.160185	0.32453	-5.83335	0.955698	2	2	FALSE
ACIN1	0.149209	29.4358	1.81536	0.11556	0.263096	-5.8334	0.0545331	3	3	FALSE
CNDP2	0.228835	30.6463	1.81095	0.116288	0.264376	-5.83948	0.159451	3	3	FALSE
MDH2	-0.152883	33.5791	-1.81073	0.116326	0.264376	-5.83979	0.0608529	3	3	FALSE
MTCH2	-0.156525	30.0353	-1.81014	0.116424	0.264445	-5.84061	0.0688053	3	3	FALSE
PFDN2	0.257601	28.9192	1.80789	0.116798	0.265006	-5.84371	0.180708	3	3	FALSE
HDLBP	-0.16464	30.3003	-1.8078	0.116813	0.265006	-5.84384	0.081736	3	3	FALSE
ASCC3	-0.234488	27.4028	-1.80664	0.117007	0.265124	-5.84544	0.154274	3	3	FALSE
PSMG1	-0.245678	27.0399	-1.80367	0.117503	0.265672	-5.84953	0.176624	3	3	FALSE
IKBKB	-0.189621	26.1233	-1.80364	0.117509	0.265672	-5.84958	0.115999	3	3	FALSE
ZPR1	-0.205782	27.9365	-1.80269	0.117667	0.265873	-5.85088	0.126589	3	3	FALSE
ANP32E	0.254275	29.6021	1.80229	0.117734	0.265873	-5.85143	0.176876	3	3	FALSE
HACD3	-0.288218	27.8854	-1.80155	0.11786	0.265999	-5.85246	0.202674	3	3	FALSE
ARPP19	0.248785	26.0648	1.801	0.117952	0.265999	-5.85322	0.176617	3	3	FALSE
SKA3	0.269876	23.9651	1.66387	0.163422	0.327943	-5.85357	0.154935	2	2	FALSE
CDCA8	-0.210837	25.2553	-1.79785	0.118483	0.266792	-5.85756	0.14118	3	3	FALSE
SPTLC1	-0.196673	27.6122	-1.79669	0.118679	0.266975	-5.85916	0.123169	3	3	FALSE
TMEM33	-0.217204	29.169	-1.79656	0.118701	0.266975	-5.85933	0.110796	3	3	FALSE
SF3B6	-0.295263	26.6523	-1.72124	0.140435	0.298472	-5.86094	0.215355	2	3	FALSE
SMAD4	0.197716	26.7649	1.79223	0.119436	0.268474	-5.86529	0.120878	3	3	FALSE
CECR5	0.181537	28.9768	1.79005	0.119808	0.269153	-5.86829	0.0785844	3	3	FALSE
DGKZ	-0.194605	26.4659	-1.7882	0.120125	0.269555	-5.87084	0.123402	3	3	FALSE
GGACT	-0.220002	24.7029	-1.78291	0.121035	0.271285	-5.87811	0.153658	3	3	FALSE
RFC1	0.184289	27.4071	1.78148	0.121282	0.27165	-5.88008	0.109525	3	3	FALSE
GATM	0.353666	26.4572	1.78116	0.121337	0.27165	-5.88052	0.219288	3	3	FALSE
HP1BP3	0.215911	29.505	1.78004	0.121531	0.271748	-5.88205	0.130157	3	3	FALSE
RPAP1	-0.424381	25.0191	-1.77943	0.121635	0.271748	-5.88288	0.328033	3	3	FALSE
TSPO	0.155912	29.9492	1.77934	0.121651	0.271748	-5.88301	0.0568037	3	3	FALSE
PSME3	-0.186544	29.9916	-1.7793	0.121659	0.271748	-5.88307	0.11287	3	3	FALSE
NEMF	0.204064	25.6248	1.7785	0.121798	0.271902	-5.88417	0.133884	3	3	FALSE
DHRS7	-0.346931	26.3585	-1.77717	0.122028	0.272022	-5.88598	0.279571	3	3	FALSE
AVEN	0.242155	25.0056	1.77698	0.122061	0.272022	-5.88624	0.174586	3	3	FALSE
PEX3	0.279871	24.2029	1.77577	0.122272	0.272193	-5.8879	0.214502	3	3	FALSE
BPNT1	-0.374451	27.1976	-1.77574	0.122278	0.272193	-5.88795	0.308156	3	3	FALSE
ATP6V1G1	0.182935	28.2128	1.77137	0.123041	0.273425	-5.89394	0.0941421	3	3	FALSE
MAP7D1	-0.594336	25.693	-1.77062	0.123173	0.273561	-5.89497	0.38286	3	3	FALSE
HSD17B11	-0.22173	28.0312	-1.76827	0.123586	0.274324	-5.89819	0.149529	3	3	FALSE
C12orf10	0.311206	26.8306	1.76724	0.123767	0.274568	-5.8996	0.248426	3	3	FALSE
ATAD3A	0.155047	29.8389	1.76636	0.123923	0.274759	-5.90081	0.0713229	3	3	FALSE
SMEK2	-0.32893	25.3782	-1.6879	0.146842	0.307563	-5.90456	0.260973	3	2	FALSE
SF3B4	-0.208701	28.7977	-1.76101	0.12487	0.276579	-5.90812	0.133302	3	3	FALSE
LAGE3	0.200486	25.3254	1.76081	0.124906	0.276579	-5.9084	0.133949	3	3	FALSE
COPB1	-0.152175	31.3413	-1.76052	0.124957	0.276579	-5.90879	0.0686641	3	3	FALSE
SNRNP200	-0.13375	31.813	-1.75807	0.125395	0.27739	-5.91215	0.023131	3	3	FALSE
AGFG1	0.218809	27.1918	1.75589	0.125784	0.278094	-5.91512	0.12103	3	3	FALSE
PLS1	-0.27631	22.4961	-1.67756	0.148885	0.310248	-5.91803	0.216664	2	3	FALSE
DDX19A	0.198104	28.8514	1.75288	0.126324	0.278814	-5.91924	0.131121	3	3	FALSE
EIF2B1	0.27533	28.0952	1.75206	0.126472	0.278983	-5.92036	0.215837	3	3	FALSE
PNN	0.162618	28.484	1.75129	0.12661	0.279128	-5.9214	0.0800909	3	3	FALSE
HDAC6	0.358655	24.6436	1.7496	0.126916	0.279645	-5.92372	0.271281	3	3	FALSE
CHMP1A	0.221135	25.4881	1.74728	0.127335	0.280409	-5.92687	0.13852	3	3	FALSE
TPRKB	0.231851	27.1131	1.74673	0.127435	0.280472	-5.92763	0.171652	3	3	FALSE
NR3C1	-0.717221	23.7807	-1.66955	0.150489	0.312457	-5.92845	0.657827	3	2	FALSE
CDC42	-0.164048	30.155	-1.74543	0.127671	0.280793	-5.9294	0.083076	3	3	FALSE
ZNF316	0.276386	24.0593	1.74513	0.127725	0.280793	-5.92981	0.210588	3	3	FALSE
MDP1	0.301553	24.4395	1.74445	0.127849	0.280908	-5.93074	0.243573	3	3	FALSE
SEC16A	0.177654	28.1022	1.74395	0.127941	0.280951	-5.93143	0.103976	3	3	FALSE
ATAD2	0.223482	28.4503	1.74147	0.128392	0.281625	-5.9348	0.154078	3	3	FALSE
CD2BP2	0.245965	25.3274	1.74056	0.128558	0.281831	-5.93604	0.182859	3	3	FALSE
SARS	-0.194052	30.4068	-1.73775	0.129073	0.282801	-5.93987	0.129729	3	3	FALSE
NACA	-0.168518	31.0008	-1.73623	0.129354	0.283097	-5.94194	0.0971573	3	3	FALSE
Unassigned.7	0.151401	26.5828	1.73484	0.129608	0.283495	-5.94382	0.0708126	3	3	FALSE
NOB1	0.196482	26.3243	1.73229	0.13008	0.284048	-5.94729	0.133586	3	3	FALSE
MLH1	-0.177627	27.0792	-1.73109	0.130302	0.284215	-5.94892	0.106304	3	3	FALSE
NHP2	-0.38998	28.1391	-1.72997	0.130509	0.284461	-5.95045	0.331167	3	3	FALSE
C8orf59	-0.236178	24.3667	-1.7297	0.13056	0.284461	-5.95082	0.169161	3	3	FALSE
ATXN2L	0.168525	28.6834	1.72727	0.131012	0.285286	-5.95412	0.0962023	3	3	FALSE
NELFA	-0.237376	24.986	-1.72601	0.131247	0.285639	-5.95584	0.177884	3	3	FALSE
DAXX	0.374835	25.9068	1.64699	0.155095	0.318521	-5.95771	0.328659	2	3	FALSE
COMT	-0.16438	30.7806	-1.72452	0.131524	0.286001	-5.95785	0.0901325	3	3	FALSE
COX4I1	-0.150322	30.5368	-1.72433	0.131561	0.286001	-5.95811	0.070903	3	3	FALSE
PRPF4	-0.151422	29.0292	-1.7233	0.131754	0.286121	-5.95951	0.0662037	3	3	FALSE
DENR	0.168536	26.9707	1.72179	0.132036	0.286511	-5.96156	0.0913033	3	3	FALSE
LRCH3	-0.336574	25.9049	-1.72151	0.132089	0.286511	-5.96194	0.277646	3	3	FALSE
KIF2C	-0.20469	27.1189	-1.7196	0.132448	0.286641	-5.96453	0.144334	3	3	FALSE
STMN2	0.1664	28.312	1.71932	0.1325	0.286641	-5.9649	0.0948341	3	3	FALSE
PIGU	-0.241483	24.5071	-1.71929	0.132505	0.286641	-5.96494	0.185763	3	3	FALSE
PRPF38A	-0.505149	26.1179	-1.71923	0.132516	0.286641	-5.96502	0.443083	3	3	FALSE
TRIM24	-0.215969	23.9701	-1.71756	0.132831	0.286917	-5.96729	0.157126	3	3	FALSE
GSTZ1	1.6758	26.2833	1.71189	0.133906	0.288587	-5.97497	1.20955	3	3	FALSE
NOC4L	0.212459	28.6337	1.71175	0.133934	0.288587	-5.97517	0.154745	3	3	FALSE
SMARCA4	-0.18151	28.5355	-1.71026	0.134216	0.289035	-5.97718	0.111775	3	3	FALSE
CPD	-0.229095	25.6768	-1.70777	0.134692	0.289741	-5.98055	0.173439	3	3	FALSE
GOLT1B	0.211026	24.6558	1.70709	0.134823	0.289862	-5.98148	0.145128	3	3	FALSE
RPP25L	0.367588	24.4199	1.70186	0.135828	0.291569	-5.98854	0.298139	3	3	FALSE
BUB3	-0.184698	29.8215	-1.70184	0.135831	0.291569	-5.98857	0.122629	3	3	FALSE
TSN	-0.15309	27.4925	-1.70179	0.135841	0.291569	-5.98864	0.0784571	3	3	FALSE
MYO9B	0.303716	25.6541	1.7011	0.135973	0.291692	-5.98956	0.226595	3	3	FALSE
PCYT1A	0.596891	26.9865	1.69939	0.136304	0.29224	-5.99187	0.451224	3	3	FALSE
ARHGDIB	0.14675	32.7631	1.69605	0.136951	0.29336	-5.99638	0.0657764	3	3	FALSE
NUP85	-0.170349	27.1848	-1.69535	0.137089	0.29336	-5.99733	0.104786	3	3	FALSE
HGH1	0.161318	29.275	1.69448	0.137257	0.29336	-5.9985	0.0926711	3	3	FALSE
NCOR1	-0.322726	25.7986	-1.69438	0.137278	0.29336	-5.99864	0.254057	3	3	FALSE
RPS7	-0.180707	32.7885	-1.69168	0.137803	0.294321	-6.00227	0.117803	3	3	FALSE
RBM25	-0.190318	28.5104	-1.69031	0.138072	0.294736	-6.00413	0.131831	3	3	FALSE
SRRM1	0.197892	29.7683	1.6897	0.138191	0.294827	-6.00494	0.141258	3	3	FALSE
PGPEP1	-0.647198	23.8052	-1.60448	0.164152	0.328811	-6.01249	0.585726	2	3	FALSE
GSK3A	-0.355559	25.2863	-1.60202	0.164692	0.329061	-6.01564	0.318434	2	3	FALSE
EZH2	-0.466783	25.8391	-1.68105	0.139896	0.297977	-6.01658	0.390076	3	3	FALSE
SOD2	-0.362319	24.7549	-1.67961	0.140182	0.298263	-6.01852	0.292483	3	3	FALSE
DYNLT1	0.133072	27.2846	1.6796	0.140184	0.298263	-6.01853	0.0400937	3	3	FALSE
HIST1H2BM	-0.130008	35.5733	-1.67881	0.140342	0.298438	-6.0196	0.0332031	3	3	FALSE
DHX15	-0.147069	30.8667	-1.67116	0.141871	0.300668	-6.02986	0.0675395	3	3	FALSE
RABIF	0.231532	25.7203	1.67087	0.14193	0.300668	-6.03026	0.180928	3	3	FALSE
DRG1	-0.154655	28.9537	-1.67086	0.141931	0.300668	-6.03026	0.0831297	3	3	FALSE
MCM2	-0.155339	32.0464	-1.67021	0.142062	0.300723	-6.03113	0.0717996	3	3	FALSE
NSF	-0.154693	30.5353	-1.66997	0.142111	0.300723	-6.03146	0.0860363	3	3	FALSE
NR2C2AP	0.325904	24.289	1.66954	0.142197	0.300741	-6.03203	0.224668	3	3	FALSE
CLPTM1L	0.480389	25.5983	1.51869	0.195579	0.36724	-6.03256	0.417041	2	2	FALSE
GSPT1	-0.194453	29.8367	-1.66849	0.14241	0.301028	-6.03345	0.13888	3	3	FALSE
HSPB1	-0.152965	32.7102	-1.66676	0.142758	0.301601	-6.03576	0.0838227	3	3	FALSE
VPS33A	-0.243467	26.3889	-1.66609	0.142894	0.301725	-6.03666	0.195761	3	3	FALSE
KCTD5	0.521981	24.2773	1.58532	0.168399	0.333313	-6.037	0.48738	2	3	FALSE
NAA40	0.406774	23.651	1.66397	0.143323	0.302467	-6.0395	0.363244	3	3	FALSE
PPIG	-0.365977	25.8565	-1.66024	0.144083	0.303883	-6.0445	0.297171	3	3	FALSE
S100A6	-0.571964	28.8281	-1.65991	0.14415	0.303883	-6.04494	0.508273	3	3	FALSE
PFKP	-0.171051	31.45	-1.65806	0.144527	0.304413	-6.04741	0.106886	3	3	FALSE
PA2G4	0.135771	32.4766	1.65791	0.144557	0.304413	-6.0476	0.0520526	3	3	FALSE
GRSF1	-0.139059	28.8166	-1.65624	0.1449	0.304971	-6.04984	0.0599408	3	3	FALSE
EFHD2	-0.159055	29.0763	-1.65563	0.145025	0.30507	-6.05066	0.080297	3	3	FALSE
CYBA	-0.38197	26.0962	-1.65498	0.14516	0.305188	-6.05153	0.320781	3	3	FALSE
DAZAP1	-0.185899	29.3658	-1.65275	0.145617	0.305984	-6.0545	0.130047	3	3	FALSE
ABCE1	0.148419	31.1328	1.65237	0.145697	0.305987	-6.05502	0.0739547	3	3	FALSE
SUMO1	-0.238748	27.5818	-1.65081	0.146019	0.306498	-6.0571	0.175528	3	3	FALSE
PMPCB	-0.24985	28.0007	-1.64946	0.146296	0.306915	-6.05889	0.194334	3	3	FALSE
ACTR1A	-0.205886	29.1882	-1.64837	0.146523	0.307226	-6.06035	0.127147	3	3	FALSE
PAFAH1B1	-0.150234	28.0978	-1.64691	0.146826	0.307563	-6.0623	0.068835	3	3	FALSE
CUL4A	0.21465	28.4393	1.64579	0.147059	0.307854	-6.0638	0.165146	3	3	FALSE
STT3A	0.134795	29.1287	1.64512	0.147198	0.307979	-6.06469	0.0516461	3	3	FALSE
MDN1	0.166676	28.4255	1.64262	0.14772	0.308817	-6.06802	0.0896107	3	3	FALSE
GGA2	-0.16094	27.0307	-1.64244	0.147757	0.308817	-6.06826	0.0917882	3	3	FALSE
TUBA1B	-0.182777	35.0556	-1.64101	0.148055	0.309249	-6.07016	0.129335	3	3	FALSE
LHPP	0.148665	25.6516	1.55901	0.174406	0.340859	-6.0705	0.0438098	2	3	FALSE
COPA	-0.154325	31.5366	-1.63883	0.148512	0.309898	-6.07306	0.0868991	3	3	FALSE
SDCBP	0.189611	28.5759	1.6369	0.148919	0.310248	-6.07563	0.136681	3	3	FALSE
PCF11	-0.267623	23.6235	-1.63606	0.149095	0.310316	-6.07674	0.223311	3	3	FALSE
SYNE3	0.220624	27.3615	1.63599	0.149111	0.310316	-6.07685	0.167404	3	3	FALSE
ARHGAP4	-0.206138	27.6643	-1.63501	0.149316	0.310535	-6.07814	0.158709	3	3	FALSE
PPP2R2A	0.165189	29.3749	1.63473	0.149375	0.310535	-6.07851	0.0907222	3	3	FALSE
PAIP2	-0.158156	27.2282	-1.63239	0.14987	0.311397	-6.08162	0.096918	3	3	FALSE
HMGB2	-0.159738	31.1036	-1.62923	0.15054	0.312457	-6.08582	0.0996974	3	3	FALSE
DHX8	0.220003	26.0962	1.6288	0.150633	0.312483	-6.0864	0.156441	3	3	FALSE
SF3B3	-0.136177	31.68	-1.62748	0.150913	0.312897	-6.08814	0.0589097	3	3	FALSE
RPE	0.125544	26.9702	1.62587	0.151258	0.313279	-6.09028	0.0258663	3	3	FALSE
ACSL4	0.190664	30.2841	1.62474	0.151499	0.313371	-6.09178	0.141416	3	3	FALSE
DCTN2	-0.13799	28.2459	-1.62117	0.152263	0.314685	-6.09651	0.0604834	3	3	FALSE
PPP4R2	-0.159873	27.1795	-1.62082	0.15234	0.314685	-6.09698	0.0979715	3	3	FALSE
GMPS	-0.153605	32.1477	-1.61753	0.153049	0.315815	-6.10133	0.0819578	3	3	FALSE
SEC24C	0.129032	29.7515	1.61501	0.153594	0.316606	-6.10467	0.0422849	3	3	FALSE
LYPLA2	0.175582	28.8457	1.61432	0.153744	0.316746	-6.10558	0.119218	3	3	FALSE
HSPB11	0.299685	26.7918	1.53068	0.181102	0.349134	-6.10631	0.263818	3	2	FALSE
PTPN23	0.208845	26.0104	1.61298	0.154033	0.317175	-6.10735	0.164998	3	3	FALSE
LSM7	0.200855	27.8157	1.61147	0.154362	0.317619	-6.10934	0.153522	3	3	FALSE
NOMO3	-0.166326	30.0076	-1.61087	0.154493	0.317619	-6.11014	0.10903	3	3	FALSE
KCNN4	-0.244227	22.6969	-1.5276	0.181845	0.349875	-6.11019	0.190862	2	3	FALSE
TRMT2A	-0.215202	26.5271	-1.61048	0.154578	0.317626	-6.11065	0.135229	3	3	FALSE
ECHS1	0.126802	30.5799	1.60591	0.155578	0.318823	-6.11669	0.0369283	3	3	FALSE
CLN6	-0.31884	26.0732	-1.6055	0.155666	0.318823	-6.11722	0.28352	3	3	FALSE
AP2M1	-0.160476	29.2039	-1.60536	0.155698	0.318823	-6.11742	0.103968	3	3	FALSE
AIFM1	-0.188399	29.4817	-1.60533	0.155705	0.318823	-6.11746	0.139308	3	3	FALSE
HRC	0.197585	24.888	1.6052	0.155733	0.318823	-6.11762	0.141348	3	3	FALSE
CHTOP	0.221492	26.3055	1.60232	0.156365	0.319783	-6.12142	0.180064	3	3	FALSE
MRPL45	-0.256817	27.7071	-1.60178	0.156485	0.31986	-6.12213	0.220266	3	3	FALSE
VPS29	-0.137829	27.8595	-1.6007	0.156724	0.32018	-6.12356	0.0672406	3	3	FALSE
CAB39	-0.215533	28.6867	-1.59889	0.157125	0.320662	-6.12594	0.158215	3	3	FALSE
ATXN10	0.169748	30.3527	1.59799	0.157323	0.320899	-6.12712	0.110701	3	3	FALSE
ETF1	-0.125727	29.6329	-1.59693	0.15756	0.321058	-6.12853	0.0399949	3	3	FALSE
CBR4	0.332706	25.4182	1.5969	0.157566	0.321058	-6.12856	0.300689	3	3	FALSE
C3orf58	-0.614624	25.3839	-1.59609	0.157745	0.321216	-6.12962	0.534484	3	3	FALSE
POLR1C	-0.174475	28.788	-1.59566	0.157842	0.321216	-6.1302	0.122797	3	3	FALSE
VTA1	-0.159252	28.6506	-1.59528	0.157924	0.321216	-6.13069	0.100159	3	3	FALSE
ARPC3	-0.151695	30.981	-1.59507	0.157972	0.321216	-6.13097	0.0905951	3	3	FALSE
ARID1A	0.291069	27.6517	1.59459	0.158078	0.321263	-6.1316	0.258944	3	3	FALSE
CUTA	-0.353844	26.9339	-1.59414	0.15818	0.321303	-6.1322	0.312848	3	3	FALSE
INTS5	0.319555	25.945	1.5928	0.158478	0.321741	-6.13396	0.287443	3	3	FALSE
ALDH16A1	0.239844	28.1479	1.58761	0.159639	0.323762	-6.14077	0.205036	3	3	FALSE
LMNB1	-0.128944	32.3949	-1.58676	0.159832	0.323983	-6.14189	0.0493339	3	3	FALSE
CEBPZ	-0.173019	27.5625	-1.58425	0.160397	0.324792	-6.14519	0.124579	3	3	FALSE
RAB1B	-0.161988	30.8137	-1.58352	0.160562	0.324957	-6.14614	0.104052	3	3	FALSE
TCOF1	-0.164246	28.2934	-1.58199	0.160907	0.325485	-6.14814	0.111298	3	3	FALSE
PRPF4B	-0.17163	25.6541	-1.58067	0.161206	0.325523	-6.14987	0.117568	3	3	FALSE
TAF10	-0.301558	25.1005	-1.58063	0.161217	0.325523	-6.14993	0.252871	3	3	FALSE
CTSA	0.256366	26.7856	1.58036	0.161277	0.325523	-6.15028	0.204204	3	3	FALSE
PSME2	0.133724	30.5738	1.58007	0.161343	0.325523	-6.15066	0.0627726	3	3	FALSE
TRA2A	0.2516	25.1478	1.57812	0.161785	0.32591	-6.15321	0.208758	3	3	FALSE
RAB3GAP1	0.175175	26.3858	1.57682	0.162082	0.326339	-6.15492	0.120312	3	3	FALSE
CDC5L	-0.132569	30.0293	-1.57566	0.162348	0.326706	-6.15644	0.0613257	3	3	FALSE
UROD	0.16919	27.1586	1.57356	0.162826	0.327337	-6.15918	0.121127	3	3	FALSE
MRPL16	0.201162	27.3778	1.57329	0.162889	0.327337	-6.15954	0.162227	3	3	FALSE
API5	0.171029	29.8384	1.57318	0.162913	0.327337	-6.15968	0.123719	3	3	FALSE
MRPL47	-0.329834	25.6072	-1.57155	0.163286	0.327918	-6.16181	0.270142	3	3	FALSE
WDR5	-0.189904	28.3324	-1.56927	0.163811	0.328302	-6.16479	0.136545	3	3	FALSE
SMC3	0.187547	30.2569	1.56926	0.163814	0.328302	-6.16481	0.106606	3	3	FALSE
TRIM25	-0.12616	29.5132	-1.5671	0.164311	0.32896	-6.16762	0.0479986	3	3	FALSE
COPS8	-0.344224	27.6537	-1.56633	0.164489	0.329061	-6.16863	0.320847	3	3	FALSE
CPSF3L	0.213139	25.1742	1.56597	0.164573	0.329061	-6.1691	0.167379	3	3	FALSE
ZMYM3	-0.425104	23.911	-1.40469	0.225173	0.401938	-6.16944	0.300895	2	2	FALSE
UBXN4	0.402709	25.646	1.56487	0.164828	0.329061	-6.17054	0.355379	3	3	FALSE
HINT1	0.155522	29.3783	1.56479	0.164846	0.329061	-6.17064	0.102903	3	3	FALSE
ATIC	-0.120219	32.4107	-1.5646	0.16489	0.329061	-6.17089	0.0258654	3	3	FALSE
PRKCB	-0.486445	26.2849	-1.56433	0.164952	0.329061	-6.17124	0.421752	3	3	FALSE
MTHFD2	-0.210809	28.912	-1.56355	0.165134	0.329255	-6.17226	0.174229	3	3	FALSE
ITFG2	-0.169962	24.0445	-1.56212	0.165465	0.329746	-6.17412	0.122031	3	3	FALSE
EIF5	-0.146458	29.9629	-1.56146	0.165618	0.329883	-6.17498	0.0727956	3	3	FALSE
NUDT5	0.148781	29.2047	1.55966	0.166037	0.330548	-6.17732	0.089396	3	3	FALSE
COX7A2L	-0.167013	27.3979	-1.55905	0.166179	0.330663	-6.17812	0.117205	3	3	FALSE
EIF2S2	-0.155701	30.0062	-1.55834	0.166346	0.330826	-6.17905	0.0951886	3	3	FALSE
MRPS26	-0.172787	24.7107	-1.55614	0.166859	0.331508	-6.1819	0.111771	3	3	FALSE
DLAT	-0.193059	28.4412	-1.5553	0.167056	0.331563	-6.183	0.123342	3	3	FALSE
CNIH4	-0.148531	27.1908	-1.55403	0.167355	0.331986	-6.18466	0.0808332	3	3	FALSE
COMMD4	-0.241717	27.1743	-1.55252	0.167711	0.332523	-6.18663	0.210231	3	3	FALSE
NOM1	0.216733	24.3599	1.55072	0.168133	0.333191	-6.18895	0.15398	3	3	FALSE
PSMB6	-0.167641	28.4657	-1.54979	0.168354	0.333313	-6.19017	0.10814	3	3	FALSE
WBP11	0.319297	26.7585	1.54938	0.168451	0.333313	-6.1907	0.299758	3	3	FALSE
WDR70	-0.17887	26.0586	-1.54878	0.168592	0.333421	-6.19147	0.109248	3	3	FALSE
AGPAT1	-0.37361	23.7182	-1.54735	0.168931	0.333924	-6.19334	0.358169	3	3	FALSE
POLR3D	0.250837	25.2558	1.4605	0.198763	0.371253	-6.19389	0.22742	2	3	FALSE
RPS9	-0.150693	32.2497	-1.54592	0.169269	0.334252	-6.19518	0.0981787	3	3	FALSE
BAZ1A	-0.212519	27.2837	-1.54483	0.169528	0.334594	-6.1966	0.166765	3	3	FALSE
MYEOV2	-0.205658	24.1487	-1.54103	0.170434	0.336043	-6.20153	0.167735	3	3	FALSE
PDLIM1	-0.178592	30.5929	-1.54037	0.170592	0.336184	-6.20238	0.138635	3	3	FALSE
DNAJC9	-0.188594	27.8075	-1.53818	0.171115	0.336875	-6.20522	0.141983	3	3	FALSE
RBM42	0.66644	25.3559	1.44876	0.201873	0.375623	-6.20838	0.688602	2	3	FALSE
RSL24D1	0.224776	25.2729	1.53474	0.171943	0.337764	-6.20967	0.170432	3	3	FALSE
RPS4X	0.131014	32.8603	1.53464	0.171968	0.337764	-6.2098	0.0573898	3	3	FALSE
DNAJC11	-0.225032	26.8032	-1.53452	0.171995	0.337764	-6.20995	0.169631	3	3	FALSE
NUP50	-0.150146	29.193	-1.5345	0.172	0.337764	-6.20998	0.0859256	3	3	FALSE
CHCHD5	0.191044	27.1118	1.53191	0.172626	0.338652	-6.21333	0.129435	3	3	FALSE
DCK	-0.257961	26.7176	-1.53149	0.172727	0.338681	-6.21387	0.22757	3	3	FALSE
RPS28	-0.277772	29.4464	-1.53013	0.173057	0.339156	-6.21563	0.236703	3	3	FALSE
GPS1	-0.135228	27.8844	-1.52942	0.173227	0.33932	-6.21654	0.0649821	3	3	FALSE
NUDT21	-0.137759	29.6419	-1.52813	0.17354	0.339762	-6.2182	0.0785131	3	3	FALSE
FUBP1	0.121695	31.0407	1.52728	0.173748	0.339999	-6.21931	0.0445127	3	3	FALSE
POU2F1	-0.238498	24.1123	-1.52655	0.173924	0.340173	-6.22024	0.189685	3	3	FALSE
BAX	0.14575	27.6737	1.52417	0.174506	0.340859	-6.22332	0.0837242	3	3	FALSE
PSMC1	-0.122583	30.8376	-1.52404	0.174537	0.340859	-6.22348	0.046854	3	3	FALSE
OPA1	0.11947	29.8533	1.52288	0.174822	0.341057	-6.22498	0.0366976	3	3	FALSE
COPG2	-0.210117	28.5153	-1.52284	0.17483	0.341057	-6.22503	0.163608	3	3	FALSE
FPGS	0.513393	26.6982	1.52255	0.174901	0.341057	-6.2254	0.510555	3	3	FALSE
CCNB1	0.524556	27.6215	1.51866	0.175854	0.342403	-6.2304	0.48795	3	3	FALSE
PRPF3	-0.126777	27.6774	-1.51801	0.176015	0.342445	-6.23124	0.0567153	3	3	FALSE
SUMO2	0.323727	29.7154	1.51786	0.176052	0.342445	-6.23144	0.278122	3	3	FALSE
COX5B	-0.159729	30.3881	-1.51716	0.176224	0.342609	-6.23233	0.116095	3	3	FALSE
C9orf64	-0.311126	25.195	-1.42912	0.207174	0.382204	-6.23247	0.291452	3	2	FALSE
TUBB6	0.196827	28.9044	1.51464	0.176847	0.343649	-6.23558	0.156578	3	3	FALSE
EXOSC2	0.151934	27.1726	1.51298	0.177257	0.344273	-6.23771	0.104876	3	3	FALSE
TTI1	-0.182235	26.1738	-1.51207	0.177483	0.344541	-6.23888	0.146033	3	3	FALSE
WDR12	0.120844	28.8872	1.50888	0.178276	0.345909	-6.24297	0.0432856	3	3	FALSE
AKAP2	0.176538	26.1331	1.50838	0.1784	0.345937	-6.24361	0.140924	3	3	FALSE
EEF1D	-0.135643	32.2972	-1.50811	0.178468	0.345937	-6.24396	0.0614183	3	3	FALSE
TMEM165	-0.200614	25.6905	-1.50575	0.179058	0.346908	-6.24699	0.171091	3	3	FALSE
B3GAT3	-0.126509	26.1687	-1.50401	0.179491	0.347403	-6.24921	0.0603518	3	3	FALSE
TUBG1	-0.122695	28.565	-1.50298	0.179751	0.347733	-6.25054	0.0416116	3	3	FALSE
NSUN2	0.129914	30.6462	1.50192	0.180017	0.348074	-6.25189	0.0568612	3	3	FALSE
CNOT11	0.162019	26.1557	1.50103	0.18024	0.348333	-6.25303	0.107886	3	3	FALSE
WDHD1	-0.173268	26.6542	-1.49952	0.18062	0.348795	-6.25496	0.13042	3	3	FALSE
PAK1IP1	0.34602	26.7832	1.49937	0.180658	0.348795	-6.25515	0.284366	3	3	FALSE
SPTLC2	0.214056	25.8809	1.49797	0.181012	0.349134	-6.25695	0.189556	3	3	FALSE
ILK	-0.164463	27.8909	-1.49774	0.18107	0.349134	-6.25724	0.1187	3	3	FALSE
PYCR2	-0.127806	28.9717	-1.49691	0.18128	0.349305	-6.2583	0.0623607	3	3	FALSE
CDS2	-0.141813	23.9297	-1.4952	0.181713	0.349875	-6.26048	0.0894501	3	3	FALSE
IPO4	-0.112258	30.6082	-1.49496	0.181772	0.349875	-6.26078	0.0119329	3	3	FALSE
CD97	-0.38974	27.5115	-1.49429	0.181943	0.349891	-6.26164	0.390121	3	3	FALSE
ARPC4	-0.15712	30.728	-1.49301	0.182268	0.350342	-6.26327	0.116023	3	3	FALSE
HLTF	0.365953	25.4036	1.4902	0.182984	0.351373	-6.26686	0.361291	3	3	FALSE
OTUB1	0.139118	29.1902	1.48969	0.183114	0.35145	-6.26751	0.0875978	3	3	FALSE
HDAC1	-0.126695	29.474	-1.48763	0.18364	0.352219	-6.27013	0.0647149	3	3	FALSE
GTPBP4	-0.168725	29.779	-1.48742	0.183696	0.352219	-6.27041	0.127545	3	3	FALSE
SASH3	-0.313015	26.0427	-1.48469	0.184395	0.353212	-6.27388	0.287125	3	3	FALSE
PDDC1	0.305539	26.2218	1.48024	0.18554	0.35523	-6.27953	0.288385	3	3	FALSE
MRPL53	-0.228942	26.7113	-1.47816	0.186078	0.356087	-6.28218	0.194481	3	3	FALSE
CNPY2	-0.203007	27.726	-1.47778	0.186177	0.356101	-6.28266	0.174804	3	3	FALSE
UQCRH	-0.413609	28.8656	-1.47557	0.18675	0.357022	-6.28547	0.363277	3	3	FALSE
AARSD1	-0.232942	25.5142	-1.47479	0.186952	0.357234	-6.28645	0.178193	3	3	FALSE
ZC3H18	-0.254694	24.7429	-1.47393	0.187179	0.357311	-6.28756	0.199152	3	3	FALSE
PUF60	0.151513	30.8407	1.47388	0.187189	0.357311	-6.28761	0.106312	3	3	FALSE
HPS5	-0.179389	24.9849	-1.47358	0.187268	0.357311	-6.28799	0.144058	3	3	FALSE
PPP2CA	-0.120416	30.0274	-1.47318	0.187372	0.357335	-6.28849	0.0524146	3	3	FALSE
UBE2N	0.165684	31.1561	1.47282	0.187466	0.35734	-6.28895	0.12269	3	3	FALSE
KIAA0101	0.387359	25.4792	1.47052	0.188068	0.358312	-6.29187	0.394644	3	3	FALSE
SFN	-0.126204	28.698	-1.46851	0.188594	0.359139	-6.29442	0.0650309	3	3	FALSE
ARHGEF7	0.627081	26.681	1.46782	0.188775	0.359309	-6.29529	0.611849	3	3	FALSE
UPF1	-0.116785	30.64	-1.46623	0.189192	0.359927	-6.2973	0.0411558	3	3	FALSE
NFYC	-0.19748	24.8891	-1.46539	0.189413	0.360171	-6.29836	0.168702	3	3	FALSE
CDV3	-0.119054	29.6738	-1.46348	0.189917	0.360954	-6.30078	0.0505281	3	3	FALSE
INTS3	-0.378358	26.6354	-1.45993	0.190855	0.362257	-6.30526	0.366754	3	3	FALSE
RPS17	-0.139166	31.8835	-1.45989	0.190868	0.362257	-6.30532	0.0920828	3	3	FALSE
CLUH	-0.221695	29.606	-1.45984	0.190881	0.362257	-6.30538	0.168421	3	3	FALSE
DCTPP1	0.162023	28.6205	1.4564	0.191794	0.363596	-6.30971	0.126546	3	3	FALSE
NOC2L	-0.262821	27.5328	-1.45613	0.191867	0.363596	-6.31006	0.256487	3	3	FALSE
NDUFS3	-0.143487	28.5725	-1.45574	0.19197	0.363614	-6.31054	0.100193	3	3	FALSE
AKR1B1	0.173784	28.7676	1.45472	0.192242	0.363953	-6.31183	0.143696	3	3	FALSE
NDRG1	-0.138751	30.5548	-1.45171	0.193046	0.364944	-6.31562	0.0874505	3	3	FALSE
PCMT1	-0.199891	29.45	-1.45111	0.193209	0.365074	-6.31638	0.177216	3	3	FALSE
PAN3	-0.135509	25.3502	-1.35958	0.227008	0.403708	-6.31657	0.0560933	3	2	FALSE
LARP4	0.203269	26.7062	1.45032	0.193421	0.365102	-6.31737	0.184453	3	3	FALSE
DDX27	-0.142389	27.9802	-1.44975	0.193573	0.365102	-6.31809	0.100007	3	3	FALSE
EIF3L	-0.185444	30.8922	-1.44966	0.193598	0.365102	-6.3182	0.158183	3	3	FALSE
MRPS6	0.205171	24.5656	1.44849	0.193912	0.365518	-6.31967	0.159829	3	3	FALSE
PABPC1	-0.132096	33.1193	-1.44779	0.1941	0.365665	-6.32055	0.081653	3	3	FALSE
BCL2L13	0.175761	27.1198	1.44598	0.194588	0.366084	-6.32283	0.148088	3	3	FALSE
SUPT5H	-0.178924	29.0402	-1.44551	0.194716	0.366148	-6.32342	0.154375	3	3	FALSE
RPL10A	-0.12745	32.5059	-1.44481	0.194903	0.366323	-6.32429	0.0684729	3	3	FALSE
RANBP9	-0.283782	28.7065	-1.43738	0.19692	0.369225	-6.3336	0.209275	3	3	FALSE
IK	-0.205369	26.0582	-1.43341	0.198007	0.37094	-6.33858	0.145042	3	3	FALSE
ACOT2	-0.122157	25.906	-1.433	0.19812	0.37094	-6.33909	0.0621642	3	3	FALSE
CSRP1	-0.132602	29.9105	-1.4321	0.198367	0.371161	-6.34022	0.0796683	3	3	FALSE
ELP3	-0.182897	27.4792	-1.43146	0.198541	0.371161	-6.34101	0.139807	3	3	FALSE
ATP6V0A2	-0.296372	26.0569	-1.43119	0.198616	0.371161	-6.34135	0.260367	3	3	FALSE
ZMIZ2	-0.204608	24.3027	-1.43118	0.198619	0.371161	-6.34136	0.173211	3	3	FALSE
RBBP4	-0.141468	31.6637	-1.42561	0.200156	0.373675	-6.34832	0.0973206	3	3	FALSE
PSMA6	-0.116622	30.4917	-1.42412	0.200569	0.374267	-6.35017	0.0451203	3	3	FALSE
TTI2	-0.166499	23.1631	-1.42098	0.201441	0.375623	-6.35408	0.135764	3	3	FALSE
UBE2I	0.147542	29.7129	1.41971	0.201794	0.375623	-6.35566	0.109158	3	3	FALSE
INTS2	-0.39259	25.0278	-1.4197	0.201799	0.375623	-6.35568	0.295346	3	3	FALSE
ARHGEF1	-0.160768	28.4436	-1.41965	0.20181	0.375623	-6.35573	0.133332	3	3	FALSE
CHMP4A	0.106713	27.7661	1.41841	0.202159	0.375748	-6.35728	0.0136756	3	3	FALSE
TSFM	0.139814	28.428	1.41815	0.20223	0.375748	-6.3576	0.0993304	3	3	FALSE
CENPC	-0.338242	22.8848	-1.41662	0.202658	0.376186	-6.3595	0.317991	3	3	FALSE
PHF3	0.3239	23.1895	1.41557	0.202953	0.376555	-6.36081	0.330053	3	3	FALSE
COASY	0.170098	28.2266	1.41488	0.203145	0.376731	-6.36166	0.12704	3	3	FALSE
DKC1	0.114812	30.1805	1.40883	0.20485	0.379532	-6.36917	0.0513136	3	3	FALSE
RBM12B	-0.163081	25.3595	-1.4083	0.205001	0.379631	-6.36983	0.124358	3	3	FALSE
METAP1	-0.151287	29.0609	-1.40766	0.205181	0.379784	-6.37062	0.12031	3	3	FALSE
PTRHD1	0.253265	26.9262	1.4072	0.20531	0.379844	-6.37119	0.250887	3	3	FALSE
ZNF326	-0.436535	26.0146	-1.4065	0.205509	0.380031	-6.37205	0.369763	3	3	FALSE
PHB2	-0.119431	31.4123	-1.40506	0.205919	0.380608	-6.37384	0.0618291	3	3	FALSE
PPP6R3	0.135682	26.9379	1.40424	0.206152	0.380859	-6.37486	0.094033	3	3	FALSE
PITPNA	-0.186719	27.1311	-1.4024	0.206676	0.381573	-6.37713	0.165714	3	3	FALSE
UBQLN4	-0.221543	26.9707	-1.40219	0.206734	0.381573	-6.37739	0.205245	3	3	FALSE
PIK3C3	0.355218	25.5871	1.39861	0.207759	0.383101	-6.38181	0.354563	3	3	FALSE
C1QBP	-0.11081	31.9251	-1.39739	0.208108	0.383564	-6.38332	0.0401129	3	3	FALSE
EIF2S3	-0.125602	31.0676	-1.39618	0.208454	0.38384	-6.38481	0.0789455	3	3	FALSE
GRPEL1	0.136523	29.3338	1.39494	0.208812	0.384316	-6.38634	0.0969966	3	3	FALSE
MRPL41	0.741195	26.1097	1.30048	0.245223	0.423548	-6.38641	0.853995	2	3	FALSE
P4HB	-0.131663	34.026	-1.39387	0.209118	0.384615	-6.38765	0.0889438	3	3	FALSE
GPALPP1	-0.181201	24.906	-1.3936	0.209196	0.384615	-6.38798	0.148132	3	3	FALSE
TXNL1	-0.155954	30.1017	-1.39307	0.209348	0.384615	-6.38863	0.114256	3	3	FALSE
MRPS31	-0.322381	26.9802	-1.393	0.209369	0.384615	-6.38872	0.312892	3	3	FALSE
FUBP3	0.1102	28.8636	1.39228	0.209577	0.384816	-6.38961	0.041752	3	3	FALSE
APRT	0.13043	31.2578	1.39129	0.209863	0.38501	-6.39083	0.0888137	3	3	FALSE
EMC1	-0.145695	28.7356	-1.39089	0.209978	0.38501	-6.39132	0.111077	3	3	FALSE
PITPNB	-0.14043	29.9685	-1.38855	0.210656	0.385889	-6.3942	0.103963	3	3	FALSE
C12orf43	-0.349553	25.4574	-1.20841	0.286472	0.471761	-6.39463	0.318341	2	2	FALSE
YIPF3	-0.292357	24.8381	-1.38637	0.21129	0.386869	-6.39688	0.258583	3	3	FALSE
CPSF2	0.128775	28.3822	1.38588	0.211432	0.386948	-6.39749	0.0789488	3	3	FALSE
DCAF7	-0.142117	26.4216	-1.38349	0.212128	0.387983	-6.40042	0.110613	3	3	FALSE
SRP9	-0.161178	28.8342	-1.38325	0.212197	0.387983	-6.40071	0.109301	3	3	FALSE
MSN	0.146476	33.538	1.38196	0.212574	0.388427	-6.40229	0.116539	3	3	FALSE
UQCR10	-0.141092	25.5517	-1.38174	0.212639	0.388427	-6.40256	0.10066	3	3	FALSE
SEH1L	0.374128	26.9044	1.38027	0.21307	0.38885	-6.40437	0.401152	3	3	FALSE
PRPF19	-0.143699	31.3916	-1.37627	0.214244	0.39081	-6.40927	0.114321	3	3	FALSE
PRPSAP2	0.16127	27.7154	1.37421	0.214849	0.391731	-6.41178	0.136695	3	3	FALSE
NPM1	-0.137048	33.6731	-1.37242	0.215378	0.39241	-6.41396	0.101475	3	3	FALSE
DDX56	-0.140739	28.3324	-1.37227	0.215423	0.39241	-6.41415	0.106549	3	3	FALSE
PSMD11	-0.143948	30.316	-1.3688	0.216453	0.393831	-6.41839	0.111433	3	3	FALSE
SLC39A9	-0.298127	25.9518	-1.36856	0.216523	0.393831	-6.41868	0.310851	3	3	FALSE
LRCH4	-0.145686	27.9035	-1.36826	0.216614	0.393831	-6.41905	0.118796	3	3	FALSE
COX15	-0.133002	27.0458	-1.36794	0.216708	0.393831	-6.41944	0.0777458	3	3	FALSE
NIF3L1	-0.482659	26.6555	-1.36674	0.217065	0.394295	-6.4209	0.494478	3	3	FALSE
RPS11	-0.149751	31.4654	-1.36632	0.217191	0.394321	-6.42142	0.12391	3	3	FALSE
POLR2A	0.158708	27.6742	1.36601	0.217281	0.394321	-6.42178	0.121909	3	3	FALSE
SP1	0.329953	24.1595	1.18337	0.295328	0.482521	-6.4222	0.288414	2	2	FALSE
HSPA1B	0.159455	31.5207	1.36554	0.217423	0.394395	-6.42237	0.140558	3	3	FALSE
HEXB	0.149762	27.688	1.36498	0.217589	0.394514	-6.42304	0.124137	3	3	FALSE
ARCN1	-0.153235	30.2381	-1.36409	0.217854	0.39481	-6.42412	0.130694	3	3	FALSE
RRP1B	0.18132	26.1899	1.36277	0.21825	0.395344	-6.42574	0.167044	3	3	FALSE
IVD	0.2663	27.5114	1.36146	0.218641	0.395868	-6.42732	0.268739	3	3	FALSE
UNC45A	-0.187171	28.3556	-1.36074	0.218857	0.396076	-6.4282	0.180003	3	3	FALSE
MIPEP	-0.423377	25.3105	-1.26285	0.257497	0.437661	-6.43002	0.502859	3	2	FALSE
PYCARD	-0.113704	31.0408	-1.35858	0.219506	0.397031	-6.43082	0.053927	3	3	FALSE
MTCH1	-0.262554	26.4851	-1.35831	0.219589	0.397031	-6.43116	0.275544	3	3	FALSE
MCMBP	0.206018	28.006	1.35778	0.219747	0.397132	-6.4318	0.204492	3	3	FALSE
MTPAP	0.136033	25.2705	1.35731	0.219889	0.397169	-6.43237	0.0976915	3	3	FALSE
ABI1	0.157461	26.146	1.35643	0.220153	0.397169	-6.43344	0.139012	3	3	FALSE
ABHD11	0.326353	26.5122	1.35609	0.220257	0.397169	-6.43385	0.346459	3	3	FALSE
HNRNPD	0.122158	32.3856	1.35541	0.220463	0.397169	-6.43468	0.0756291	3	3	FALSE
WDR77	0.193637	28.226	1.35533	0.220486	0.397169	-6.43477	0.170507	3	3	FALSE
RPL15	-0.123778	31.9336	-1.35502	0.22058	0.397169	-6.43515	0.0808726	3	3	FALSE
RNF40	0.135969	26.1726	1.355	0.220587	0.397169	-6.43518	0.102138	3	3	FALSE
SH3BP1	0.198788	27.3051	1.35479	0.22065	0.397169	-6.43543	0.190596	3	3	FALSE
IFT27	-0.120631	26.6929	-1.35442	0.220762	0.397169	-6.43588	0.0662198	3	3	FALSE
RPLP1	-0.124013	32.5431	-1.35363	0.220999	0.397213	-6.43683	0.0828876	3	3	FALSE
RABEPK	-0.268031	24.2802	-1.35359	0.221013	0.397213	-6.43689	0.25189	3	3	FALSE
EIF2S1	-0.14149	30.6967	-1.35278	0.221257	0.39745	-6.43786	0.114178	3	3	FALSE
WDR55	-0.219665	26.1124	-1.35248	0.221349	0.39745	-6.43823	0.20222	3	3	FALSE
ELMSAN1	0.238923	24.5919	1.35089	0.22183	0.397947	-6.44015	0.250588	3	3	FALSE
ARF4	0.141773	28.2539	1.3484	0.222588	0.398776	-6.44317	0.0889286	3	3	FALSE
YWHAG	-0.115131	31.4974	-1.34837	0.222598	0.398776	-6.44321	0.0547849	3	3	FALSE
HIST1H1B	-0.240418	33.2479	-1.34589	0.223352	0.399942	-6.4462	0.237588	3	3	FALSE
THOP1	0.146301	27.8934	1.3452	0.223563	0.400136	-6.44703	0.109951	3	3	FALSE
PDCD2L	0.156318	26.3903	1.34376	0.224005	0.400744	-6.44878	0.129003	3	3	FALSE
U2AF2	-0.115599	30.8787	-1.34205	0.22453	0.401405	-6.45085	0.0676781	3	3	FALSE
LPHN3	0.149243	25.9969	1.34188	0.224581	0.401405	-6.45105	0.109062	3	3	FALSE
STAM	-0.196764	25.3344	-1.34147	0.224706	0.401444	-6.45154	0.196954	3	3	FALSE
TDRD7	-0.250666	24.7727	-1.24372	0.263944	0.445235	-6.45192	0.276009	2	3	FALSE
NUP62	-0.151612	27.838	-1.33985	0.225204	0.401938	-6.45349	0.120508	3	3	FALSE
UTP20	-0.327109	26.1265	-1.33957	0.225291	0.401938	-6.45383	0.302491	3	3	FALSE
AP1B1	-0.150346	29.2617	-1.3384	0.225652	0.402363	-6.45524	0.102869	3	3	FALSE
HN1	-0.205969	29.6666	-1.33768	0.225874	0.402363	-6.45611	0.176237	3	3	FALSE
RPRD2	0.180561	24.3345	1.33757	0.225907	0.402363	-6.45624	0.175253	3	3	FALSE
PLRG1	0.281585	28.1812	1.33746	0.225942	0.402363	-6.45638	0.272976	3	3	FALSE
TXNDC5	-0.117631	29.7515	-1.33455	0.226842	0.403596	-6.45988	0.0651953	3	3	FALSE
ELOVL5	-0.144931	25.3516	-1.33254	0.227464	0.404149	-6.46229	0.112585	3	3	FALSE
DHPS	-0.120281	28.0021	-1.3304	0.228131	0.40515	-6.46487	0.079941	3	3	FALSE
VAC14	0.229894	26.0235	1.32728	0.229104	0.406617	-6.46861	0.243909	3	3	FALSE
CAND1	-0.118509	31.2582	-1.32651	0.229345	0.406617	-6.46953	0.0552164	3	3	FALSE
WDR75	-0.131438	27.8693	-1.32632	0.229401	0.406617	-6.46975	0.101891	3	3	FALSE
KDM1A	-0.141311	27.9792	-1.32601	0.2295	0.406617	-6.47013	0.103184	3	3	FALSE
RTN4IP1	0.23156	25.0241	1.32374	0.230211	0.407546	-6.47285	0.246563	3	3	FALSE
RMDN1	0.331703	27.197	1.32202	0.230752	0.408238	-6.47491	0.373687	3	3	FALSE
SEC61G	-0.116028	26.4158	-1.32183	0.230812	0.408238	-6.47514	0.06089	3	3	FALSE
ALKBH5	0.211325	27.095	1.31985	0.231434	0.409153	-6.4775	0.209917	3	3	FALSE
DTYMK	-0.229135	28.5844	-1.3191	0.231672	0.409365	-6.4784	0.244285	3	3	FALSE
GPSM3	-0.172785	25.2055	-1.31828	0.23193	0.409365	-6.47938	0.15513	3	3	FALSE
HNRNPL	-0.108354	32.3129	-1.31761	0.232141	0.409365	-6.48017	0.0520463	3	3	FALSE
SLC9A3R1	-0.229597	29.5894	-1.31742	0.232201	0.409365	-6.4804	0.245383	3	3	FALSE
SNAPIN	-0.215946	25.4974	-1.31706	0.232314	0.409365	-6.48083	0.22269	3	3	FALSE
FXR1	-0.114898	29.6813	-1.31619	0.232589	0.409365	-6.48186	0.0696945	3	3	FALSE
UBL4A	-0.289558	27.3063	-1.31577	0.232723	0.409365	-6.48237	0.322916	3	3	FALSE
PLEKHO2	-0.308888	25.6998	-1.31549	0.232814	0.409365	-6.48271	0.318435	3	3	FALSE
PDCL3	0.141148	27.3129	1.31511	0.232933	0.409392	-6.48316	0.113995	3	3	FALSE
DIABLO	1.00848	28.4085	1.31423	0.233213	0.409451	-6.48421	0.872479	3	3	FALSE
TUBB4A	-0.483877	26.0693	-1.31402	0.233277	0.409451	-6.48445	0.457414	3	3	FALSE
TTC1	-0.180709	28.5054	-1.31401	0.233282	0.409451	-6.48447	0.178868	3	3	FALSE
ALDOC	0.116921	31.7525	1.31274	0.233684	0.409972	-6.48598	0.0670142	3	3	FALSE
ACAP2	-0.165656	25.2418	-1.31173	0.234005	0.410017	-6.48718	0.154618	3	3	FALSE
RMND5A	0.343709	25.5301	1.3117	0.234014	0.410017	-6.48722	0.377653	3	3	FALSE
NOP58	0.109116	30.7987	1.31167	0.234025	0.410017	-6.48726	0.0442136	3	3	FALSE
LNPEP	-0.260737	27.5281	-1.30943	0.234738	0.410965	-6.48992	0.275693	3	3	FALSE
GTF2I	0.158043	30.0376	1.30931	0.234777	0.410965	-6.49007	0.145085	3	3	FALSE
ZW10	-0.165197	27.1487	-1.30682	0.235574	0.412176	-6.49303	0.157359	3	3	FALSE
WDR33	0.160381	25.6871	1.30478	0.236227	0.413006	-6.49545	0.152741	3	3	FALSE
SCRIB	-0.130667	28.6008	-1.30468	0.236261	0.413006	-6.49557	0.0841109	3	3	FALSE
APIP	-0.348156	24.562	-1.20409	0.277762	0.461214	-6.49669	0.351313	2	3	FALSE
PTBP1	-0.0981867	32.9939	-1.30364	0.236594	0.413245	-6.4968	0.0179458	3	3	FALSE
BUD31	-0.138178	27.6426	-1.30255	0.236943	0.413637	-6.49809	0.11078	3	3	FALSE
RTFDC1	-0.168271	26.1888	-1.30224	0.237046	0.413637	-6.49847	0.164844	3	3	FALSE
UQCRB	0.248623	26.7157	1.30145	0.237299	0.413894	-6.4994	0.250619	3	3	FALSE
HSBP1	0.155363	28.3108	1.30034	0.237655	0.41433	-6.50071	0.145269	3	3	FALSE
ARID3A	-0.210262	26.0296	-1.29741	0.238603	0.415796	-6.50418	0.220647	3	3	FALSE
EEF2	-0.104354	35.195	-1.29468	0.23949	0.417155	-6.50742	0.048174	3	3	FALSE
WAPAL	-0.137741	25.4835	-1.29382	0.239768	0.417453	-6.50843	0.108372	3	3	FALSE
ANXA7	0.172744	27.7162	1.29121	0.240619	0.418662	-6.51151	0.157573	3	3	FALSE
EEF1A1	-0.122905	35.763	-1.29103	0.240677	0.418662	-6.51172	0.0873211	3	3	FALSE
VASP	-0.134307	30.3696	-1.28938	0.241216	0.419225	-6.51367	0.101156	3	3	FALSE
SRPR	-0.14989	28.3758	-1.28895	0.241356	0.419283	-6.51418	0.134097	3	3	FALSE
TIMM44	0.150595	28.2865	1.2876	0.241798	0.419679	-6.51576	0.140834	3	3	FALSE
SMARCA5	-0.119528	30.0636	-1.2876	0.241799	0.419679	-6.51577	0.085188	3	3	FALSE
RPS15	-0.11502	31.545	-1.28607	0.2423	0.420353	-6.51757	0.0593076	3	3	FALSE
MARS	-0.121385	31.565	-1.28576	0.242403	0.420353	-6.51794	0.0869906	3	3	FALSE
NUP153	0.123165	29.2535	1.28507	0.242628	0.420555	-6.51874	0.0927513	3	3	FALSE
GLOD4	0.153267	29.1352	1.28209	0.243611	0.422071	-6.52225	0.139889	3	3	FALSE
MLLT1	-0.211675	24.2061	-1.18081	0.286173	0.471761	-6.5226	0.236614	3	2	FALSE
MEMO1	-0.144741	29.0223	-1.27909	0.244601	0.423034	-6.52577	0.119932	3	3	FALSE
NUDT19	-0.366957	24.806	-1.17739	0.287424	0.472378	-6.52638	0.46939	3	2	FALSE
TIMM50	-0.14967	28.2368	-1.27753	0.245118	0.423548	-6.5276	0.125721	3	3	FALSE
IRF2BP2	-0.110898	29.6419	-1.27724	0.245215	0.423548	-6.52795	0.0620705	3	3	FALSE
DUSP3	0.172014	27.9943	1.27672	0.245386	0.423641	-6.52855	0.167671	3	3	FALSE
FKBP15	0.228958	26.5489	1.27457	0.246099	0.424685	-6.53107	0.232992	3	3	FALSE
XRCC5	-0.105408	32.8619	-1.2726	0.246758	0.425497	-6.53338	0.0492	3	3	FALSE
COPS5	-0.123249	27.8323	-1.27133	0.247181	0.425985	-6.53486	0.0906989	3	3	FALSE
NHEJ1	0.137796	24.0879	1.27055	0.247441	0.426246	-6.53577	0.120818	3	3	FALSE
ACSS2	0.265285	25.9036	1.26984	0.247677	0.426349	-6.5366	0.30487	3	3	FALSE
MIF	0.132052	30.4647	1.26971	0.24772	0.426349	-6.53675	0.112733	3	3	FALSE
COPE	-0.130494	29.5374	-1.26838	0.248165	0.426927	-6.5383	0.110829	3	3	FALSE
CNOT10	0.107518	26.211	1.26477	0.24938	0.428625	-6.54252	0.0629115	3	3	FALSE
SRSF5	0.11572	26.9298	1.26465	0.24942	0.428625	-6.54266	0.0766499	3	3	FALSE
IPO7	-0.117684	30.7563	-1.26446	0.249482	0.428625	-6.54287	0.0871593	3	3	FALSE
NUP93	-0.115021	29.6837	-1.25785	0.251716	0.432238	-6.55057	0.0818845	3	3	FALSE
CHORDC1	0.101819	30.1297	1.25759	0.251806	0.432238	-6.55087	0.0424754	3	3	FALSE
MLEC	0.17002	28.0594	1.25703	0.251995	0.432371	-6.55152	0.170342	3	3	FALSE
NUDT1	-0.164345	28.1283	-1.25594	0.252365	0.432721	-6.55278	0.162949	3	3	FALSE
RPL19	0.15706	31.2507	1.25523	0.252608	0.432721	-6.55361	0.11818	3	3	FALSE
ANP32A	-0.09511	31.852	-1.25513	0.252643	0.432721	-6.55373	0.0187851	3	3	FALSE
MAK16	0.167957	27.1532	1.25325	0.253283	0.433247	-6.55591	0.16014	3	3	FALSE
ZC3HC1	-0.206616	24.1966	-1.05725	0.343765	0.53244	-6.55615	0.24242	2	2	FALSE
SRI	-0.157611	27.0663	-1.2513	0.253949	0.434006	-6.55817	0.142663	3	3	FALSE
SARNP	0.121553	28.7012	1.24779	0.255151	0.435422	-6.56223	0.0837071	3	3	FALSE
MRE11A	0.115644	27.9843	1.24771	0.255177	0.435422	-6.56232	0.0758946	3	3	FALSE
NME2	-0.140499	31.4659	-1.24757	0.255224	0.435422	-6.56248	0.131784	3	3	FALSE
LSS	0.151224	28.6005	1.2462	0.255697	0.435992	-6.56407	0.123673	3	3	FALSE
MATR3	0.105292	31.968	1.24591	0.255797	0.435992	-6.5644	0.0555293	3	3	FALSE
CACYBP	-0.0992811	31.8229	-1.24517	0.256052	0.435992	-6.56526	0.0444785	3	3	FALSE
TMED1	-0.205793	24.5459	-1.24498	0.256117	0.435992	-6.56548	0.227499	3	3	FALSE
SDHC	-0.171846	25.0121	-1.24317	0.256741	0.436863	-6.56756	0.149438	3	3	FALSE
AP2A2	-0.138309	28.1071	-1.24063	0.257618	0.437661	-6.57049	0.125051	3	3	FALSE
YWHAB	-0.131219	30.8364	-1.2395	0.258011	0.438011	-6.5718	0.103798	3	3	FALSE
NIP7	-0.0945084	27.7767	-1.23927	0.258089	0.438011	-6.57206	0.0253863	3	3	FALSE
ANAPC7	0.16436	24.9513	1.13224	0.30443	0.493301	-6.57567	0.127354	2	3	FALSE
AP3S1	0.245408	25.6634	1.2354	0.259433	0.4401	-6.5765	0.286548	3	3	FALSE
FLII	-0.132277	28.8551	-1.23455	0.25973	0.44022	-6.57748	0.11045	3	3	FALSE
LASP1	-0.192909	29.3775	-1.23311	0.260232	0.440734	-6.57913	0.214383	3	3	FALSE
LANCL1	-0.164687	25.5769	-1.23303	0.260259	0.440734	-6.57922	0.158537	3	3	FALSE
GLUL	0.151079	25.7128	1.12826	0.305972	0.495141	-6.57997	0.154675	2	3	FALSE
SRRT	-0.151585	28.9275	-1.23233	0.260504	0.440767	-6.58003	0.151676	3	3	FALSE
VPS26B	-0.173906	25.1856	-1.03346	0.353649	0.541724	-6.58043	0.142803	2	2	FALSE
EIF4B	-0.0957002	30.7258	-1.22973	0.261415	0.441924	-6.58301	0.0356057	3	3	FALSE
CTCF	0.276552	27.0673	1.22903	0.261659	0.44198	-6.58381	0.329445	3	3	FALSE
FAU.1	-0.254991	28.1709	-1.22899	0.261675	0.44198	-6.58386	0.236546	3	3	FALSE
RPL9	-0.143251	31.6111	-1.22813	0.261976	0.442218	-6.58484	0.128927	3	3	FALSE
GTPBP10	-0.153031	25.1793	-1.22794	0.262043	0.442218	-6.58506	0.152194	3	3	FALSE
GMPPA	0.258922	27.054	1.11816	0.309906	0.498818	-6.5908	0.24992	2	3	FALSE
GSK3B	0.198369	26.8223	1.22095	0.264507	0.445978	-6.59304	0.218345	3	3	FALSE
SRP68	-0.119313	29.4935	-1.22009	0.264812	0.446119	-6.59403	0.0983596	3	3	FALSE
ARPC5	0.103355	30.1333	1.21952	0.265014	0.446266	-6.59468	0.0601382	3	3	FALSE
RAVER1	-0.120758	29.1957	-1.21885	0.265251	0.446474	-6.59544	0.0925322	3	3	FALSE
GOLPH3	-0.140879	28.2727	-1.2182	0.265484	0.446673	-6.59619	0.137019	3	3	FALSE
ABCF2	-0.120773	29.7266	-1.21713	0.265861	0.446888	-6.59739	0.100433	3	3	FALSE
TOMM40	0.0987844	29.5974	1.21687	0.265956	0.446888	-6.5977	0.0371708	3	3	FALSE
CAPZB	-0.109472	30.6804	-1.21647	0.266097	0.446933	-6.59815	0.0789924	3	3	FALSE
RNF181	-0.239006	26.5177	-1.21308	0.267307	0.448773	-6.60201	0.284927	3	3	FALSE
TAX1BP1	0.150641	28.5731	1.21203	0.26768	0.449206	-6.60319	0.14888	3	3	FALSE
TMA16	-0.480901	26.2634	-1.10552	0.314897	0.501673	-6.60428	0.667331	2	3	FALSE
DUS3L	-0.202943	27.5062	-1.20834	0.269002	0.45123	-6.60738	0.235146	3	3	FALSE
DBNL	-0.114904	30.7593	-1.20646	0.269681	0.452174	-6.60952	0.0925081	3	3	FALSE
UBL5	0.186218	26.9423	1.2054	0.270062	0.452562	-6.61071	0.191739	3	3	FALSE
NELFCD	-0.173145	26.0848	-1.20494	0.270227	0.452562	-6.61123	0.185674	3	3	FALSE
SEMA4D	-0.192716	24.1443	-1.09867	0.317626	0.504797	-6.61154	0.182687	3	2	FALSE
WDR3	-0.14475	27.4881	-1.20435	0.270441	0.452562	-6.6119	0.146493	3	3	FALSE
MINA	0.15238	27.5443	1.20431	0.270456	0.452562	-6.61195	0.159711	3	3	FALSE
PSMB1	-0.112707	30.8558	-1.2042	0.270493	0.452562	-6.61206	0.0877705	3	3	FALSE
RAC1	0.135701	30.8197	1.20174	0.271382	0.453854	-6.61484	0.125093	3	3	FALSE
SNRPC	-0.255562	27.5333	-1.19939	0.272236	0.455089	-6.6175	0.281212	3	3	FALSE
SSU72	-0.150036	25.9432	-1.19855	0.272541	0.455403	-6.61845	0.151888	3	3	FALSE
SMN1	-0.447666	27.1646	-1.19795	0.272756	0.455567	-6.61912	0.444011	3	3	FALSE
RCSD1	0.132489	27.5566	1.19692	0.273131	0.455997	-6.62028	0.111551	3	3	FALSE
SRSF11	0.101191	28.7118	1.19498	0.273839	0.456805	-6.62246	0.0554767	3	3	FALSE
ARL6IP1	-0.18097	26.8483	-1.19495	0.273849	0.456805	-6.6225	0.198386	3	3	FALSE
DAP	-0.126825	27.1194	-1.19379	0.274274	0.457124	-6.62381	0.111754	3	3	FALSE
ARFIP1	0.160808	26.9827	1.19379	0.274275	0.457124	-6.62381	0.173473	3	3	FALSE
ACTR3	-0.0977548	32.2226	-1.19197	0.274937	0.457907	-6.62584	0.0507683	3	3	FALSE
RRM2	0.155492	29.9554	1.19186	0.274979	0.457907	-6.62597	0.162208	3	3	FALSE
VPS4B	0.158642	28.9804	1.19062	0.275433	0.458468	-6.62737	0.17162	3	3	FALSE
DNAJA1	-0.116446	31.6783	-1.18783	0.276457	0.459584	-6.6305	0.0996183	3	3	FALSE
GGA1	-0.214951	24.549	-1.08002	0.325166	0.512877	-6.63118	0.219687	3	2	FALSE
PPM1G	-0.131926	29.9741	-1.18439	0.277725	0.461214	-6.63435	0.128858	3	3	FALSE
PEPD	-0.220587	26.8618	-1.1842	0.277793	0.461214	-6.63456	0.221943	3	3	FALSE
PUS7	0.243477	26.1052	1.18361	0.278011	0.461267	-6.63522	0.276667	3	3	FALSE
RALY	-0.124543	29.5286	-1.18241	0.278454	0.461723	-6.63656	0.112711	3	3	FALSE
CAP1	0.100589	32.0527	1.18188	0.278652	0.461818	-6.63715	0.0630286	3	3	FALSE
GEMIN6	0.237158	23.4193	1.18162	0.278748	0.461818	-6.63744	0.28769	3	3	FALSE
RCC1	-0.121959	29.9432	-1.17935	0.279589	0.463013	-6.63998	0.111806	3	3	FALSE
ILF3	-0.136816	32.3665	-1.17473	0.281308	0.465267	-6.64512	0.138504	3	3	FALSE
EXOSC3	-0.331844	26.5717	-1.06659	0.330687	0.519403	-6.64518	0.325623	2	3	FALSE
UBA6	-0.134758	28.3683	-1.17408	0.281551	0.465472	-6.64585	0.136002	3	3	FALSE
MIF4GD	0.528493	24.3597	1.06433	0.331624	0.520187	-6.64753	0.506655	3	2	FALSE
RAB3D	0.140354	27.7681	1.17238	0.282188	0.466327	-6.64774	0.122541	3	3	FALSE
HSPA6	-1.76854	29.2571	-1.17134	0.282576	0.46677	-6.64889	1.82884	3	3	FALSE
C5orf22	-0.110454	25.0348	-1.17029	0.282967	0.46722	-6.65006	0.0862914	3	3	FALSE
GINS2	-0.267594	24.2363	-1.16466	0.285088	0.470522	-6.6563	0.333313	3	3	FALSE
RNASEH2C	-0.10962	29.3075	-1.16317	0.285649	0.471248	-6.65795	0.0902848	3	3	FALSE
PFKM	1.02448	24.5651	0.954443	0.388222	0.570055	-6.65855	1.34164	2	2	FALSE
COA3	-0.322374	25.8415	-1.16086	0.286522	0.471761	-6.6605	0.416294	3	3	FALSE
ILF2	-0.1233	31.7091	-1.16066	0.2866	0.471761	-6.66072	0.118099	3	3	FALSE
NAF1	-0.142266	26.2431	-1.16043	0.286685	0.471761	-6.66097	0.152109	3	3	FALSE
NUP54	-0.175335	27.3363	-1.1596	0.287002	0.472082	-6.66189	0.157265	3	3	FALSE
MCCC1	0.1659	25.8471	1.15904	0.287213	0.472231	-6.66251	0.188788	3	3	FALSE
NUP98	0.213515	27.7473	1.15766	0.287739	0.472696	-6.66403	0.223645	3	3	FALSE
RAD50	0.109564	29.3164	1.15682	0.288058	0.473022	-6.66496	0.0912593	3	3	FALSE
[truncated: 1,347 more rows]

## Sheet: MV4-11R_vs_WT total prot. SILAC
rowname	logFC	AveExpr	t	P.Value	adj.P.Val	B	median_sd	n_data_points_MV411_WT	n_data_points_MV411_R	significant	significance_criteria
LYZ	2.58481	28.0663	12.1022	1.59338e-05	0.0444508	3.3525	0.207437	3	3	TRUE	0.1
GAA	1.88189	25.7636	10.2845	4.16553e-05	0.0444508	2.64292	0.609773	3	3	TRUE	0.58
PSPH	-1.67993	28.0241	-10.2777	4.18163e-05	0.0444508	2.63992	0.316624	3	3	TRUE	0
CLIC4	-1.81904	28.9686	-9.42629	6.92695e-05	0.0455976	2.23704	0.165661	3	3	TRUE	1
AZU1	2.0004	26.8196	9.37517	7.1492e-05	0.0455976	2.21119	0.542021	3	3	TRUE
ASS1	-1.52461	30.2054	-8.42484	0.000132436	0.062802	1.69222	0.165493	3	3	TRUE
PSAT1	-1.84011	31.0038	-8.36605	0.000137853	0.062802	1.65757	0.256264	3	3	TRUE
GPT2	-2.00455	27.9737	-7.85855	0.000196893	0.0717701	1.34493	0.265077	3	3	TRUE
GRN	3.43848	26.4054	7.81937	0.00020255	0.0717701	1.31975	0.566055	3	3	TRUE
PHGDH	-1.24052	31.5679	-7.55086	0.000246746	0.0786874	1.14294	0.22491	3	3	TRUE
PSAP	1.19474	28.0988	7.16782	0.000330379	0.0957797	0.877382	0.282713	3	3	TRUE
GARS	-1.24663	31.4718	-6.70305	0.000479104	0.120496	0.53262	0.103229	3	3	TRUE
CTSG	1.1952	27.165	6.64951	0.000500716	0.120496	0.491233	0.455593	3	3	TRUE
BCAT1	-1.48508	27.5263	-6.50094	0.000566774	0.120496	0.374497	0.568359	3	3	TRUE
ASNS	-1.82189	29.7527	-6.29945	0.000672899	0.134117	0.211643	0.299932	3	3	TRUE
NCAPH	-1.51781	26.1998	-6.21765	0.000722328	0.134279	0.144003	0.459332	3	3	TRUE
ICAM1	-2.03389	25.0846	-8.79913	0.000768062	0.134279	0.0635614	0.917777	3	2	TRUE
NTPCR	-2.50851	24.3307	-8.70945	0.000800034	0.134279	0.0352996	0.775923	2	3	TRUE
DPYSL2	-1.0555	31.3636	-6.03816	0.000846017	0.134897	-0.00759116	0.269622	3	3	FALSE
FADS2	-1.1798	26.3982	-5.96057	0.000906833	0.137709	-0.0744938	0.52133	3	3	TRUE
TUBB8	-1.4105	29.4551	-5.90435	0.000954014	0.138289	-0.123498	0.254046	3	3	TRUE
ITM2C	-2.19195	24.1742	-8.13334	0.00104956	0.145524	-0.158747	0.168943	2	2	TRUE
APOBR	1.73112	25.7801	5.58678	0.00127926	0.169981	-0.408836	0.507713	3	3	TRUE
PAG1	-1.8435	24.0288	-7.46646	0.0014698	0.1736	-0.41343	0.615335	3	2	TRUE
RNASET2	1.12377	28.7225	5.49846	0.00139096	0.1736	-0.490829	0.233268	3	3	TRUE
MTHFD2	-1.18468	28.2231	-5.47463	0.00142296	0.1736	-0.51315	0.282882	3	3	TRUE
SLC7A5	-0.965	28.1286	-5.35075	0.00160344	0.18262	-0.630596	0.346989	3	3	FALSE
AARS	-0.893778	30.7432	-5.20609	0.00184787	0.203202	-0.770732	0.0794267	3	3	FALSE
SRGN	2.00794	25.8395	5.09224	0.0020701	0.210204	-0.88333	0.466441	3	3	TRUE
ANXA2	-1.17124	28.9813	-5.06821	0.00212077	0.210204	-0.907354	0.352062	3	3	FALSE
FRY	2.16068	24.624	5.05163	0.00215656	0.210204	-0.923989	0.491557	3	3	TRUE
ARHGAP17	1.36792	24.6543	5.04312	0.0021752	0.210204	-0.932548	0.517693	3	3	TRUE
CES1	1.07811	28.9125	4.97943	0.00232057	0.217655	-0.996936	0.157194	3	3	FALSE
HMGCS1	-1.18402	29.6178	-4.91856	0.00246981	0.225035	-1.05908	0.196324	3	3	FALSE
TCEA1	-0.925668	28.9811	-4.83179	0.00270169	0.236655	-1.14872	0.498442	3	3	FALSE
TRIM16	-2.02682	26.0259	-4.81625	0.00274576	0.236655	-1.1649	0.483812	3	3	TRUE
ELANE	1.2141	26.7752	4.75769	0.00291925	0.244987	-1.22625	0.615966	3	3	FALSE
FBXO6	-2.1803	23.4882	-5.7193	0.00409893	0.282958	-1.27593	0.935729	2	2	TRUE
PCNA	-0.77027	30.6867	-4.69336	0.00312422	0.255465	-1.29428	0.10214	3	3	FALSE
PLS3	1.71241	24.4987	5.60656	0.0044174	0.282958	-1.34343	0.638301	2	2	TRUE
CECR1	1.36379	27.0749	4.58919	0.00349143	0.277283	-1.40591	0.639291	3	3	TRUE
MCM3	-0.719663	31.656	-4.54431	0.00366439	0.277283	-1.45457	0.331674	3	3	FALSE
NCAPG	-1.3591	26.6296	-4.50825	0.00381036	0.277283	-1.4939	0.393538	3	3	TRUE
IGFBP2	-2.01651	26.4602	-4.50452	0.00382581	0.277283	-1.49798	0.942212	3	3	TRUE
ACAT2	-1.20415	29.115	-4.48387	0.00391274	0.277283	-1.52062	0.491295	3	3	FALSE
SLC3A2	-0.868951	30.5912	-4.38507	0.00436043	0.282958	-1.62992	0.3055	3	3	FALSE
MCM4	-0.752641	31.3663	-4.38072	0.00438141	0.282958	-1.63477	0.157566	3	3	FALSE
EEF1A2	-1.03586	28.5249	-4.36942	0.00443647	0.282958	-1.64738	0.195952	3	3	FALSE
MYO1G	1.16735	25.7445	5.07492	0.00639476	0.328918	-1.685	0.656372	2	3	FALSE
WBP11	-0.859249	22.8334	-4.32684	0.00465102	0.287606	-1.69511	0.248882	3	3	FALSE
HEXA	0.73033	24.1324	4.3194	0.00468972	0.287606	-1.70348	0.208488	3	3	FALSE
CTSD	0.952885	29.8581	4.29219	0.00483419	0.289	-1.73417	0.504101	3	3	FALSE
EIF4EBP1	-1.001	28.2694	-4.27013	0.00495506	0.289	-1.75915	0.334674	3	3	FALSE
MYO1F	0.976504	27.5425	4.26487	0.00498433	0.289	-1.76511	0.259869	3	3	FALSE
LRRC58	3.38297	21.5696	4.93369	0.00709082	0.348565	-1.78258	0.808789	2	2	TRUE
PRCC	-2.04819	23.0545	-4.47382	0.0060786	0.327043	-1.83497	0.272681	3	3	TRUE
TUBGCP2	-1.25789	24.458	-4.4436	0.00625577	0.327043	-1.86433	0.373948	3	3	FALSE
ALDH1L2	-1.76558	22.6113	-4.81644	0.00773927	0.357689	-1.86591	0.414355	2	2	TRUE
TUBB	-0.714922	31.1974	-4.13136	0.00579713	0.326019	-1.91814	0.306251	3	3	FALSE
TNFAIP8L2	1.05518	24.2405	4.12682	0.00582725	0.326019	-1.9234	1.06425	3	3	FALSE
MCM2	-0.691117	31.1084	-4.10912	0.00594639	0.326949	-1.94393	0.169035	3	3	FALSE
DNMBP	-1.17	20.8147	-4.68315	0.00856543	0.37418	-1.96326	0.786688	3	2	FALSE
RRM1	-0.65295	28.2459	-4.06799	0.00623391	0.327043	-1.99184	0.0347081	3	3	FALSE
SLC1A5	-0.788566	28.794	-3.98408	0.00686977	0.347741	-2.09046	0.402904	3	3	FALSE
ZRANB2	1.22692	26.7001	4.18423	0.0080478	0.362631	-2.12269	1.56875	3	3	FALSE
TRIM21	0.805591	24.3735	3.95524	0.00710464	0.348565	-2.12462	1.76408	3	3	FALSE
WARS	-1.25439	30.5149	-3.92332	0.00737521	0.356357	-2.16261	0.28317	3	3	FALSE
FDPS	-0.633839	29.7777	-3.90681	0.00751959	0.356947	-2.18232	0.211881	3	3	FALSE
IDI1	-1.02043	28.1847	-3.89651	0.00761128	0.356947	-2.19464	0.531336	3	3	FALSE
CARHSP1	-0.896828	26.778	-3.84657	0.00807362	0.362631	-2.25462	0.447146	3	3	FALSE
MRPL48	-1.10697	23.6674	-3.80427	0.00848979	0.37418	-2.30576	0.405765	3	3	FALSE
VPS13C	1.06522	24.8213	3.7442	0.00912215	0.393115	-2.37888	0.829131	3	3	FALSE
NDUFAF2	-1.38775	23.2	-4.10081	0.0136948	0.485399	-2.42307	1.15828	2	2	FALSE
MDC1	-1.63022	27.1103	-3.7045	0.00956864	0.401505	-2.42753	0.494972	3	3	TRUE
COQ9	0.999597	23.6326	4.06581	0.0141068	0.487514	-2.45257	0.121235	2	2	FALSE
AAMP	1.57689	25.3727	3.66097	0.0100862	0.417725	-2.48117	1.18246	3	3	FALSE
LPCAT2	1.15294	24.827	4.02628	0.0145901	0.494978	-2.48616	0.198393	2	2	FALSE
EIF5	-0.633348	28.6895	-3.62504	0.0105367	0.430789	-2.52567	0.13589	3	3	FALSE
PI4KA	2.41149	23.9831	3.97362	0.0152651	0.499127	-2.53136	2.38569	2	2	TRUE
BET1L	-1.08513	23.2538	-3.94699	0.0156205	0.499127	-2.5544	0.242282	3	2	FALSE
PECAM1	1.3581	23.8225	3.9395	0.0157223	0.499127	-2.5609	1.12314	2	2	FALSE
AP1G1	-0.599896	25.3653	-3.592	0.0109705	0.442847	-2.56676	0.764022	3	3	FALSE
TTF2	0.928581	22.3599	3.91346	0.0160821	0.499127	-2.58359	0.627167	2	2	FALSE
HSPA1B	0.794841	31.4108	3.57276	0.0112323	0.447748	-2.59079	0.385067	3	3	FALSE
PCK2	-0.887466	29.6505	-3.54853	0.0115717	0.455582	-2.62111	0.260064	3	3	FALSE
C9orf41	-2.67304	23.7014	-5.99894	0.0221488	0.535913	-2.62828	1.37538	2	2	TRUE
TOP2A	-0.973775	28.2116	-3.53723	0.0117339	0.456333	-2.63529	0.618466	3	3	FALSE
FBP1	1.41955	22.5382	3.79438	0.0178583	0.505648	-2.68895	0.229071	2	2	FALSE
LONP1	-0.611581	29.7806	-3.492	0.0124085	0.47108	-2.69223	0.267567	3	3	FALSE
RPS4Y1	-4.25354	23.8874	-3.79067	0.0179173	0.505648	-2.69228	3.52364	2	2	TRUE
LAMP2	0.636137	27.4778	3.46921	0.0127644	0.478322	-2.72103	0.755809	3	3	FALSE
MAP7D1	-1.28226	23.7722	-3.85672	0.0169009	0.500378	-2.72672	0.785787	3	3	FALSE
CORO1C	-0.812871	27.3395	-3.45484	0.0129946	0.478322	-2.73924	0.278611	3	3	FALSE
CAT	0.692965	31.3317	3.45147	0.0130492	0.478322	-2.74351	0.57536	3	3	FALSE
FGD3	-2.34695	23.424	-3.73243	0.0188742	0.514443	-2.74481	1.54312	2	2	TRUE
CKAP5	-0.731021	25.6053	-3.43955	0.0132446	0.479965	-2.75865	0.51823	3	3	FALSE
GLRX3	-0.81523	28.2564	-3.41255	0.0136989	0.485399	-2.793	0.472205	3	3	FALSE
NTMT1	-0.917538	26.8405	-3.38484	0.014183	0.487514	-2.82837	0.26178	3	3	FALSE
TPD52	-0.980574	26.2541	-3.38292	0.0142173	0.487514	-2.83082	0.333942	3	3	FALSE
PHIP	-2.20186	23.1942	-4.94149	0.0329476	0.607341	-2.89084	0.870391	2	2	FALSE
MINA	-0.832227	23.0473	-3.68093	0.0197713	0.522167	-2.89335	0.575407	3	3	FALSE
PRTN3	1.87699	27.4596	3.30109	0.0157641	0.499127	-2.93597	0.630521	3	3	TRUE
DPP7	1.36237	25.3677	3.29273	0.0159321	0.499127	-2.94676	0.243024	3	3	FALSE
LAMP1	0.746967	28.9673	3.28985	0.0159904	0.499127	-2.95048	0.74945	3	3	FALSE
GFPT1	-0.875422	26.1617	-3.28344	0.0161211	0.499127	-2.95876	0.432351	3	3	FALSE
HADHA	0.528712	31.2186	3.25337	0.0167502	0.500378	-2.99772	0.112469	3	3	FALSE
MARS	-0.594472	30.5658	-3.24721	0.0168823	0.500378	-3.00571	0.233239	3	3	FALSE
MCM7	-0.691457	30.8902	-3.23585	0.017129	0.500378	-3.02047	0.263141	3	3	FALSE
ASAH1	0.560193	25.7943	3.23517	0.017144	0.500378	-3.02136	0.0776008	3	3	FALSE
HIST1H2AH	-0.575665	32.3174	-3.23304	0.0171907	0.500378	-3.02412	0.531642	3	3	FALSE
ACSL3	-1.02097	27.6547	-3.2299	0.0172598	0.500378	-3.02821	0.600445	3	3	FALSE
DAK	0.743531	27.1677	3.21861	0.0175109	0.503083	-3.0429	0.280097	3	3	FALSE
XPNPEP3	-0.855239	23.3751	-3.40202	0.0256042	0.564531	-3.05486	0.130368	2	2	FALSE
DGKZ	1.02809	23.7556	3.19092	0.0181438	0.507549	-3.07901	0.691217	3	3	FALSE
LARP4B	-1.52664	24.0402	-3.35957	0.0266603	0.564531	-3.09619	0.443752	2	3	FALSE
DHPS	-0.762891	25.0667	-3.17177	0.0185962	0.514443	-3.10405	0.805121	3	3	FALSE
TUBA1A	-0.595277	30.4799	-3.16233	0.0188237	0.514443	-3.11641	0.0232718	3	3	FALSE
ANXA1	-0.520757	28.6436	-3.15365	0.0190355	0.514444	-3.12778	0.362527	3	3	FALSE
PMS2	-1.03985	23.8861	-3.30222	0.0281693	0.570914	-3.15257	0.661212	2	2	FALSE
RFC1	-0.787935	24.2785	-3.2914	0.0284652	0.570914	-3.16327	0.317	2	2	FALSE
ITGAL	-0.81212	23.7812	-3.12268	0.0198125	0.522167	-3.16844	0.192761	3	3	FALSE
Unassigned	0.861983	26.6771	3.27883	0.0288134	0.574287	-3.17574	0.691314	2	2	FALSE
SLC25A6	-0.62883	27.0664	-3.10903	0.0201661	0.523963	-3.18641	0.837104	3	3	FALSE
CSE1L	-0.560724	30.3501	-3.10738	0.0202093	0.523963	-3.18858	0.301992	3	3	FALSE
MSH3	-1.00528	22.3572	-3.23729	0.0300004	0.593216	-3.21714	0.389817	2	2	FALSE
UAP1L1	0.803831	22.1814	3.2327	0.0301351	0.593216	-3.22174	0.198637	3	2	FALSE
FASN	-0.507364	33.1882	-3.0808	0.0209189	0.531248	-3.22363	0.111744	3	3	FALSE
ECHS1	0.516332	29.7261	3.07818	0.0209901	0.531248	-3.22708	0.133484	3	3	FALSE
PEPD	-1.48921	23.6075	-3.22155	0.030465	0.595433	-3.23292	0.554136	2	3	FALSE
ASMTL	-0.864087	26.2492	-3.0698	0.0212204	0.532753	-3.23816	0.397697	3	3	FALSE
CLPP	-1.0401	26.5821	-3.06391	0.0213836	0.532753	-3.24594	0.516547	3	3	FALSE
SNX17	0.739619	25.6698	3.20645	0.0309186	0.595433	-3.24809	0.0806659	2	2	FALSE
MAN2B1	0.640927	27.5773	3.04463	0.0219282	0.535913	-3.27146	0.16689	3	3	FALSE
TMEM205	0.842432	25.3571	3.18296	0.0316403	0.595433	-3.27179	2.10185	2	2	FALSE
MCM5	-0.689467	30.6603	-3.0405	0.0220467	0.535913	-3.27693	0.0792976	3	3	FALSE
SERPINH1	-0.856603	29.5839	-3.03579	0.0221827	0.535913	-3.28317	0.432367	3	3	FALSE
ADNP	-1.70344	23.4274	-3.82293	0.0548995	0.689958	-3.29935	0.440186	2	2	FALSE
SHMT2	-0.517517	31.0123	-3.01301	0.0228538	0.545079	-3.31341	0.12521	3	3	FALSE
FLT3	0.927279	26.8416	3.00949	0.0229594	0.545079	-3.31808	0.618294	3	3	FALSE
LPXN	1.02538	24.5855	3.00566	0.0230749	0.545079	-3.32317	0.990616	3	3	FALSE
TNPO2	1.67714	24.787	3.76391	0.0565856	0.69366	-3.32589	0.862635	2	2	FALSE
HERC4	-1.30128	24.1438	-2.98323	0.0237643	0.553169	-3.35302	0.657173	3	3	FALSE
TARS	-0.54664	31.4091	-2.96105	0.0244678	0.561959	-3.38259	0.351137	3	3	FALSE
INPP5D	0.918378	26.6617	2.96023	0.0244943	0.561959	-3.38368	0.183168	3	3	FALSE
ATP2A3	0.713767	24.5234	3.072	0.0353257	0.614395	-3.3851	0.608658	2	2	FALSE
DDX49	-0.801321	24.974	-3.06311	0.0356422	0.614395	-3.39428	0.573728	2	2	FALSE
HRC	-2.23696	20.7894	-3.05163	0.0360554	0.617171	-3.40615	0.965973	2	2	FALSE
PDLIM1	-0.7649	28.5608	-2.93929	0.02518	0.564531	-3.41165	0.272661	3	3	FALSE
DDX19B	-0.745052	26.9979	-2.92459	0.0256736	0.564531	-3.43131	1.01718	3	3	FALSE
CHAF1A	1.57256	23.9723	3.52919	0.0640659	0.719388	-3.43735	0.634798	2	2	FALSE
TMEM70	-0.878584	25.168	-3.02052	0.0372041	0.621172	-3.43845	0.258625	2	2	FALSE
OSBPL8	-0.69139	24.0843	-2.90855	0.026224	0.564531	-3.45278	1.03925	3	3	FALSE
NDUFA2	-0.787055	25.0106	-2.90619	0.0263061	0.564531	-3.45595	0.877198	3	3	FALSE
RAB27A	0.654434	28.5392	2.90159	0.0264671	0.564531	-3.46212	0.399338	3	3	FALSE
COX15	-1.01337	23.8087	-2.89798	0.0265939	0.564531	-3.46696	0.742711	3	3	FALSE
IPO5	-0.499325	30.1525	-2.89796	0.0265946	0.564531	-3.46698	0.153868	3	3	FALSE
PDCL3	0.62642	26.0268	2.89411	0.0267307	0.564531	-3.47215	0.732911	3	3	FALSE
CPNE3	-1.37474	23.2499	-2.98644	0.0385114	0.62379	-3.47402	0.530133	3	2	FALSE
GSN	0.770497	29.3601	2.87276	0.027499	0.570914	-3.50081	0.397098	3	3	FALSE
PDXDC1	0.936095	23.9298	2.95939	0.0395868	0.62643	-3.50241	0.295462	2	2	FALSE
EVI2B	0.738015	24.2728	2.95782	0.0396504	0.62643	-3.50406	0.206983	2	3	FALSE
PMVK	-0.729997	25.6573	-2.9522	0.0398786	0.62643	-3.50998	0.687227	2	2	FALSE
FIS1	0.649492	25.9653	2.85074	0.0283166	0.570914	-3.53043	0.434974	3	3	FALSE
RBBP7	-0.515025	30.4434	-2.84844	0.0284033	0.570914	-3.53352	0.110779	3	3	FALSE
IARS	-0.520767	30.2582	-2.84807	0.0284175	0.570914	-3.53402	0.399353	3	3	FALSE
COMMD9	1.50839	26.4352	2.84764	0.0284334	0.570914	-3.53459	0.803177	3	3	FALSE
LYN	-1.08286	24.8757	-3.11019	0.0493001	0.666455	-3.54128	0.516631	2	3	FALSE
CTDSPL2	-1.31679	23.2215	-3.03529	0.0366535	0.621172	-3.55296	0.56452	3	3	FALSE
PMM2	-1.08107	23.3599	-2.90809	0.041724	0.639701	-3.55661	0.71519	2	2	FALSE
NSD1	0.850336	25.6474	2.8752	0.0431642	0.640235	-3.59161	1.55246	2	2	FALSE
YWHAQ	-0.441711	29.5001	-2.78785	0.0307975	0.595433	-3.61524	0.287971	3	3	FALSE
ACACA	-0.53005	27.4236	-2.77434	0.0313604	0.595433	-3.63351	0.39791	3	3	FALSE
PPP1R8	-1.90259	24.8971	-2.76833	0.0316145	0.595433	-3.64165	1.45132	3	3	FALSE
ERBB2IP	-0.86156	23.8968	-2.7539	0.0322328	0.601113	-3.66117	0.395035	3	3	FALSE
CDK1	-0.544035	28.7658	-2.74007	0.0328381	0.607341	-3.67992	0.370857	3	3	FALSE
GGA1	0.738022	24.9016	2.77786	0.0477745	0.666455	-3.69628	0.21697	2	2	FALSE
GOT1	-0.850815	26.2049	-2.72223	0.0336364	0.613298	-3.70411	0.640995	3	3	FALSE
ARHGDIB	0.482829	31.885	2.71275	0.0340691	0.614395	-3.71698	0.15843	3	3	FALSE
PYCR1	-0.745671	25.9958	-2.70308	0.0345166	0.614395	-3.73011	0.554287	3	3	FALSE
GNAQ	0.516154	23.829	2.6953	0.0348808	0.614395	-3.74067	0.58515	3	3	FALSE
TOLLIP	0.460458	26.1699	2.68822	0.0352164	0.614395	-3.75031	0.16868	3	3	FALSE
DUT	-0.722561	30.2251	-2.68791	0.035231	0.614395	-3.75072	0.240534	3	3	FALSE
PCM1	-0.846304	25.046	-2.68774	0.0352393	0.614395	-3.75096	0.31799	3	3	FALSE
PTPRC	-0.55688	27.7758	-2.68516	0.0353621	0.614395	-3.75446	0.197679	3	3	FALSE
CARS	-0.62999	27.9959	-2.68026	0.0355974	0.614395	-3.76113	0.272731	3	3	FALSE
PNPLA2	-1.15808	22.8335	-2.71587	0.0510054	0.668385	-3.76377	0.348397	2	2	FALSE
AHNAK	-0.486694	31.1348	-2.66805	0.0361903	0.617171	-3.77773	0.297064	3	3	FALSE
GSR	-0.596236	27.6563	-2.65316	0.0369281	0.621172	-3.79801	0.434274	3	3	FALSE
LTA4H	0.487502	28.0959	2.6488	0.0371466	0.621172	-3.80393	0.300371	3	3	FALSE
DCUN1D1	-0.726027	24.2078	-2.62761	0.0382308	0.62379	-3.83282	0.913467	3	3	FALSE
SLC1A4	-1.81092	25.9581	-2.62333	0.0384537	0.62379	-3.83865	0.557603	3	3	FALSE
FAM162A	-0.504154	26.9249	-2.62251	0.0384965	0.62379	-3.83977	0.375224	3	3	FALSE
YBX3	1.3171	26.5878	2.68341	0.0422607	0.640235	-3.84055	0.640185	3	3	FALSE
RB1	-0.762027	26.6405	-2.62179	0.0385345	0.62379	-3.84076	0.455059	3	3	FALSE
MKI67	-0.977037	27.0647	-2.61539	0.0388709	0.626057	-3.84947	0.499358	3	3	FALSE
COPB1	-0.411685	30.656	-2.61081	0.0391137	0.62643	-3.85572	0.0786035	3	3	FALSE
MYO9B	-0.762619	22.6072	-2.62678	0.0560964	0.69366	-3.86186	0.62745	3	2	FALSE
SLC25A13	0.660295	24.2164	2.61853	0.0565965	0.69366	-3.87101	0.254595	2	2	FALSE
PGD	-0.583918	31.6982	-2.59599	0.039911	0.62643	-3.87595	0.167141	3	3	FALSE
LAMTOR5	0.652501	28.0702	2.593	0.0400736	0.62643	-3.88003	0.255063	3	3	FALSE
RANBP1	-0.501444	29.5464	-2.58596	0.0404602	0.62643	-3.88965	0.130039	3	3	FALSE
ALDOC	-0.459318	31.3469	-2.58586	0.0404655	0.62643	-3.88978	0.084258	3	3	FALSE
HNRNPH2	0.963327	26.7164	2.59068	0.0583226	0.695657	-3.90197	1.14326	2	2	FALSE
LRRC8D	-0.894441	23.613	-2.57035	0.041331	0.636737	-3.91097	1.26582	3	3	FALSE
DDX20	0.681076	22.7507	2.57766	0.0591504	0.695657	-3.91648	0.194822	2	2	FALSE
CIRBP	-0.750975	26.1074	-2.5714	0.0595529	0.695657	-3.92347	0.758511	3	2	FALSE
MMS19	-0.599648	24.9502	-2.54904	0.0425514	0.640235	-3.94009	0.926319	3	3	FALSE
TUBB4B	-0.447943	33.5455	-2.54861	0.0425766	0.640235	-3.94069	0.321745	3	3	FALSE
AAR2	-0.403766	25.4247	-2.5404	0.0430572	0.640235	-3.95191	0.521451	3	3	FALSE
IQGAP2	-0.433441	27.059	-2.53975	0.0430955	0.640235	-3.9528	0.789521	3	3	FALSE
LARP4	0.502903	24.7456	2.59308	0.0472133	0.666131	-3.95455	0.500361	3	3	FALSE
IRAK4	1.4384	23.2242	2.53795	0.0617579	0.7059	-3.9609	1.09752	2	2	FALSE
GLG1	-0.654188	25.7334	-2.53244	0.0435287	0.642653	-3.9628	0.368464	3	3	FALSE
CHORDC1	0.408423	28.3736	2.52701	0.0438535	0.644464	-3.97023	0.459652	3	3	FALSE
CFD	0.508768	26.2796	2.52066	0.0442361	0.647105	-3.97891	0.279847	3	3	FALSE
NCOA5	-0.819385	23.6306	-2.61535	0.0751604	0.730657	-3.99518	0.219514	2	3	FALSE
S100P	-0.718139	27.3084	-2.50046	0.0454783	0.66024	-4.00656	0.4061	3	3	FALSE
HSPA13	-1.24372	23.2238	-2.49688	0.0645925	0.722756	-4.00708	0.571516	2	2	FALSE
RAB3D	0.589181	27.5187	2.49934	0.045548	0.66024	-4.00809	0.464209	3	3	FALSE
SDHA	-0.647566	30.0245	-2.48878	0.0462132	0.666131	-4.02256	0.279867	3	3	FALSE
ILVBL	-0.688234	25.491	-2.47713	0.0469588	0.666131	-4.03852	0.599275	3	3	FALSE
SPC24	-0.935617	23.4829	-2.47081	0.0473682	0.666131	-4.04717	0.903319	3	3	FALSE
AKR1B1	-0.497709	27.906	-2.47007	0.0474167	0.666131	-4.04819	0.447923	3	3	FALSE
PRIM2	-0.716412	22.7405	-2.45497	0.0676376	0.729997	-4.05444	0.250253	2	2	FALSE
HSPBP1	-0.515268	26.5646	-2.46196	0.047948	0.666455	-4.05929	1.11077	3	3	FALSE
STAT5B	1.10529	22.2684	2.48054	0.121994	0.785935	-4.07007	0.42636	2	2	FALSE
HMGB3	-0.488769	24.6786	-2.44739	0.0489194	0.666455	-4.07926	0.831827	3	3	FALSE
PRKAA1	-0.686477	24.3402	-2.44624	0.0489966	0.666455	-4.08084	1.16912	3	3	FALSE
FOCAD	-0.770781	24.3093	-2.43077	0.0694695	0.729997	-4.08189	0.688113	2	2	FALSE
FLNA	0.492467	32.6305	2.43578	0.0497079	0.666979	-4.09518	0.150646	3	3	FALSE
IGF2R	-0.508724	28.3257	-2.43476	0.0497777	0.666979	-4.09657	0.439731	3	3	FALSE
NASP	-0.401531	30.4383	-2.42662	0.050339	0.668385	-4.10773	0.206772	3	3	FALSE
YARS	-0.573662	31.1209	-2.41936	0.0508459	0.668385	-4.11769	0.0695802	3	3	FALSE
PPP6R3	-1.01214	24.9614	-2.46449	0.055387	0.689958	-4.11815	0.684294	3	3	FALSE
FDFT1	-0.539904	27.4245	-2.41433	0.0511993	0.668385	-4.12457	0.0856444	3	3	FALSE
PCYOX1L	0.576034	25.7714	2.41105	0.0514321	0.668385	-4.12908	0.110915	3	3	FALSE
EIF4G2	-0.625793	27.5775	-2.41049	0.0514715	0.668385	-4.12984	0.15044	3	3	FALSE
PRKDC	-0.407976	32.3522	-2.40926	0.0515594	0.668385	-4.13153	0.278673	3	3	FALSE
MGST3	0.706261	23.458	2.4001	0.0522151	0.674145	-4.14409	0.555266	3	3	FALSE
HSPH1	0.411451	33.6909	2.39138	0.0528477	0.678392	-4.15604	0.0732324	3	3	FALSE
CTPS1	-0.872797	29.0387	-2.38972	0.0529695	0.678392	-4.15832	0.421812	3	3	FALSE
LYPLA2	0.425055	26.9624	2.38088	0.0536202	0.683979	-4.17044	0.260855	3	3	FALSE
SCO2	-1.35283	23.3984	-2.35112	0.0759051	0.730657	-4.17278	0.591461	3	2	FALSE
AK2	0.4183	31.5956	2.3735	0.0541706	0.688247	-4.18057	0.130269	3	3	FALSE
KDM3B	-1.13568	23.1248	-2.34228	0.0766604	0.730657	-4.18293	0.985084	2	2	FALSE
MRPS31	-0.493256	25.7565	-2.36871	0.0545303	0.689958	-4.18713	0.534027	3	3	FALSE
SEC24D	-0.599245	24.8767	-2.36032	0.0551668	0.689958	-4.19863	0.533857	3	3	FALSE
BICD2	0.858989	24.631	2.32727	0.0779611	0.730657	-4.20016	0.405225	2	2	FALSE
PTPN1	-0.643761	26.6768	-2.35779	0.0553609	0.689958	-4.20211	0.351951	3	3	FALSE
EZH2	-0.636154	22.8048	-2.40253	0.0912743	0.745805	-4.20507	0.537373	3	2	FALSE
XRCC4	-0.566675	23.8011	-2.32272	0.0783602	0.730657	-4.20538	1.85168	2	2	FALSE
SLC2A3	-1.06691	23.3339	-2.31853	0.0787299	0.730657	-4.2102	0.340192	2	2	FALSE
LBR	1.01816	24.3494	2.28499	0.140224	0.807377	-4.2158	1.41849	2	2	FALSE
ETV6	1.14079	23.7747	2.38106	0.0931212	0.752874	-4.2267	1.55824	2	3	FALSE
DDX50	-0.658534	26.2288	-2.33962	0.0567714	0.69366	-4.22702	0.504108	3	3	FALSE
RRP15	-0.876356	22.8559	-2.3034	0.0800803	0.730657	-4.2276	0.426114	3	2	FALSE
FKBP3	-0.388646	27.7328	-2.33516	0.0571237	0.69366	-4.23314	0.657034	3	3	FALSE
EIF4A2	1.0047	26.5313	2.33393	0.0572208	0.69366	-4.23482	1.59723	3	3	FALSE
SCAMP1	0.824446	25.5483	2.33327	0.0572737	0.69366	-4.23573	2.3811	3	3	FALSE
PEBP1	-0.377572	30.4872	-2.33137	0.0574244	0.69366	-4.23833	0.185711	3	3	FALSE
GBP2	-1.20347	24.3574	-2.29331	0.0809953	0.730657	-4.23922	0.136708	2	2	FALSE
GNB4	0.55128	24.4136	2.28477	0.0817787	0.730657	-4.24906	0.623821	2	3	FALSE
STMN1	-0.405927	30.2226	-2.3221	0.0581673	0.695657	-4.25104	0.345308	3	3	FALSE
LDHA	-0.414454	32.8014	-2.31454	0.0587808	0.695657	-4.26141	0.206074	3	3	FALSE
HMBS	-0.618139	24.8325	-2.26498	0.0836275	0.730657	-4.27191	0.896192	2	2	FALSE
NUCKS1	-0.493409	27.9063	-2.30598	0.0594831	0.695657	-4.27314	0.216584	3	3	FALSE
HIST1H4A	-0.369506	33.0561	-2.30569	0.0595069	0.695657	-4.27353	0.229211	3	3	FALSE
LSP1	-1.18652	24.7421	-2.25663	0.0844219	0.730657	-4.28156	1.13063	2	2	FALSE
CBS	-1.11501	24.8038	-2.25356	0.0847155	0.730657	-4.28511	1.58777	2	2	FALSE
MACF1	-0.534839	26.0553	-2.29459	0.0604315	0.700484	-4.28875	0.59698	3	3	FALSE
KLC4	0.52263	23.5245	2.24978	0.0850793	0.731024	-4.28948	0.369033	2	2	FALSE
FAM129A	-1.07747	25.174	-2.2938	0.0604974	0.700484	-4.28983	1.91967	3	3	FALSE
ARPC5L	-0.734633	26.6122	-2.28966	0.0608465	0.700503	-4.2955	0.929608	3	3	FALSE
MAPKAPK3	-1.27073	24.2266	-2.3211	0.0663442	0.729997	-4.30199	0.939437	3	3	FALSE
CBFB	-0.547208	25.734	-2.23574	0.086445	0.73373	-4.30573	0.694635	3	2	FALSE
COMMD4	-1.07739	24.8887	-2.27473	0.062122	0.707525	-4.31596	0.648334	3	3	FALSE
TMSB4X	0.422541	32.2337	2.26968	0.0625602	0.70998	-4.32288	0.128831	3	3	FALSE
CWC15	-0.896844	25.4664	-2.21814	0.0881919	0.738173	-4.32613	0.52962	2	2	FALSE
ELP3	-0.874285	23.3703	-2.21499	0.088508	0.738879	-4.32978	0.459306	2	2	FALSE
PRCP	0.892306	24.2336	2.26285	0.0631573	0.714215	-4.33224	0.737556	3	3	FALSE
ABRACL	0.374711	28.2635	2.25989	0.0634176	0.714625	-4.33629	0.335161	3	3	FALSE
GTF3C3	-1.1845	24.0331	-2.25778	0.104637	0.759447	-4.35244	1.89369	2	2	FALSE
MAPKAPK2	0.846881	23.727	2.19531	0.0905155	0.745805	-4.35263	1.55339	2	2	FALSE
OAT	-0.880032	24.724	-2.19447	0.0906019	0.745805	-4.3536	1.17208	3	2	FALSE
PDE6D	-0.509218	24.2271	-2.22977	0.0661336	0.729997	-4.37753	0.505537	3	3	FALSE
SCD	-0.925729	24.2072	-2.07756	0.163785	0.834742	-4.38043	0.393516	2	2	FALSE
CSNK2B	-0.629216	27.8703	-2.22624	0.0664596	0.729997	-4.38236	0.388522	3	3	FALSE
SAMHD1	0.549745	25.456	2.22401	0.0666662	0.729997	-4.38541	0.490903	3	3	FALSE
PFKP	-0.366988	30.5413	-2.22105	0.0669412	0.729997	-4.38945	0.023668	3	3	FALSE
TRIP13	-1.5135	24.887	-2.2175	0.0672737	0.729997	-4.39431	0.562413	3	3	FALSE
SPTLC2	1.70504	23.7394	2.15819	0.0944395	0.752874	-4.3958	0.437066	3	2	FALSE
ZNF22	0.540547	22.3738	2.1534	0.0949594	0.752874	-4.40138	2.76898	2	2	FALSE
KXD1	-0.576462	23.6434	-2.20635	0.0683276	0.729997	-4.40956	0.814604	3	3	FALSE
TM9SF2	0.972906	25.8574	2.20474	0.0684809	0.729997	-4.41176	0.579896	3	3	FALSE
GTF2F2	-0.805817	24.7838	-2.20386	0.0685645	0.729997	-4.41296	0.911944	3	3	FALSE
ARHGAP15	0.846104	23.8199	2.19872	0.0690579	0.729997	-4.41999	0.731545	3	3	FALSE
KPNA1	-0.491857	27.7761	-2.19708	0.069216	0.729997	-4.42223	0.554577	3	3	FALSE
MRPS17	-0.393581	27.0327	-2.1955	0.0693695	0.729997	-4.4244	0.35755	3	3	FALSE
ALDOA	-0.364454	33.7434	-2.19159	0.0697486	0.729997	-4.42974	0.171936	3	3	FALSE
DNAJA1	0.511157	30.0353	2.19156	0.0697509	0.729997	-4.42977	0.169312	3	3	FALSE
HDLBP	-0.374785	29.4942	-2.19128	0.0697782	0.729997	-4.43016	0.236011	3	3	FALSE
UROD	0.540888	25.7889	2.18915	0.069986	0.729997	-4.43307	0.586383	3	3	FALSE
TIMM44	-0.620379	26.9174	-2.18684	0.0702123	0.729997	-4.43623	0.244504	3	3	FALSE
DDRGK1	0.808027	24.2816	2.12336	0.0982927	0.755945	-4.4364	1.19823	2	3	FALSE
HMOX1	-1.35488	26.3541	-2.18619	0.0702757	0.729997	-4.43712	0.847377	3	3	FALSE
LAMP5	-0.506693	23.9966	-2.12161	0.098491	0.755945	-4.43844	0.118123	2	2	FALSE
GNS	0.475167	25.4847	2.1797	0.0709149	0.730657	-4.44598	0.580062	3	3	FALSE
PAM16	-0.511938	26.0307	-2.11473	0.0992745	0.757384	-4.44648	0.794858	2	2	FALSE
NSUN2	-0.529261	29.1836	-2.1778	0.0711039	0.730657	-4.44859	0.275876	3	3	FALSE
HIST1H3A	-1.64962	25.982	-2.16905	0.0719777	0.730657	-4.46054	3.02104	3	3	FALSE
CSK	0.399098	27.5577	2.16849	0.0720333	0.730657	-4.46129	0.738815	3	3	FALSE
TMPO.1	-0.869809	24.9669	-2.09978	0.101	0.759447	-4.46394	1.91313	2	2	FALSE
NDUFB11	0.503073	25.4397	2.15423	0.0734828	0.730657	-4.48076	0.736851	3	3	FALSE
PTPN6	0.427045	30.5258	2.15117	0.0737973	0.730657	-4.48493	0.344749	3	3	FALSE
JAGN1	0.686363	25.77	2.12252	0.119278	0.784203	-4.49319	0.721068	2	3	FALSE
TCIRG1	0.840877	23.8191	2.14348	0.0745942	0.730657	-4.49542	0.578887	3	3	FALSE
MAGED2	-1.31164	22.9276	-2.06799	0.104779	0.759447	-4.50112	1.19628	3	2	FALSE
GOSR2	1.52592	23.1602	2.13608	0.07537	0.730657	-4.50552	0.759232	3	3	FALSE
CMC1	0.515136	24.309	2.06302	0.105384	0.760341	-4.50694	0.112902	2	2	FALSE
EZR	-0.412136	28.7039	-2.13361	0.0756307	0.730657	-4.50888	0.202948	3	3	FALSE
HMHA1	0.524504	27.2233	2.13282	0.0757141	0.730657	-4.50996	0.170413	3	3	FALSE
NAA15	-0.336641	28.5115	-2.13235	0.0757636	0.730657	-4.5106	0.146919	3	3	FALSE
GMFG	0.476053	29.1654	2.13176	0.0758265	0.730657	-4.51141	0.348926	3	3	FALSE
SH3BGRL	0.976341	28.387	2.13098	0.075909	0.730657	-4.51247	0.303943	3	3	FALSE
PAICS	-0.398631	31.876	-2.12816	0.0762089	0.730657	-4.51631	0.081183	3	3	FALSE
IPO9	-0.481388	26.8935	-2.12367	0.0766883	0.730657	-4.52242	0.790362	3	3	FALSE
GPKOW	-1.06927	25.7785	-2.12145	0.0769272	0.730657	-4.52545	1.13293	3	3	FALSE
GDI1	0.798	28.0683	2.12027	0.077054	0.730657	-4.52706	0.336945	3	3	FALSE
MATR3	-0.485184	30.4731	-2.11709	0.0773973	0.730657	-4.53139	0.166495	3	3	FALSE
TIPRL	-0.953857	25.9095	-2.10836	0.078348	0.730657	-4.54327	0.595889	3	3	FALSE
BDH1	0.558226	25.3376	2.10726	0.0784683	0.730657	-4.54477	0.985752	3	3	FALSE
GGA2	0.491581	24.8923	2.10324	0.0789113	0.730657	-4.55025	0.697767	3	3	FALSE
MSH2	-0.49229	26.985	-2.10306	0.0789309	0.730657	-4.55049	0.605405	3	3	FALSE
IRGQ	-0.889518	24.22	-2.02563	0.110057	0.769904	-4.55073	0.270876	2	2	FALSE
HCK	-1.58791	25.2489	-2.10213	0.0790338	0.730657	-4.55175	0.464862	3	3	FALSE
MRPL4	-0.668427	25.5502	-2.02252	0.110456	0.770773	-4.55437	0.0722902	2	2	FALSE
RPL29	-0.366438	28.0038	-2.0956	0.0797596	0.730657	-4.56064	0.257596	3	3	FALSE
TMPO	-0.392705	29.8876	-2.09349	0.0799953	0.730657	-4.56351	0.148047	3	3	FALSE
EML4	0.519315	24.5269	2.09164	0.0802021	0.730657	-4.56602	0.620587	3	3	FALSE
SON	-0.348063	28.4377	-2.08781	0.0806329	0.730657	-4.57123	0.168807	3	3	FALSE
CD44	0.532809	27.4266	2.08322	0.081153	0.730657	-4.57747	0.531263	3	3	FALSE
HIST2H3A	-0.491542	30.7076	-2.00227	0.113091	0.780859	-4.57812	0.192475	2	2	FALSE
AIF1	1.3003	25.44	1.99879	0.11355	0.780859	-4.5822	2.07481	2	2	FALSE
ARCN1	-0.345458	30.2143	-2.07922	0.0816085	0.730657	-4.58291	0.161394	3	3	FALSE
NAMPT	-0.884921	26.5707	-2.07789	0.081761	0.730657	-4.58472	0.16674	3	3	FALSE
SARS	-0.697583	28.8532	-2.07619	0.0819554	0.730657	-4.58702	0.420037	3	3	FALSE
DHX37	-1.92094	25.0988	-2.07524	0.0820637	0.730657	-4.58831	1.60966	3	3	FALSE
SQLE	-0.538803	26.0026	-2.07373	0.0822381	0.730657	-4.59037	0.412856	3	3	FALSE
RAC2	0.321089	30.7978	2.07282	0.0823425	0.730657	-4.5916	0.404162	3	3	FALSE
VPS33A	0.527963	22.2246	1.98769	0.11503	0.780859	-4.59522	0.19843	2	2	FALSE
BIN2	0.44862	26.4015	2.06425	0.0833362	0.730657	-4.60323	0.537817	3	3	FALSE
CRIP1	-1.05357	25.8362	-2.08654	0.0895607	0.74473	-4.60414	0.751719	3	3	FALSE
LRRC40	-0.69164	25.4351	-2.06084	0.083735	0.730657	-4.60786	1.16278	3	3	FALSE
UNC45A	-0.360997	26.7327	-2.05869	0.0839882	0.730657	-4.61079	0.448685	3	3	FALSE
SEPHS1	-0.44976	26.921	-2.05781	0.0840913	0.730657	-4.61197	0.434679	3	3	FALSE
XPOT	-0.577986	28.078	-2.05685	0.0842048	0.730657	-4.61328	0.239913	3	3	FALSE
PSMB5	-0.565505	24.6607	-2.05585	0.0843225	0.730657	-4.61463	0.68458	3	3	FALSE
MRPS10	-0.456792	24.8022	-2.05204	0.0847737	0.730657	-4.6198	0.877099	3	3	FALSE
UFD1L	-0.368059	26.0597	-2.04783	0.0852747	0.731024	-4.62551	1.05301	3	3	FALSE
ACADVL	0.477519	29.4873	2.0458	0.0855168	0.731134	-4.62825	0.196691	3	3	FALSE
CTSB	0.583884	28.0156	2.03755	0.0865107	0.73373	-4.63943	0.688763	3	3	FALSE
VCL	0.329486	29.4588	2.03431	0.0869046	0.735116	-4.64383	0.179976	3	3	FALSE
DEGS1	0.802088	23.3886	2.02857	0.0876066	0.737871	-4.6516	0.427394	3	3	FALSE
CYP51A1	-0.687225	25.2415	-2.02738	0.0877526	0.737871	-4.65321	0.411143	3	3	FALSE
PLIN2	1.48642	23.3299	1.92547	0.123721	0.790676	-4.66827	0.755688	3	2	FALSE
CSNK2A1	-0.543312	28.7376	-2.0119	0.0896758	0.74473	-4.67414	0.10979	3	3	FALSE
BZW1	-0.613986	26.7911	-2.0028	0.0908273	0.745805	-4.68645	0.50713	3	3	FALSE
COPG1	-0.525421	29.447	-2.00143	0.0910007	0.745805	-4.68829	0.172258	3	3	FALSE
ELAC2	-0.414063	26.9314	-2.00065	0.0911003	0.745805	-4.68934	0.328869	3	3	FALSE
WDR81	0.532357	24.9625	1.90565	0.126637	0.795698	-4.69155	0.641299	2	2	FALSE
DNAJC7	-0.350542	28.8304	-1.99616	0.0916763	0.745805	-4.69541	0.235459	3	3	FALSE
SPAG9	0.625571	24.2511	1.8982	0.127751	0.795698	-4.70029	0.345276	3	2	FALSE
TAB1	1.40388	25.5074	1.89175	0.128724	0.797252	-4.70787	0.941972	2	2	FALSE
GSTK1	0.350499	29.2271	1.98168	0.0935552	0.752874	-4.71494	0.0486362	3	3	FALSE
PGAM5	-0.639128	26.6477	-1.97661	0.0942217	0.752874	-4.72177	0.447705	3	3	FALSE
GALNS	0.564958	24.3162	1.87979	0.130551	0.800343	-4.72192	0.724385	2	2	FALSE
MGEA5	-0.658212	23.747	-1.87861	0.130732	0.800343	-4.7233	1.72752	2	2	FALSE
HDDC2	-0.331538	25.1788	-1.97364	0.0946155	0.752874	-4.72578	0.765188	3	3	FALSE
POLA1	-1.41341	22.0806	-1.87521	0.131257	0.800343	-4.72729	0.513005	2	2	FALSE
DERL2	-0.557144	24.0792	-1.89966	0.14899	0.812903	-4.73032	0.207789	2	3	FALSE
SSSCA1	0.74394	24.7287	1.66958	0.227645	0.892892	-4.73224	0.156704	2	2	FALSE
HMGA1	-0.368254	29.2969	-1.96737	0.0954503	0.752874	-4.73422	0.402778	3	3	FALSE
SDHAF2	-0.635671	22.7484	-1.86891	0.132236	0.802498	-4.73469	0.23787	3	2	FALSE
WDR75	0.497524	24.4572	1.96579	0.0956609	0.752874	-4.73634	2.10614	3	3	FALSE
HADHB	0.810843	29.5681	1.96364	0.0959503	0.752874	-4.73924	0.510205	3	3	FALSE
SRSF5	0.354816	26.1437	1.96354	0.095963	0.752874	-4.73936	1.10694	3	3	FALSE
SQRDL	0.363383	28.7285	1.96213	0.0961537	0.752874	-4.74127	0.265901	3	3	FALSE
PFDN4	-0.557444	23.198	-1.95803	0.0967068	0.752874	-4.74678	0.288706	3	3	FALSE
HIST2H2BE	-0.371838	28.7647	-1.95739	0.0967947	0.752874	-4.74765	0.630201	3	3	FALSE
FNDC3B	1.09518	23.9016	1.85365	0.134639	0.803395	-4.7526	1.68788	2	2	FALSE
SDHB	-0.378502	26.2989	-1.95181	0.0975538	0.755094	-4.75514	1.42761	3	3	FALSE
TXNRD2	1.48762	24.2516	1.84701	0.135699	0.803395	-4.76039	0.653406	2	2	FALSE
COMMD8	0.610364	24.4914	1.84553	0.135938	0.803395	-4.76213	1.6529	2	2	FALSE
RBM4	-0.743637	24.1434	-1.94354	0.0986914	0.755945	-4.76625	1.73346	3	3	FALSE
MTA1	-0.652157	24.2119	-1.84089	0.136685	0.803395	-4.76758	1.04251	2	2	FALSE
CTSS	0.454695	25.7501	1.9424	0.0988488	0.755945	-4.76778	1.00404	3	3	FALSE
ECHDC1	0.496771	26.807	1.93547	0.0998145	0.758616	-4.77709	0.670865	3	3	FALSE
DNAJC5	0.432233	25.4602	1.83173	0.138173	0.805542	-4.77832	0.523778	2	2	FALSE
TIMP1	-0.718771	23.1181	-1.61309	0.238854	0.903566	-4.78342	0.0877708	2	2	FALSE
RAP2B	-0.576775	24.7795	-1.94567	0.107481	0.765083	-4.78515	0.369087	3	3	FALSE
LSS	-0.747899	27.2341	-1.92891	0.100736	0.759447	-4.78589	0.56528	3	3	FALSE
TOM1	0.375069	27.2999	1.92715	0.100985	0.759447	-4.78825	0.251753	3	3	FALSE
DDX6	-0.469117	29.3643	-1.92401	0.10143	0.759447	-4.79246	0.295717	3	3	FALSE
DCTN1	-0.708735	24.7496	-1.81902	0.140268	0.807377	-4.79323	0.638041	2	2	FALSE
HK2	-0.485545	28.8674	-1.91917	0.10212	0.759447	-4.79893	0.203188	3	3	FALSE
ATL3	0.340243	29.0774	1.91846	0.102222	0.759447	-4.79989	0.179015	3	3	FALSE
ATXN2L	-0.363684	28.1883	-1.918	0.102287	0.759447	-4.8005	0.0517514	3	3	FALSE
DDX56	0.607835	24.6467	1.91411	0.102847	0.759447	-4.80571	0.41028	3	3	FALSE
VAMP7	0.485499	25.036	1.91402	0.10286	0.759447	-4.80584	1.10562	3	3	FALSE
MCM6	-0.701142	31.2487	-1.91354	0.10293	0.759447	-4.80648	0.127413	3	3	FALSE
PSMD4	-0.365973	28.5069	-1.9087	0.103629	0.759447	-4.81294	0.0852846	3	3	FALSE
PCBP2	-0.342741	29.8787	-1.90824	0.103697	0.759447	-4.81357	0.669285	3	3	FALSE
HSP90AB4P	-0.535059	26.0725	-1.80099	0.143297	0.807377	-4.81438	2.0935	2	2	FALSE
COPA	-0.368025	30.5518	-1.90723	0.103843	0.759447	-4.81491	0.113035	3	3	FALSE
SEC24A	-0.486377	23.6576	-1.81464	0.16252	0.834742	-4.82206	0.853109	2	2	FALSE
RPP30	-0.46863	24.3787	-1.89998	0.104903	0.759447	-4.8246	0.430572	3	3	FALSE
MAP4K4	-1.73113	21.8133	-1.79167	0.14489	0.808222	-4.8253	1.56425	2	2	FALSE
TPM4	-0.520491	30.3105	-1.89917	0.105022	0.759447	-4.82568	0.373462	3	3	FALSE
ILKAP	0.526959	23.392	1.79089	0.145024	0.808222	-4.82621	2.17567	2	2	FALSE
PPA2	0.463291	27.8551	1.89448	0.105714	0.760999	-4.83194	0.333553	3	3	FALSE
VPS18	0.507315	23.4123	1.8895	0.106456	0.763547	-4.8386	0.218103	3	3	FALSE
PPAN	-1.1889	24.7164	-1.77942	0.147011	0.812803	-4.83964	0.717092	2	2	FALSE
UNC13D	0.735401	28.1078	1.88806	0.10667	0.763547	-4.84051	0.219681	3	3	FALSE
SIRT5	0.588228	24.7993	1.79569	0.165722	0.834742	-4.84256	2.35443	2	3	FALSE
SH3GL1	-0.334456	26.3049	-1.88596	0.106984	0.763547	-4.84332	0.0908617	3	3	FALSE
MORC3	0.415703	23.1618	1.89974	0.114096	0.780859	-4.84389	1.04565	3	3	FALSE
SAE1	-0.362971	28.8029	-1.87659	0.108398	0.767284	-4.85581	0.366332	3	3	FALSE
IQGAP1	-0.316673	31.0239	-1.87584	0.108512	0.767284	-4.85681	0.129705	3	3	FALSE
COPS7A	-0.300442	23.885	-1.87319	0.108915	0.768431	-4.86034	0.312161	3	3	FALSE
WDFY1	0.678488	26.7141	1.86998	0.109406	0.769658	-4.86461	0.300015	3	3	FALSE
USP15	-0.554032	26.3852	-1.8689	0.109572	0.769658	-4.86605	0.777164	3	3	FALSE
PPT1	0.651165	26.6703	1.86553	0.11009	0.769904	-4.87053	1.04307	3	3	FALSE
CLEC11A	0.747442	25.9872	1.75232	0.151822	0.818266	-4.87136	0.48196	2	2	FALSE
RPAP2	1.99281	22.9029	1.75189	0.151901	0.818266	-4.87187	1.55168	2	2	FALSE
CHD4	-0.366704	29.4137	-1.86083	0.110817	0.771152	-4.87678	0.178511	3	3	FALSE
CHMP5	-0.345711	26.631	-1.85969	0.110994	0.771152	-4.87829	0.261058	3	3	FALSE
IMP4	0.597554	25.6877	1.73763	0.1545	0.826387	-4.88853	0.821704	2	2	FALSE
ALDH3A2	-0.542792	24.4648	-1.7359	0.154818	0.826387	-4.89055	1.56422	3	2	FALSE
IKBKAP	-0.488371	24.8334	-1.73103	0.15572	0.826387	-4.89625	0.441584	2	2	FALSE
ATP6V0D2	0.700302	23.6103	1.72663	0.156537	0.827185	-4.90138	0.216881	2	2	FALSE
SMPD4	-1.68233	24.3781	-1.72592	0.15667	0.827185	-4.90221	3.32238	2	2	FALSE
LNPEP	0.327185	26.5272	1.84056	0.114008	0.780859	-4.90369	0.508824	3	3	FALSE
ARFIP1	-0.583897	24.8571	-1.7241	0.15701	0.82761	-4.90434	1.97784	3	2	FALSE
PSMB6	-0.336111	28.8843	-1.83986	0.114119	0.780859	-4.90462	0.373602	3	3	FALSE
UBR4	-0.501573	25.92	-1.83644	0.114668	0.780859	-4.90916	0.888809	3	3	FALSE
ADA	-1.02493	24.053	-1.73086	0.177234	0.845783	-4.91286	0.596089	2	3	FALSE
DENND3	-0.89298	25.5328	-1.831	0.115544	0.782311	-4.91636	0.554743	3	3	FALSE
NIPBL	-0.823885	23.6169	-1.72549	0.178227	0.845783	-4.91868	0.833286	3	2	FALSE
USP7	-0.395982	28.6463	-1.82344	0.116772	0.783092	-4.92636	0.322208	3	3	FALSE
CDC37	0.338007	29.5129	1.82331	0.116793	0.783092	-4.92653	0.327548	3	3	FALSE
P4HB	0.344771	33.3809	1.82308	0.116831	0.783092	-4.92683	0.156794	3	3	FALSE
SPG20	0.628859	28.3605	1.82188	0.117027	0.783092	-4.92842	0.590295	3	3	FALSE
BCLAF1	-0.332449	28.9966	-1.82171	0.117056	0.783092	-4.92865	0.0875247	3	3	FALSE
ARHGAP1	0.531832	29.1756	1.82099	0.117173	0.783092	-4.9296	0.418137	3	3	FALSE
NAGA	2.21636	24.8588	1.70025	0.161538	0.834742	-4.93216	1.68081	2	3	FALSE
PTBP1	-0.291191	31.5873	-1.81825	0.117623	0.783092	-4.93322	0.0562588	3	3	FALSE
LUC7L3	-0.57561	26.7753	-1.81633	0.11794	0.783562	-4.93575	0.101596	3	3	FALSE
SPAG7	-0.460198	25.227	-1.8098	0.119023	0.784203	-4.94439	0.477331	3	3	FALSE
HMGB2	-0.427102	30.6718	-1.8071	0.119474	0.784203	-4.94795	0.124653	3	3	FALSE
TXNDC9	0.538264	24.51	1.68489	0.164526	0.834742	-4.95005	0.736343	2	3	FALSE
CHTOP	-0.393803	26.372	-1.8054	0.119758	0.784203	-4.95018	0.221215	3	3	FALSE
GLO1	-0.484488	29.0286	-1.80171	0.120378	0.784459	-4.95505	0.163339	3	3	FALSE
UBE2V1	0.480883	26.0772	1.80087	0.120519	0.784459	-4.95616	0.384864	3	3	FALSE
TNPO3	-0.789448	25.3666	-1.79778	0.121042	0.784876	-4.96023	0.0996512	3	3	FALSE
GLUL	0.950467	22.5633	1.79748	0.121091	0.784876	-4.96062	0.636343	3	3	FALSE
VAT1	0.384915	29.7258	1.79397	0.121687	0.785935	-4.96524	0.251595	3	3	FALSE
CPD	-1.14949	24.0891	-1.68075	0.186749	0.856896	-4.96727	0.828322	2	3	FALSE
LAIR1	-1.55402	24.2575	-1.66585	0.168309	0.834742	-4.97219	0.855785	2	2	FALSE
TBC1D9B	0.4874	24.3487	1.66193	0.1691	0.83736	-4.97675	0.722606	2	2	FALSE
TMSB10	-0.596276	29.4367	-1.78268	0.123623	0.790676	-4.98009	0.136213	3	3	FALSE
FTO	0.315655	25.5454	1.77457	0.125033	0.795698	-4.99075	0.323546	3	3	FALSE
PRDX1	-0.408943	32.244	-1.76708	0.126348	0.795698	-5.00056	0.172799	3	3	FALSE
DNASE2	0.497278	25.562	1.76461	0.126786	0.795698	-5.0038	0.216908	3	3	FALSE
UBXN4	-1.01904	23.8673	-1.78507	0.146029	0.809888	-5.00531	0.703889	3	3	FALSE
SSRP1	-0.375066	30.0641	-1.76199	0.12725	0.795698	-5.00723	0.380463	3	3	FALSE
NR2C2AP	0.443268	24.8972	1.63407	0.17483	0.844746	-5.00908	0.312976	2	2	FALSE
LMAN1	-0.658729	27.5066	-1.76006	0.127594	0.795698	-5.00976	0.285492	3	3	FALSE
DTYMK	-0.303565	27.9446	-1.75931	0.127728	0.795698	-5.01075	0.798767	3	3	FALSE
MVD	-0.669503	26.994	-1.7536	0.128749	0.797252	-5.0182	0.263726	3	3	FALSE
CORO1B	0.41148	28.7755	1.75325	0.128813	0.797252	-5.01867	0.270718	3	3	FALSE
ACOT9	4.56588	21.759	1.62572	0.176585	0.845541	-5.01875	3.6959	2	2	FALSE
CTSA	0.482955	25.5728	1.75221	0.129	0.797252	-5.02003	0.222423	3	3	FALSE
ANXA5	0.640471	28.712	1.74734	0.129881	0.800343	-5.02639	0.249925	3	3	FALSE
UCK2	0.404116	25.6516	1.74241	0.130777	0.800343	-5.03282	0.365413	3	3	FALSE
DCTD	-0.509172	23.7831	-1.73998	0.131223	0.800343	-5.036	1.68315	3	3	FALSE
MTMR6	-0.382653	24.0312	-1.60967	0.18001	0.846683	-5.03731	0.437494	2	2	FALSE
CYCS	-0.289297	29.9491	-1.73376	0.132366	0.802498	-5.0441	0.179583	3	3	FALSE
WDR82	-0.74529	25.332	-1.73042	0.132985	0.803395	-5.04846	1.07709	3	3	FALSE
GRSF1	-0.792249	25.1658	-1.72832	0.133374	0.803395	-5.05119	0.552556	3	3	FALSE
NARS	-0.392073	29.8495	-1.72543	0.133913	0.803395	-5.05495	0.139557	3	3	FALSE
COTL1	0.924808	25.8799	1.72529	0.133939	0.803395	-5.05513	0.471931	3	3	FALSE
AARS2	-0.457716	24.5592	-1.59369	0.183488	0.849569	-5.05576	0.316933	3	2	FALSE
DNM1L	-0.431677	26.6877	-1.72111	0.134722	0.803395	-5.06056	0.367027	3	3	FALSE
TACC3	0.381284	24.9281	1.58636	0.185108	0.852487	-5.06421	0.105674	2	2	FALSE
CASP1	0.590027	26.6491	1.71477	0.135919	0.803395	-5.0688	0.361762	3	3	FALSE
DHX30	-0.369574	25.3604	-1.7138	0.136103	0.803395	-5.07006	0.200519	3	3	FALSE
POLD1	-0.724691	27.35	-1.7125	0.13635	0.803395	-5.07175	0.641457	3	3	FALSE
LAP3	-0.273882	29.2262	-1.71233	0.136383	0.803395	-5.07197	0.222358	3	3	FALSE
COMMD3	0.333966	25.4904	1.71149	0.136543	0.803395	-5.07306	1.26908	3	3	FALSE
ACTN1	0.292744	31.4007	1.71016	0.136796	0.803395	-5.07479	0.216361	3	3	FALSE
CDC16	-0.593125	24.5695	-1.57481	0.187687	0.85855	-5.07751	1.38012	2	2	FALSE
PYCR2	-0.463026	26.7136	-1.7067	0.137457	0.804503	-5.07927	1.33751	3	3	FALSE
HDHD2	0.541393	26.0504	1.70141	0.138474	0.805542	-5.08612	0.621062	3	3	FALSE
ACADS	0.774528	24.3804	1.70036	0.138677	0.805542	-5.08749	0.943458	3	3	FALSE
USP14	-0.4067	27.268	-1.69576	0.139568	0.807377	-5.09343	0.405834	3	3	FALSE
PSIP1	-0.696111	27.1125	-1.69278	0.140149	0.807377	-5.09729	0.25827	3	3	FALSE
GPX1	0.286342	29.9922	1.691	0.140497	0.807377	-5.09959	0.156672	3	3	FALSE
VBP1	-0.49522	27.2611	-1.68955	0.140781	0.807377	-5.10146	0.521465	3	3	FALSE
PDIA5	0.532686	26.6878	1.68932	0.140826	0.807377	-5.10176	0.314223	3	3	FALSE
SPCS1	0.432701	26.1101	1.68442	0.14179	0.807377	-5.10808	0.928835	3	3	FALSE
ALG5	-0.442217	24.4312	-1.68426	0.141822	0.807377	-5.10829	1.68461	3	3	FALSE
CREG1	0.816592	25.5992	1.68378	0.141917	0.807377	-5.10891	0.194764	3	3	FALSE
GYG1	0.370588	27.1758	1.6811	0.142447	0.807377	-5.11236	0.625683	3	3	FALSE
P4HA1	-0.432087	28.2353	-1.68021	0.142624	0.807377	-5.11352	0.181653	3	3	FALSE
TLN1	0.352779	32.7983	1.67753	0.143156	0.807377	-5.11697	0.189734	3	3	FALSE
COPZ1	-0.422038	28.0814	-1.67488	0.143685	0.808134	-5.12038	0.333696	3	3	FALSE
TNS3	-1.00431	26.1666	-1.67135	0.144392	0.808222	-5.12492	0.960929	3	3	FALSE
OXCT1	-0.383608	28.691	-1.66785	0.145099	0.808222	-5.12943	0.44111	3	3	FALSE
UBA5	-0.475289	27.6441	-1.6673	0.14521	0.808222	-5.13014	0.17796	3	3	FALSE
CCT7	-0.269898	31.8731	-1.66598	0.145475	0.808222	-5.13183	0.0470295	3	3	FALSE
HRAS	-0.373423	26.0252	-1.52356	0.199585	0.875528	-5.13626	0.44408	2	2	FALSE
DNAJC17	-1.00727	23.0205	-1.5217	0.200032	0.876104	-5.13839	0.993603	2	2	FALSE
MAP4	-0.531712	28.8647	-1.65665	0.147376	0.812803	-5.14382	0.251614	3	3	FALSE
CHMP6	-0.559293	23.391	-1.5169	0.201187	0.876485	-5.14387	0.340017	3	2	FALSE
SRSF4	-1.21298	22.138	-1.51768	0.221862	0.89108	-5.14417	1.08476	2	2	FALSE
FLI1	0.274338	24.7816	1.65416	0.147886	0.812803	-5.147	0.459219	3	3	FALSE
UBL5	0.563628	25.6105	1.65407	0.147904	0.812803	-5.14712	0.510095	3	3	FALSE
ACOT7	-0.345025	26.8501	-1.6532	0.148084	0.812803	-5.14824	0.580156	3	3	FALSE
PLCG2	0.362813	27.2229	1.64863	0.149027	0.812903	-5.15409	0.376811	3	3	FALSE
ACO2	-0.293241	30.6799	-1.64792	0.149175	0.812903	-5.15501	0.133006	3	3	FALSE
PAPOLA	-0.348303	24.9402	-1.5018	0.204866	0.886814	-5.16107	0.250453	2	2	FALSE
PRDX5	0.357435	30.3611	1.64297	0.150203	0.814623	-5.16133	0.319396	3	3	FALSE
ADCK3	1.15794	23.7681	1.50029	0.205238	0.886814	-5.16279	0.517808	2	2	FALSE
TSC22D4	-0.420199	23.0992	-1.49942	0.226224	0.892892	-5.1639	0.702757	2	2	FALSE
CALR	0.264676	32.7838	1.63963	0.150903	0.817027	-5.16561	0.0982369	3	3	FALSE
CHAMP1	-0.570141	24.2858	-1.4965	0.226928	0.892892	-5.16704	0.460797	2	3	FALSE
CCDC86	0.475276	23.8342	1.48657	0.208645	0.889712	-5.17838	0.360687	2	2	FALSE
EMC3	-0.442588	24.4419	-1.6286	0.153231	0.824036	-5.17969	0.88355	3	3	FALSE
TBRG4	-0.373319	28.3848	-1.62481	0.154038	0.826387	-5.18451	0.203745	3	3	FALSE
UFC1	0.647773	25.5587	1.4791	0.210524	0.890893	-5.18685	0.853234	2	3	FALSE
EXOSC4	0.305144	25.0575	1.62157	0.154732	0.826387	-5.18864	0.769964	3	3	FALSE
RABEP1	-0.370511	26.6164	-1.61836	0.155424	0.826387	-5.19273	0.307643	3	3	FALSE
RRM2	0.610328	27.7663	1.61679	0.155762	0.826387	-5.19472	0.358269	3	3	FALSE
PPP2R2A	-0.296787	29.8015	-1.61569	0.156	0.826387	-5.19612	0.208008	3	3	FALSE
PIH1D1	-0.277945	24.6121	-1.61175	0.166118	0.834742	-5.20592	0.756139	3	3	FALSE
STAM	0.406242	25.0616	1.45961	0.215508	0.89108	-5.2089	0.494397	2	2	FALSE
TALDO1	0.261076	31.7313	1.60501	0.158326	0.833172	-5.20968	0.213049	3	3	FALSE
PCYT2	-0.346263	24.5288	-1.45612	0.216412	0.89108	-5.21284	0.0640777	2	2	FALSE
DDX24	-0.361096	25.6614	-1.59936	0.159569	0.834742	-5.21683	0.218221	3	3	FALSE
SLC25A5	-0.321088	30.0662	-1.59834	0.159796	0.834742	-5.21812	0.701024	3	3	FALSE
MVP	0.664806	25.3499	1.59545	0.160436	0.834742	-5.22178	0.900586	3	3	FALSE
FARSA	-0.336149	28.3398	-1.59462	0.16062	0.834742	-5.22282	0.269967	3	3	FALSE
PGGT1B	0.398125	23.2447	1.44188	0.240583	0.903673	-5.22587	0.151135	2	2	FALSE
FKBP5	-0.375311	28.946	-1.59048	0.161543	0.834742	-5.22806	0.524253	3	3	FALSE
CNP	-0.398569	26.6844	-1.58486	0.162805	0.834742	-5.23515	0.290752	3	3	FALSE
RPRD2	-0.766195	24.1596	-1.4302	0.243615	0.908642	-5.2384	0.746116	2	2	FALSE
MTCL1	2.25812	22.2296	1.58134	0.163601	0.834742	-5.2396	1.46875	3	3	FALSE
DAGLB	1.25227	23.6239	1.57974	0.163962	0.834742	-5.24161	0.917658	3	3	FALSE
NAP1L1	-0.25785	29.7905	-1.57872	0.164194	0.834742	-5.24289	0.079013	3	3	FALSE
HAT1	-0.277769	27.9537	-1.5764	0.164721	0.834742	-5.24581	0.135737	3	3	FALSE
ORC3	-0.617505	22.8833	-1.4264	0.22427	0.891545	-5.24628	0.192048	2	2	FALSE
SLC31A1	-0.808822	25.3265	-1.42484	0.224691	0.891545	-5.24803	0.380711	2	2	FALSE
HSPA9	-0.304564	32.7236	-1.57434	0.165192	0.834742	-5.24841	0.154269	3	3	FALSE
ACSF2	0.280356	24.5601	1.57247	0.165618	0.834742	-5.25076	0.477287	3	3	FALSE
PCMT1	-0.354076	28.3206	-1.57128	0.165891	0.834742	-5.25225	0.109333	3	3	FALSE
PPP2R1B	-0.614548	23.6622	-1.56906	0.1664	0.834742	-5.25504	0.858257	3	3	FALSE
POLDIP3	-0.364174	26.9623	-1.56654	0.166981	0.834742	-5.2582	0.294328	3	3	FALSE
MLH1	-0.312281	22.9518	-1.56627	0.167045	0.834742	-5.25855	1.02181	3	3	FALSE
CCNK	-0.815182	24.4422	-1.4111	0.24866	0.909728	-5.25886	1.45927	3	2	FALSE
PCYOX1	-0.519958	24.4995	-1.56596	0.167116	0.834742	-5.25894	0.596407	3	3	FALSE
MSH6	-0.299624	27.7269	-1.56414	0.167536	0.834742	-5.26122	0.210854	3	3	FALSE
KIF5B	-0.280758	28.8133	-1.56398	0.167573	0.834742	-5.26142	0.197165	3	3	FALSE
COX17	-0.285345	28.4065	-1.56321	0.167751	0.834742	-5.26239	0.282017	3	3	FALSE
BCAP31	0.257165	29.3634	1.56302	0.167797	0.834742	-5.26263	0.0981013	3	3	FALSE
TNPO1	-0.284964	28.4406	-1.56262	0.167889	0.834742	-5.26313	0.927743	3	3	FALSE
TOMM70A	-0.261466	29.3997	-1.56192	0.168051	0.834742	-5.26401	0.460697	3	3	FALSE
IK	-0.976941	25.8061	-1.56162	0.16812	0.834742	-5.26438	0.958935	3	3	FALSE
MFF	0.870502	23.7299	1.40938	0.228897	0.892892	-5.26533	1.54117	2	2	FALSE
MED20	-0.483237	24.1662	-1.40845	0.229154	0.892892	-5.26638	0.852121	2	2	FALSE
DFFA	0.550102	23.1299	1.40619	0.229774	0.892892	-5.26889	0.490317	2	2	FALSE
MYADM	-0.524207	25.3983	-1.56288	0.190393	0.859492	-5.26902	0.484345	3	3	FALSE
STAT6	0.311522	25.5349	1.5541	0.169875	0.838633	-5.2738	0.142088	3	3	FALSE
FKBP8	-0.45461	27.1386	-1.55302	0.170129	0.838633	-5.27516	0.577119	3	3	FALSE
PSMD2	-0.263068	30.7282	-1.55294	0.170146	0.838633	-5.27525	0.245404	3	3	FALSE
GSPT2	-0.366401	26.2795	-1.3951	0.232852	0.895529	-5.28126	0.734093	2	2	FALSE
EARS2	-0.589019	22.9943	-1.54656	0.171651	0.84176	-5.28323	0.36643	3	3	FALSE
U2AF2	-0.318011	29.3894	-1.54545	0.171915	0.84176	-5.28462	0.15188	3	3	FALSE
PPP2R1A	-0.330482	30.9524	-1.54278	0.172549	0.84176	-5.28795	0.108304	3	3	FALSE
GTF2E1	-0.379762	24.0675	-1.54223	0.172679	0.84176	-5.28863	0.362231	3	3	FALSE
ABCB10	-0.341643	26.2417	-1.54022	0.173159	0.84176	-5.29114	0.0775044	3	3	FALSE
LAS1L	0.537355	25.3989	1.38534	0.235594	0.897132	-5.29212	0.260856	3	2	FALSE
TRIM33	0.377527	24.2459	1.3848	0.235747	0.897132	-5.29272	0.216959	2	2	FALSE
ELAVL1	-0.270026	29.5837	-1.53755	0.173797	0.84176	-5.29446	0.100958	3	3	FALSE
PSMD7	-0.305655	28.6305	-1.52976	0.175673	0.845004	-5.30416	0.310265	3	3	FALSE
GNL3	-0.300441	26.3897	-1.52974	0.175678	0.845004	-5.30419	0.123216	3	3	FALSE
DBR1	0.454441	24.9255	1.52948	0.184899	0.852487	-5.30631	0.631321	3	3	FALSE
UBA3	-0.396711	26.7334	-1.52719	0.176294	0.845541	-5.30735	1.04544	3	3	FALSE
SMCHD1	-0.493566	23.7682	-1.5262	0.176536	0.845541	-5.30858	0.660106	3	3	FALSE
XAB2	-0.753545	24.8153	-1.36966	0.240066	0.903673	-5.30952	0.718943	2	2	FALSE
BRD4	-0.520383	26.024	-1.52369	0.177147	0.845783	-5.3117	0.27773	3	3	FALSE
USO1	-0.292545	27.8843	-1.52139	0.177708	0.845783	-5.31455	0.281925	3	3	FALSE
SOD1	-0.380484	28.9644	-1.51983	0.178091	0.845783	-5.31648	1.07829	3	3	FALSE
PDE12	-0.476585	25.8798	-1.51956	0.178158	0.845783	-5.31682	0.494445	3	3	FALSE
GCA	0.264126	25.1776	1.51605	0.17902	0.846468	-5.32117	0.729175	3	3	FALSE
RAB8A	-0.55543	27.8918	-1.51529	0.179206	0.846468	-5.3221	0.505531	3	3	FALSE
SMS	-0.369113	26.4835	-1.51429	0.179454	0.846468	-5.32335	0.393565	3	3	FALSE
GSK3A	-0.567477	24.4147	-1.5133	0.179699	0.846468	-5.32457	1.26843	3	3	FALSE
KPNB1	-0.234855	31.7048	-1.51033	0.180433	0.847419	-5.32824	0.0733256	3	3	FALSE
DNAJC9	-0.351294	26.2362	-1.50819	0.180963	0.847419	-5.33088	0.365967	3	3	FALSE
HNRNPM	-0.286051	31.4932	-1.50485	0.181798	0.848098	-5.33502	0.239269	3	3	FALSE
PRPF40A	-0.315365	27.0221	-1.50441	0.181906	0.848098	-5.33555	0.538332	3	3	FALSE
LPP	-0.451247	23.9609	-1.01271	0.410938	0.998578	-5.33846	0.183398	2	2	FALSE
HDHD1	-0.457468	23.6679	-1.34217	0.248103	0.909728	-5.33983	0.527967	3	2	FALSE
MAP1S	0.408122	25.4491	1.5009	0.182787	0.849569	-5.33988	1.0642	3	3	FALSE
UFL1	-0.461908	27.4789	-1.49933	0.183182	0.849569	-5.34182	0.496827	3	3	FALSE
CHID1	0.549216	24.7173	1.498	0.183515	0.849569	-5.34345	1.12699	3	3	FALSE
VAMP8	0.306783	29.4012	1.49785	0.183554	0.849569	-5.34364	0.243259	3	3	FALSE
SEPT6	-0.247465	28.2992	-1.496	0.184022	0.8505	-5.34592	0.436133	3	3	FALSE
NPLOC4	-0.939985	24.0817	-1.49009	0.185521	0.852487	-5.35319	0.906417	3	3	FALSE
FRYL	-0.908401	22.6484	-1.32784	0.252397	0.911676	-5.35555	1.14085	2	2	FALSE
ARRB2	0.482242	24.8522	1.32261	0.253982	0.911676	-5.36127	0.367322	2	2	FALSE
BRCC3	0.35951	24.8881	1.47864	0.210641	0.890893	-5.36707	0.2402	3	3	FALSE
SEPT9	-0.273139	27.5005	-1.47815	0.188584	0.85855	-5.36784	0.216826	3	3	FALSE
CBX5	-0.479931	27.3779	-1.47665	0.188971	0.85855	-5.36967	0.82983	3	3	FALSE
NFU1	-0.553406	25.9896	-1.47563	0.189234	0.85855	-5.37091	0.355018	3	3	FALSE
OSTF1	0.272667	28.0022	1.47552	0.189263	0.85855	-5.37105	0.383594	3	3	FALSE
SWAP70	-0.700747	25.4092	-1.31338	0.256803	0.915193	-5.37135	0.695135	2	2	FALSE
SMARCE1	-0.401433	25.3363	-1.31332	0.256821	0.915193	-5.37141	1.82964	2	2	FALSE
TSR1	-0.634115	26.2031	-1.47285	0.189956	0.859492	-5.37431	0.643468	3	3	FALSE
PRSS57	0.62207	25.18	1.47195	0.190191	0.859492	-5.37541	0.647569	3	3	FALSE
NT5C2	0.503571	27.1061	1.47058	0.190549	0.859492	-5.37709	0.341581	3	3	FALSE
SRSF10	0.435151	24.914	1.46935	0.190869	0.859718	-5.37858	1.46114	3	3	FALSE
TIMM9	-0.317532	25.4271	-1.46185	0.192839	0.865849	-5.38773	0.217759	3	3	FALSE
TOP1	-0.237616	29.2057	-1.46141	0.192954	0.865849	-5.38826	0.418843	3	3	FALSE
PHPT1	0.50283	26.9577	1.46107	0.193045	0.865849	-5.38868	0.711599	3	3	FALSE
PLAA	-0.286991	27.4108	-1.45957	0.193441	0.866407	-5.39051	0.35281	3	3	FALSE
CYBA	0.373485	25.1823	1.45826	0.193787	0.866743	-5.3921	0.326781	3	3	FALSE
COG4	-1.15847	23.1978	-1.29174	0.263534	0.920738	-5.39486	0.447638	2	2	FALSE
IDUA	1.04558	23.7652	1.29027	0.263997	0.920738	-5.39645	0.339505	2	2	FALSE
ATXN10	-0.305702	29.4427	-1.45222	0.195395	0.872137	-5.39944	0.253841	3	3	FALSE
MRPL3	-0.397015	25.3759	-1.45168	0.19554	0.872137	-5.4001	1.25297	3	3	FALSE
GNPDA1	0.782316	27.8952	1.44851	0.196388	0.873346	-5.40395	0.407989	3	3	FALSE
GNPNAT1	-0.564528	25.1768	-1.44734	0.196702	0.873346	-5.40536	0.653492	3	3	FALSE
YBX1	-0.253755	30.0081	-1.44575	0.19713	0.873346	-5.40729	0.142809	3	3	FALSE
USP47	0.407277	22.5579	1.26879	0.289898	0.94625	-5.40944	0.570293	3	2	FALSE
FNBP1	1.09268	21.8961	1.27747	0.268065	0.927178	-5.41028	0.365856	2	2	FALSE
NOC4L	-0.435078	27.2032	-1.44047	0.198558	0.873381	-5.41369	0.408749	3	3	FALSE
SPR	0.510718	24.7287	1.43665	0.199595	0.875528	-5.4183	0.673974	3	3	FALSE
TXNRD1	-0.234827	29.9547	-1.43309	0.200566	0.876104	-5.4226	0.455274	3	3	FALSE
DBT	0.389425	22.9805	1.25982	0.273769	0.934884	-5.42925	0.513558	2	3	FALSE
LRCH3	-0.417793	23.4258	-1.42201	0.212544	0.89108	-5.43458	1.06747	3	3	FALSE
ASNSD1	0.320457	24.0232	1.25329	0.27591	0.936079	-5.43625	0.43804	2	2	FALSE
NCKAP1L	0.45059	25.9372	1.42094	0.203915	0.886814	-5.43723	0.436033	3	3	FALSE
MBOAT7	0.461839	24.5023	1.25089	0.276701	0.936079	-5.43882	0.679976	2	3	FALSE
TIMM8A	0.295721	25.2112	1.24963	0.277116	0.936079	-5.44016	0.428967	2	2	FALSE
ECD	-0.907971	23.158	-1.24798	0.277662	0.936079	-5.44192	0.7764	3	2	FALSE
ALDH6A1	0.506969	24.0252	1.41653	0.205144	0.886814	-5.44253	0.68713	3	3	FALSE
PPME1	-0.40406	26.2385	-1.41523	0.205505	0.886814	-5.44407	0.361862	3	3	FALSE
INTS9	0.307947	25.3785	1.24434	0.278868	0.936664	-5.4458	0.882527	2	2	FALSE
MAT2A	-0.337349	30.1253	-1.41319	0.206076	0.887489	-5.44652	0.152348	3	3	FALSE
MRE11A	0.666953	24.5745	1.41269	0.206218	0.887489	-5.44712	0.584027	3	3	FALSE
QRICH1	-0.343987	24.278	-1.40886	0.216183	0.89108	-5.45001	0.856593	3	3	FALSE
TRMT1L	-1.00679	24.171	-1.23832	0.280878	0.939237	-5.45223	0.34435	2	2	FALSE
UBE2S	-0.487835	23.2721	-1.23802	0.280976	0.939237	-5.45254	1.50345	3	2	FALSE
NUDCD3	-0.479347	26.867	-1.40684	0.207866	0.889712	-5.45413	0.252291	3	3	FALSE
FAM114A2	-0.292297	23.5649	-1.40595	0.208118	0.889712	-5.4552	1.39094	3	3	FALSE
APLP2	0.927521	24.0182	1.40524	0.208318	0.889712	-5.45604	0.574899	3	3	FALSE
COPE	-0.244966	28.6827	-1.40182	0.209288	0.889712	-5.46012	0.486133	3	3	FALSE
TMEM173	0.914501	26.5568	1.40134	0.209426	0.889712	-5.4607	0.519802	3	3	FALSE
RRS1	-0.457528	25.8276	-1.22985	0.283722	0.943298	-5.46122	0.937699	2	3	FALSE
RPLP1	-0.275549	30.1502	-1.40034	0.20971	0.889712	-5.46189	0.34791	3	3	FALSE
FAM120A	-0.234307	26.4736	-1.40027	0.20973	0.889712	-5.46197	0.612586	3	3	FALSE
SUZ12	0.824046	22.7432	1.39417	0.233113	0.895529	-5.46381	0.701047	3	3	FALSE
ARMC6	-0.376245	25.8664	-1.2256	0.285163	0.943858	-5.46573	0.912798	2	2	FALSE
STMN2	-0.298197	29.1669	-1.225	0.285366	0.943858	-5.46636	0.37793	2	2	FALSE
PUS7	-0.40153	26.295	-1.39206	0.212082	0.89108	-5.47175	0.447829	3	3	FALSE
HSPD1	-0.218851	33.6911	-1.39112	0.21235	0.89108	-5.47286	0.0482185	3	3	FALSE
TAX1BP1	0.367347	25.8774	1.21733	0.287982	0.943858	-5.47448	0.53678	2	3	FALSE
TP53RK	0.368563	26.2683	1.38915	0.21292	0.89108	-5.47521	0.303978	3	3	FALSE
TST	-0.398021	27.4014	-1.38907	0.212944	0.89108	-5.47531	0.50489	3	3	FALSE
EWSR1	-0.277361	27.3283	-1.38729	0.213459	0.89108	-5.47742	0.339702	3	3	FALSE
VCP	-0.245172	32.4395	-1.3842	0.214355	0.89108	-5.48109	0.215853	3	3	FALSE
RQCD1	-0.306775	26.8674	-1.38343	0.214579	0.89108	-5.482	0.332944	3	3	FALSE
NAP1L4	-0.263648	28.5472	-1.38164	0.2151	0.89108	-5.48412	0.208694	3	3	FALSE
ALDH3B1	0.679813	22.9842	1.20731	0.291433	0.947326	-5.48504	0.494565	2	2	FALSE
CHCHD5	-1.05606	23.9964	-1.20612	0.291844	0.947326	-5.48629	1.13364	2	2	FALSE
RDX	-0.725476	24.5089	-1.20339	0.292796	0.947326	-5.48917	1.46532	2	2	FALSE
RNASEH2B	-0.460981	25.3208	-1.37514	0.217003	0.89108	-5.49182	0.889123	3	3	FALSE
NUDT16L1	0.304894	23.1652	1.37496	0.217054	0.89108	-5.49202	0.276107	3	3	FALSE
PAPSS1	0.498201	26.4994	1.37278	0.217697	0.89108	-5.4946	0.307003	3	3	FALSE
TOE1	-0.335057	23.8877	-1.19751	0.294847	0.949763	-5.49534	0.896326	2	2	FALSE
XPO1	-0.341617	30.351	-1.36961	0.218631	0.89108	-5.49833	0.118851	3	3	FALSE
DDI2	0.369624	24.4464	1.36361	0.241811	0.906152	-5.49834	0.933667	3	3	FALSE
CAPG	0.247418	31.5498	1.36892	0.218837	0.89108	-5.49915	0.215777	3	3	FALSE
PSMC1	-0.373722	30.269	-1.36722	0.219342	0.89108	-5.50116	0.431008	3	3	FALSE
SRRM2	-0.214648	29.3065	-1.36717	0.219357	0.89108	-5.50122	0.202807	3	3	FALSE
GLRX	0.432549	25.8931	1.36627	0.219624	0.89108	-5.50228	0.246874	3	3	FALSE
CD74	-0.614845	26.1238	-1.36542	0.219876	0.89108	-5.50328	0.681855	3	3	FALSE
HARS	-0.238687	28.0019	-1.36427	0.220217	0.89108	-5.50463	0.458486	3	3	FALSE
TBCA	-0.219554	29.4516	-1.36366	0.220398	0.89108	-5.50535	0.38912	3	3	FALSE
UBE2E2	-0.586264	22.367	-1.1757	0.320623	0.981342	-5.50548	1.66935	2	3	FALSE
DOCK8	-0.229738	28.9209	-1.36287	0.220634	0.89108	-5.50628	0.143587	3	3	FALSE
NHLRC2	-0.260173	25.1231	-1.36281	0.220651	0.89108	-5.50634	1.06827	3	3	FALSE
ACTL6A	-0.21282	29.3789	-1.36268	0.220693	0.89108	-5.50651	0.22246	3	3	FALSE
CDC5L	-0.426226	27.45	-1.36232	0.220798	0.89108	-5.50692	0.411016	3	3	FALSE
VRK1	-0.478284	27.5062	-1.36176	0.220965	0.89108	-5.50758	0.32245	3	3	FALSE
UBXN7	-0.784194	24.6734	-1.36077	0.221263	0.89108	-5.50875	1.36454	3	3	FALSE
FAF2	-0.284309	27.076	-1.35457	0.223124	0.891545	-5.51603	0.336625	3	3	FALSE
HSPB1	-0.294834	30.7201	-1.35251	0.223744	0.891545	-5.51844	0.204885	3	3	FALSE
SREK1	-0.868531	23.6959	-1.35157	0.22403	0.891545	-5.51955	0.825927	3	3	FALSE
MCTS1	-0.256127	28.3947	-1.35114	0.22416	0.891545	-5.52005	0.502066	3	3	FALSE
EIF2S3	-0.222893	30.212	-1.35045	0.224367	0.891545	-5.52085	0.0739042	3	3	FALSE
MLLT1	0.492284	22.2567	1.17203	0.303893	0.961863	-5.52191	0.427801	2	3	FALSE
HIST1H1C	-0.291349	31.6671	-1.34895	0.224824	0.891545	-5.52262	0.227981	3	3	FALSE
SH3KBP1	0.537489	27.5801	1.34819	0.225053	0.891545	-5.5235	0.273571	3	3	FALSE
DPCD	0.353576	22.7479	0.793508	0.505256	0.998578	-5.52735	0.201083	2	2	FALSE
CDKN2AIPNL	0.229806	26.7281	1.34136	0.227136	0.892892	-5.53148	0.607905	3	3	FALSE
SFXN1	-0.345154	27.5857	-1.34115	0.227201	0.892892	-5.53173	1.18523	3	3	FALSE
METTL1	-0.898378	24.5613	-1.3383	0.228075	0.892892	-5.53505	1.54279	3	3	FALSE
SQSTM1	-0.313006	28.5302	-1.33703	0.228466	0.892892	-5.53653	0.429208	3	3	FALSE
HNRNPA2B1	-0.223938	32.5336	-1.33431	0.229304	0.892892	-5.5397	0.175229	3	3	FALSE
EMC2	0.245598	24.2696	1.33399	0.229401	0.892892	-5.54006	0.42378	3	3	FALSE
ITGA4	0.512039	25.5795	1.33247	0.229873	0.892892	-5.54183	0.579237	3	3	FALSE
SRCAP	0.27788	27.0831	1.15046	0.311752	0.971179	-5.5442	0.306397	2	2	FALSE
HSD17B12	-0.642759	26.0495	-1.33034	0.230533	0.893829	-5.54431	0.598971	3	3	FALSE
BROX	0.337692	25.6805	1.32969	0.230733	0.893829	-5.54506	0.843172	3	3	FALSE
CPT2	0.373245	25.9354	1.32898	0.230955	0.893829	-5.54589	0.447405	3	3	FALSE
ESD	-0.247914	28.3376	-1.32529	0.232103	0.895529	-5.55016	0.8549	3	3	FALSE
IGF2BP1	-0.285447	27.3724	-1.32334	0.232713	0.895529	-5.55243	0.885289	3	3	FALSE
LGALS1	-0.27352	32.1537	-1.32272	0.232906	0.895529	-5.55314	0.236105	3	3	FALSE
DDX47	-0.402273	26.1714	-1.32128	0.23336	0.895529	-5.55481	0.075556	3	3	FALSE
FH	-0.316729	27.7071	-1.32009	0.233731	0.895874	-5.55618	0.46136	3	3	FALSE
SEC11A	0.330376	25.6461	1.31374	0.244304	0.909671	-5.55977	0.842728	3	3	FALSE
MRPS35	-0.368094	24.5417	-1.31512	0.235298	0.897132	-5.56193	0.770828	3	3	FALSE
ERP29	-0.272772	29.6782	-1.3146	0.235462	0.897132	-5.56253	0.20705	3	3	FALSE
SCAMP2	-0.245975	26.7134	-1.31446	0.235505	0.897132	-5.56269	0.955674	3	3	FALSE
ATP6V0A1	0.675136	23.8862	1.31015	0.245429	0.909671	-5.56384	0.838496	3	3	FALSE
XRCC6	-0.238723	32.0702	-1.31081	0.236663	0.899546	-5.5669	0.111144	3	3	FALSE
CYTH4	-0.318805	23.5931	-1.12828	0.320026	0.981342	-5.5669	0.568601	2	2	FALSE
SH3BGRL3	0.379646	28.7446	1.30442	0.238702	0.903566	-5.57426	0.369439	3	3	FALSE
CCDC124	0.283968	24.7277	1.30412	0.238795	0.903566	-5.57459	0.705138	3	3	FALSE
CMPK1	-0.236672	29.2579	-1.30237	0.239357	0.903673	-5.5766	0.0960686	3	3	FALSE
XRCC5	-0.228143	32.0803	-1.30165	0.23959	0.903673	-5.57744	0.129756	3	3	FALSE
CCT5	-0.209805	32.3515	-1.29984	0.240171	0.903673	-5.57951	0.211203	3	3	FALSE
COX20	-0.263879	24.3503	-1.11512	0.325029	0.985283	-5.58027	0.0755047	2	2	FALSE
ABCF3	0.412525	24.7747	1.29875	0.240521	0.903673	-5.58076	1.03679	3	3	FALSE
PSMC2	-0.286932	29.9818	-1.29758	0.240899	0.903798	-5.5821	0.141763	3	3	FALSE
DTD1	-0.297754	23.9609	-1.09839	0.348587	0.997048	-5.58322	0.197495	3	2	FALSE
TMA16	0.277555	25.612	1.11	0.326997	0.987493	-5.58545	0.583518	3	2	FALSE
GAPVD1	-0.371452	25.3075	-1.10804	0.327749	0.987837	-5.58742	1.01254	3	2	FALSE
SMARCA5	-0.318323	28.7975	-1.29009	0.243324	0.908642	-5.59066	0.308915	3	3	FALSE
GNA13	-0.768364	24.4441	-1.10474	0.329024	0.987837	-5.59075	0.519803	2	2	FALSE
KHDRBS1	-0.226943	29.8588	-1.28946	0.24353	0.908642	-5.59139	0.31892	3	3	FALSE
C11orf73	0.366121	24.6302	1.28588	0.244698	0.909671	-5.59547	0.908375	3	3	FALSE
NFKB1	0.591393	23.7856	1.28406	0.245296	0.909671	-5.59755	0.501162	3	3	FALSE
TRIP12	-1.5685	24.4829	-1.2831	0.24561	0.909671	-5.59864	1.16805	3	3	FALSE
CHRAC1	-0.282031	25.2816	-1.0819	0.354852	0.998578	-5.59952	0.107443	2	3	FALSE
EXOC5	0.851381	25.2824	1.0953	0.332697	0.991181	-5.60024	1.05135	2	2	FALSE
RCC1	-0.332343	28.6378	-1.28143	0.246158	0.909671	-5.60054	0.215235	3	3	FALSE
IVD	0.63909	25.8316	1.28085	0.246348	0.909671	-5.60119	0.433014	3	3	FALSE
CIAPIN1	-0.587333	25.6824	-1.28013	0.246587	0.909671	-5.60202	0.648343	3	3	FALSE
FUBP1	-0.21286	29.4089	-1.27851	0.247122	0.909671	-5.60386	0.365408	3	3	FALSE
SRPK1	-0.652143	25.3849	-1.09137	0.334236	0.991515	-5.60417	0.554702	3	2	FALSE
DDX39B	-0.27349	30.6886	-1.27787	0.247332	0.909671	-5.60459	0.1694	3	3	FALSE
GMPS	-0.319413	30.5698	-1.27706	0.247599	0.909671	-5.6055	0.0920082	3	3	FALSE
PHB2	-0.237812	29.9606	-1.27388	0.248654	0.909728	-5.60912	0.206072	3	3	FALSE
POLR1A	-0.303034	26.701	-1.27357	0.248756	0.909728	-5.60947	0.80412	3	3	FALSE
POLR3D	-0.386022	23.964	-1.27238	0.24915	0.910125	-5.61081	0.967057	3	3	FALSE
EIF2S2	-0.291124	28.7509	-1.2713	0.249508	0.910391	-5.61203	0.132252	3	3	FALSE
MMRN1	0.287508	26.4626	1.08014	0.338675	0.997048	-5.61539	0.0604244	2	2	FALSE
VAMP3	0.233156	27.3043	1.26697	0.250953	0.911676	-5.61693	0.366078	3	3	FALSE
ATPIF1	0.35844	19.1993	1.07798	0.339531	0.997048	-5.61753	0.754057	3	2	FALSE
GALE	-0.659221	22.9499	-1.26589	0.251315	0.911676	-5.61815	0.286393	3	3	FALSE
PTTG1IP	0.377928	25.2443	1.07246	0.341737	0.997048	-5.62302	1.07387	2	2	FALSE
RIF1	-0.727425	26.2439	-1.26141	0.252819	0.911676	-5.62321	0.738267	3	3	FALSE
UGP2	-0.486494	29.5441	-1.26094	0.252978	0.911676	-5.62374	0.114983	3	3	FALSE
TP53BP1	0.400835	25.3754	1.07145	0.34214	0.997048	-5.62402	0.564875	2	2	FALSE
MLEC	0.250875	27.8043	1.25996	0.253308	0.911676	-5.62485	0.336796	3	3	FALSE
ACSL1	0.350207	26.8845	1.25876	0.253715	0.911676	-5.6262	0.428493	3	3	FALSE
CRKL	-0.326067	27.3646	-1.25869	0.253736	0.911676	-5.62627	1.25174	3	3	FALSE
PTK2B	0.906135	23.7482	1.06846	0.34334	0.997048	-5.62698	1.17049	2	2	FALSE
NAF1	0.215103	25.3793	1.25755	0.254123	0.911676	-5.62756	0.736731	3	3	FALSE
GART	-0.255643	31.083	-1.25604	0.254632	0.911676	-5.62926	0.321572	3	3	FALSE
PSMF1	-0.266044	27.0292	-1.25578	0.25472	0.911676	-5.62955	0.548946	3	3	FALSE
NDUFS3	0.549852	27.626	1.25227	0.255912	0.914914	-5.63349	0.571761	3	3	FALSE
CCNH	-0.279747	23.8132	-1.05888	0.347215	0.997048	-5.63644	0.591637	2	2	FALSE
LRCH4	-0.304259	25.1635	-1.24868	0.257136	0.915193	-5.63752	0.472079	3	3	FALSE
HNRNPC	-0.218768	31.4205	-1.24855	0.257182	0.915193	-5.63767	0.333474	3	3	FALSE
RBM8A	-0.381379	27.2524	-1.24784	0.257425	0.915193	-5.63847	0.72768	3	3	FALSE
OXSM	0.317315	24.478	1.05587	0.348438	0.997048	-5.6394	0.0806409	3	2	FALSE
TAF15	-0.43646	28.4686	-1.24696	0.257727	0.915247	-5.63946	0.133905	3	3	FALSE
POGZ	-0.804437	23.0681	-1.24459	0.258537	0.916205	-5.6421	0.627335	3	3	FALSE
MRPL16	0.267477	23.5771	1.05198	0.350028	0.998578	-5.64323	1.34988	3	2	FALSE
EIF1	-0.216892	28.406	-1.24346	0.258928	0.916205	-5.64337	0.437918	3	3	FALSE
RPL34	-0.228715	28.5355	-1.24282	0.259146	0.916205	-5.64408	0.571208	3	3	FALSE
TMED1	-0.359671	25.0178	-1.04783	0.351728	0.998578	-5.64729	2.96167	2	2	FALSE
LAT2	0.312235	25.1524	1.23462	0.270215	0.927574	-5.64821	0.51105	3	3	FALSE
MGST1	0.311603	25.7064	1.23757	0.260958	0.920738	-5.64995	1.08155	3	3	FALSE
PPAT	-0.651171	26.5704	-1.23402	0.262188	0.920738	-5.6539	0.586608	3	3	FALSE
DDX52	-0.274618	24.4652	-1.04052	0.35474	0.998578	-5.65443	0.119691	2	2	FALSE
GLS	-0.360497	27.1327	-1.23341	0.262399	0.920738	-5.65457	0.23272	3	3	FALSE
PPIH	-0.223828	27.6154	-1.23254	0.262704	0.920738	-5.65555	0.404147	3	3	FALSE
ARAP1	0.634775	25.3283	1.23216	0.262834	0.920738	-5.65596	0.193586	3	3	FALSE
ZW10	-0.680512	24.0724	-1.03874	0.35548	0.998578	-5.65617	0.692088	2	2	FALSE
RTCA	-0.261547	26.6433	-1.23129	0.263138	0.920738	-5.65694	0.312871	3	3	FALSE
RFC3	-0.220544	26.7923	-1.23115	0.263187	0.920738	-5.65709	0.449156	3	3	FALSE
MRPL54	0.34726	25.4453	1.03693	0.35623	0.998578	-5.65793	0.352205	2	2	FALSE
MCCC1	0.487497	25.4108	1.22997	0.2636	0.920738	-5.65841	0.634986	3	3	FALSE
TXLNA	0.392959	25.4848	1.21816	0.287697	0.943858	-5.65856	0.334351	3	3	FALSE
NOL10	-0.677313	24.5452	-1.03577	0.356711	0.998578	-5.65905	0.766763	2	2	FALSE
ARHGEF1	0.326765	28.4105	1.22933	0.263823	0.920738	-5.65912	0.338914	3	3	FALSE
RPL23A	-0.211308	29.8063	-1.22799	0.264292	0.920738	-5.6606	0.222459	3	3	FALSE
UBTF	-0.253722	27.6843	-1.22748	0.26447	0.920738	-5.66117	0.175496	3	3	FALSE
RHOT2	-0.219711	24.6067	-1.22662	0.264772	0.920784	-5.66213	1.03356	3	3	FALSE
CSNK2A2	-0.422592	25.1125	-1.03257	0.358045	0.998578	-5.66217	1.38583	2	2	FALSE
MGST2	0.260178	26.4215	1.03227	0.35817	0.998578	-5.66246	0.793743	2	2	FALSE
TELO2	0.69645	24.3789	1.22547	0.265173	0.921171	-5.66339	0.747458	3	3	FALSE
EXOSC8	0.360535	24.6666	1.03013	0.359065	0.998578	-5.66453	0.541127	2	3	FALSE
GID8	-0.278277	27.6024	-1.22369	0.265798	0.921678	-5.66537	0.417587	3	3	FALSE
RNF31	-1.40878	22.9541	-1.02679	0.360465	0.998578	-5.66777	0.861309	2	3	FALSE
PPIL1	-0.248705	26.9138	-1.02472	0.361333	0.998578	-5.66977	0.373807	3	2	FALSE
CDC23	-0.362015	24.4634	-1.02323	0.361962	0.998578	-5.67121	1.52767	2	2	FALSE
SNRNP40	0.4318	27.3103	1.21768	0.267921	0.927178	-5.67202	0.5487	3	3	FALSE
HN1L	-0.281607	27.0006	-1.21626	0.268424	0.927363	-5.67359	0.613275	3	3	FALSE
ARPC5	0.195462	29.5968	1.21537	0.268737	0.927363	-5.67456	0.281767	3	3	FALSE
TRAFD1	-0.415855	24.5434	-1.01897	0.363758	0.998578	-5.67532	1.19743	2	2	FALSE
PSMD13	-0.313752	28.6616	-1.21313	0.269534	0.927574	-5.67703	0.546249	3	3	FALSE
CCT4	-0.218372	32.0516	-1.21283	0.269641	0.927574	-5.67736	0.202505	3	3	FALSE
TUBA1C	-0.768781	28.5251	-1.21172	0.270037	0.927574	-5.67859	0.0481549	3	3	FALSE
SELH	-0.253895	25.7253	-1.01498	0.365452	0.998578	-5.67916	2.38761	2	2	FALSE
MRPL15	-0.289444	25.6978	-1.20744	0.271568	0.931216	-5.6833	0.252872	3	3	FALSE
CARS2	0.558808	24.7758	1.00904	0.367982	0.998578	-5.68486	0.21629	2	2	FALSE
WAPAL	0.745146	23.6313	1.20596	0.272096	0.932023	-5.68492	0.892974	3	3	FALSE
NDUFA12	-0.322098	23.6075	-1.00402	0.370135	0.998578	-5.68967	0.907222	3	2	FALSE
EPRS	-0.288709	32.27	-1.20116	0.273822	0.934884	-5.69018	0.103843	3	3	FALSE
RBM28	-0.594344	25.2431	-1.20081	0.273951	0.934884	-5.69057	0.841687	3	3	FALSE
GBA	0.551973	24.5581	1.20038	0.274104	0.934884	-5.69103	0.398005	3	3	FALSE
RPL38	-0.22063	29.4505	-1.19853	0.274772	0.936079	-5.69306	0.485788	3	3	FALSE
RNPEP	0.313007	30.0765	1.19634	0.275566	0.936079	-5.69545	0.170871	3	3	FALSE
NPTN	0.798301	23.9136	1.19614	0.275639	0.936079	-5.69567	0.645029	3	3	FALSE
MRPL46	-1.12842	23.2691	-0.9974	0.372986	0.998578	-5.69597	1.10873	2	2	FALSE
NUDT1	-0.260788	27.4702	-1.19514	0.276002	0.936079	-5.69677	0.769993	3	3	FALSE
CORO7	0.296757	28.8644	1.19314	0.276732	0.936079	-5.69896	0.342763	3	3	FALSE
MRPL49	0.465071	25.063	0.993834	0.37453	0.998578	-5.69936	0.237866	2	2	FALSE
OTUB1	0.260037	29.0183	1.19053	0.277683	0.936079	-5.7018	0.0891613	3	3	FALSE
NGDN	-0.230256	25.1062	-1.17681	0.302177	0.959802	-5.70267	0.566262	3	3	FALSE
MCFD2	-0.410561	24.873	-1.18947	0.278069	0.936392	-5.70295	0.699181	3	3	FALSE
GRIPAP1	0.557324	23.5196	1.18856	0.278402	0.936523	-5.70394	0.700815	3	3	FALSE
CSNK1A1	0.241075	25.2899	0.986138	0.377882	0.998578	-5.70665	0.951916	3	2	FALSE
KIF15	-0.868073	23.8934	-0.984874	0.378435	0.998578	-5.70784	0.458063	2	2	FALSE
UBE2K	-0.244657	27.7224	-1.18481	0.279777	0.938181	-5.70802	0.410312	3	3	FALSE
HIST1H2BL	-0.191454	34.4814	-1.18381	0.280145	0.938427	-5.70911	0.274982	3	3	FALSE
KPNA6	-0.346298	23.0378	-0.981552	0.379892	0.998578	-5.71098	0.213901	2	2	FALSE
SMU1	0.500094	26.7922	1.18015	0.281492	0.939978	-5.71307	0.466605	3	3	FALSE
SNX2	-0.266504	27.8431	-1.17642	0.282875	0.943298	-5.71711	0.446626	3	3	FALSE
RASSF2	0.270474	25.4655	1.17448	0.283594	0.943298	-5.71921	0.359465	3	3	FALSE
NUP214	0.206561	26.8879	1.17439	0.283628	0.943298	-5.7193	0.854933	3	3	FALSE
LSM14A	-0.677323	27.1742	-0.972456	0.383905	0.998578	-5.71952	0.255608	2	2	FALSE
RNASE2	0.912452	26.3241	1.17348	0.283966	0.943298	-5.72028	0.962779	3	3	FALSE
PUM1	0.686542	24.0236	0.971293	0.38442	0.998578	-5.72061	0.986188	3	2	FALSE
TERF2	-0.383713	23.0646	-1.15878	0.308698	0.964465	-5.72166	0.909532	3	3	FALSE
AHNAK2	-0.311393	26.0536	-1.17024	0.285174	0.943858	-5.72378	0.438474	3	3	FALSE
DHFR	-0.407315	26.1668	-1.16878	0.28572	0.943858	-5.72535	0.260593	3	3	FALSE
TCERG1	-0.30731	26.749	-1.16658	0.286546	0.943858	-5.72773	0.521018	3	3	FALSE
PSMC6	-0.197417	29.1331	-1.16527	0.287036	0.943858	-5.72913	0.12773	3	3	FALSE
UCHL5	0.196126	28.2006	1.16371	0.287621	0.943858	-5.7308	0.349211	3	3	FALSE
LIG3	-0.309532	23.1543	-1.14658	0.313185	0.973078	-5.73444	0.718562	3	3	FALSE
COX6C	0.21611	26.3995	1.15984	0.289082	0.94625	-5.73496	0.229553	3	3	FALSE
DOCK11	0.474778	23.7728	0.955851	0.391324	0.998578	-5.735	0.637144	2	2	FALSE
CISD1	0.95502	23.9026	1.15867	0.289524	0.94625	-5.73621	1.02815	3	3	FALSE
FTSJ3	-0.32693	25.8104	-1.15824	0.289687	0.94625	-5.73668	0.471034	3	3	FALSE
NDUFA6	-0.311083	25.9852	-1.14909	0.300973	0.95898	-5.74048	0.554707	3	3	FALSE
RAP1B	0.189374	29.3447	1.15318	0.291607	0.947326	-5.74209	0.259112	3	3	FALSE
ECM29	-1.01129	23.1272	-0.947153	0.395258	0.998578	-5.74304	1.38494	3	2	FALSE
NAPG	0.318045	23.2207	0.930793	0.417437	0.998578	-5.7434	0.475919	3	2	FALSE
CCDC12	1.051	25.766	1.1509	0.292477	0.947326	-5.74452	0.987315	3	3	FALSE
CUL3	-0.65056	23.8785	-1.14968	0.292941	0.947326	-5.74582	0.448599	3	3	FALSE
IMPDH2	0.224543	30.1551	1.14901	0.293199	0.947326	-5.74654	0.0701008	3	3	FALSE
CASP3	0.603339	24.7889	0.940814	0.398146	0.998578	-5.74887	0.880276	2	2	FALSE
SMC2	-0.300061	28.2343	-1.1463	0.294234	0.949345	-5.74941	0.634633	3	3	FALSE
ACPP	-0.258865	23.1132	-1.14582	0.294419	0.949345	-5.74993	0.556024	3	3	FALSE
ATP6V0A2	-0.433724	23.1436	-0.93753	0.399649	0.998578	-5.75188	0.89931	3	2	FALSE
VARS	-0.221716	30.5161	-1.14389	0.29516	0.949813	-5.75198	0.247212	3	3	FALSE
GPI	-0.242355	32.7273	-1.1361	0.29817	0.957567	-5.76024	0.185578	3	3	FALSE
NIT2	0.360339	29.287	1.13325	0.299276	0.958345	-5.76325	0.350883	3	3	FALSE
NCSTN	0.234774	25.2924	1.13228	0.299654	0.958345	-5.76427	1.10468	3	3	FALSE
ATAD3B	-0.23031	25.0174	-0.923868	0.405954	0.998578	-5.76434	0.0863529	2	2	FALSE
UBQLN4	-0.336944	25.9007	-1.13167	0.299892	0.958345	-5.76492	0.634187	3	3	FALSE
MOGS	0.295254	26.6878	1.13161	0.299915	0.958345	-5.76498	0.5583	3	3	FALSE
LARS2	-0.937002	22.6744	-1.12917	0.300868	0.95898	-5.76756	2.22197	3	3	FALSE
PSMB1	-0.18656	29.986	-1.12879	0.301016	0.95898	-5.76796	0.19991	3	3	FALSE
RRP1B	-0.249568	25.3657	-1.128	0.301323	0.959002	-5.76878	0.36669	3	3	FALSE
LDHB	-0.182344	32.737	-1.12667	0.301845	0.959705	-5.77019	0.199053	3	3	FALSE
PITPNA	0.284642	25.8056	0.914487	0.410331	0.998578	-5.77282	0.305864	2	2	FALSE
RTCB	-0.237516	29.3326	-1.12098	0.304083	0.961863	-5.77617	0.152198	3	3	FALSE
DAZAP1	-0.237301	28.8329	-1.12031	0.304344	0.961863	-5.77686	0.285839	3	3	FALSE
SMARCB1	0.36106	25.9447	1.11881	0.304937	0.961863	-5.77843	0.587497	3	3	FALSE
RPL18	-0.234249	30.5633	-1.11762	0.30541	0.962333	-5.77969	0.316938	3	3	FALSE
RRP12	-0.395339	26.9413	-1.11691	0.305689	0.962333	-5.78043	0.345811	3	3	FALSE
SUN2	0.375215	27.2318	1.11564	0.306194	0.962972	-5.78176	0.0822963	3	3	FALSE
IDH3B	-0.401575	26.8558	-1.11402	0.306836	0.964038	-5.78345	0.943494	3	3	FALSE
RHOG	0.35918	26.42	1.1122	0.30756	0.964465	-5.78535	0.573086	3	3	FALSE
ACAA1	0.258736	25.4069	0.900061	0.417138	0.998578	-5.78575	1.60557	2	2	FALSE
HADH	-0.415821	28.6846	-1.11079	0.308122	0.964465	-5.78682	1.33775	3	3	FALSE
FERMT3	-0.275051	29.4927	-1.11024	0.308341	0.964465	-5.78739	0.0438882	3	3	FALSE
MRC2	-0.237229	24.43	-1.11007	0.308407	0.964465	-5.78757	0.968764	3	3	FALSE
DDX46	-0.367375	27.9663	-1.10912	0.308786	0.964465	-5.78855	0.584677	3	3	FALSE
CD2BP2	0.292768	23.5307	0.89461	0.419734	0.998578	-5.79061	0.538345	2	2	FALSE
GNPDA2	0.707644	23.2631	0.892267	0.420854	0.998578	-5.79269	0.386851	2	2	FALSE
AIMP2	-0.182198	29.445	-1.1033	0.311118	0.970798	-5.79461	0.11051	3	3	FALSE
IPO4	-0.251697	29.2706	-1.10148	0.311849	0.971179	-5.79649	0.35566	3	3	FALSE
DDB1	-0.23292	29.9414	-1.10007	0.31242	0.972008	-5.79796	0.195518	3	3	FALSE
EHD1	-0.255285	27.2389	-1.09661	0.313815	0.973078	-5.80153	0.822768	3	3	FALSE
PGP	-0.45352	26.1826	-1.09347	0.315091	0.974841	-5.80478	0.792581	3	3	FALSE
PSMB9	-0.34483	25.549	-1.09328	0.315165	0.974841	-5.80497	0.683666	3	3	FALSE
PSMA1	-0.19267	29.6788	-1.08978	0.31659	0.9783	-5.80858	0.300949	3	3	FALSE
VAPB	-0.297038	25.2517	-0.872388	0.430453	0.998578	-5.81018	0.403982	2	2	FALSE
PIK3AP1	0.252434	27.8219	1.08726	0.317618	0.979577	-5.81117	0.357113	3	3	FALSE
PGRMC2	1.02519	23.9224	0.871054	0.431104	0.998578	-5.81135	0.86968	2	2	FALSE
CHMP4A	0.378906	25.1039	0.869786	0.431723	0.998578	-5.81245	0.510861	3	2	FALSE
TMEM43	0.517719	26.7697	1.08545	0.31836	0.980919	-5.81303	0.420651	3	3	FALSE
CNOT10	-0.251173	24.3939	-0.868189	0.432503	0.998578	-5.81385	0.921724	3	2	FALSE
BRD3	-0.634155	23.8427	-0.865497	0.433822	0.998578	-5.81619	0.782936	2	3	FALSE
DLAT	-0.182414	28.1523	-1.08128	0.32007	0.981342	-5.8173	0.368746	3	3	FALSE
LMBRD1	0.185821	24.9335	1.08073	0.320299	0.981342	-5.81787	0.523498	3	3	FALSE
NPM3	-0.485893	25.3317	-1.07987	0.320652	0.981342	-5.81875	0.446463	3	3	FALSE
SEC61A1	-0.315985	26.9281	-1.07817	0.321354	0.981742	-5.82049	0.463153	3	3	FALSE
GTF2H1	-0.359256	23.3664	-0.859036	0.437	0.998578	-5.82179	0.733107	2	2	FALSE
EXOSC2	0.207641	26.2326	0.85879	0.437121	0.998578	-5.822	0.686802	2	3	FALSE
MIF	-0.197557	28.4993	-0.858745	0.437144	0.998578	-5.82204	0.280986	2	2	FALSE
TXNL1	-0.237279	28.834	-1.07627	0.322136	0.982075	-5.82242	0.480082	3	3	FALSE
PTER	-0.432661	24.857	-0.857612	0.437703	0.998578	-5.82302	0.576102	2	2	FALSE
FXR1	-0.210982	28.4003	-1.07556	0.322431	0.982075	-5.82315	0.380269	3	3	FALSE
HNRNPH3	-0.500466	27.5064	-1.07205	0.323885	0.985283	-5.82673	0.924963	3	3	FALSE
EBP	-0.342436	27.1696	-0.8523	0.440333	0.998578	-5.82759	1.08055	2	2	FALSE
NDUFA13	0.331061	26.9854	1.07088	0.324374	0.985283	-5.82792	1.01721	3	3	FALSE
RSL1D1	-0.231576	27.9253	-1.06933	0.325019	0.985283	-5.8295	0.133452	3	3	FALSE
IWS1	-0.348317	23.405	-0.83231	0.463451	0.998578	-5.83075	0.411738	2	2	FALSE
MYO18A	0.45609	23.4924	0.848457	0.442243	0.998578	-5.83089	0.845372	2	2	FALSE
PCF11	-0.278823	21.8744	-1.04961	0.350998	0.998578	-5.83341	0.658702	3	3	FALSE
PSME1	0.287313	30.5576	1.06469	0.326956	0.987493	-5.83421	0.592222	3	3	FALSE
ADRM1	0.325368	28.2551	1.06356	0.327431	0.987837	-5.83536	0.501702	3	3	FALSE
PSMD1	-0.202853	28.9107	-1.06175	0.328186	0.987837	-5.83718	0.295636	3	3	FALSE
PAFAH1B3	0.213249	27.9838	1.06127	0.328389	0.987837	-5.83767	0.222086	3	3	FALSE
ELF1	-0.43547	27.4413	-1.06061	0.328668	0.987837	-5.83834	0.154532	3	3	FALSE
PRPSAP2	-0.232634	25.7007	-1.05915	0.329279	0.987837	-5.83981	0.499719	3	3	FALSE
RPL8	-0.219758	29.6141	-1.05831	0.329633	0.987881	-5.84065	0.324257	3	3	FALSE
NUFIP2	-0.435225	25.9649	-1.05627	0.330497	0.987881	-5.84272	0.638126	3	3	FALSE
UBP1	-0.292097	23.8998	-1.05616	0.330541	0.987881	-5.84283	0.954078	3	3	FALSE
ARHGDIA	0.177079	30.4052	1.05557	0.33079	0.987881	-5.84342	0.223026	3	3	FALSE
GATM	-0.749487	26.0219	-1.05475	0.331137	0.987881	-5.84424	1.78055	3	3	FALSE
SNRPA1	-0.411936	27.7886	-1.05472	0.331152	0.987881	-5.84428	0.614131	3	3	FALSE
ZNHIT6	0.271423	22.7414	0.832411	0.450292	0.998578	-5.84455	0.785612	2	2	FALSE
ISOC1	0.349277	24.1207	0.830907	0.451053	0.998578	-5.84582	0.378721	2	2	FALSE
DDX18	-0.247234	29.0649	-1.05064	0.33288	0.991181	-5.84838	0.485697	3	3	FALSE
GSE1	-0.400458	24.6931	-1.04872	0.333697	0.991515	-5.85031	0.283845	3	3	FALSE
ATP6V1B2	0.238785	30.0941	1.04793	0.334031	0.991515	-5.8511	0.189039	3	3	FALSE
TPT1	0.361634	28.4927	1.0466	0.334598	0.991665	-5.85243	0.610732	3	3	FALSE
HINT2	-0.339212	27.1485	-1.04528	0.335161	0.992411	-5.85375	1.29823	3	3	FALSE
ZMPSTE24	0.112452	24.5533	0.25237	0.822756	0.998578	-5.85537	1.89136	2	2	FALSE
MMAB	-0.456917	24.6615	-1.04134	0.336849	0.996182	-5.85769	0.311822	3	3	FALSE
FAM98A	-0.503076	25.857	-1.04085	0.337059	0.996182	-5.85818	0.702346	3	3	FALSE
MRPL10	-0.259378	25.1227	-1.03821	0.338193	0.997048	-5.86081	0.357226	3	3	FALSE
PTRHD1	0.394362	24.9456	1.03721	0.338623	0.997048	-5.86181	0.639935	3	3	FALSE
COA4	-0.499137	25.6341	-0.810416	0.461512	0.998578	-5.86298	1.15307	2	2	FALSE
MRI1	0.583501	24.9687	0.794086	0.482453	0.998578	-5.86302	0.863741	2	2	FALSE
PPIL4	0.334049	23.6567	0.809967	0.461744	0.998578	-5.86335	0.460106	2	2	FALSE
RPL3	-0.191457	31.6519	-1.03434	0.339861	0.997048	-5.86466	0.484184	3	3	FALSE
COPS8	0.243472	26.1449	1.03298	0.340451	0.997048	-5.86601	0.902416	3	3	FALSE
GTF2F1	-0.531754	25.5405	-1.03254	0.340641	0.997048	-5.86645	0.504553	3	3	FALSE
ADSL	-0.160328	28.5607	-1.03236	0.340719	0.997048	-5.86663	0.335083	3	3	FALSE
GRB2	0.370694	28.8237	1.03203	0.340858	0.997048	-5.86695	0.479013	3	3	FALSE
UBE2L6	0.695627	24.2804	0.805605	0.463996	0.998578	-5.86697	0.386249	2	2	FALSE
RRP1	0.316302	25.4357	1.03115	0.341239	0.997048	-5.86782	0.521331	3	3	FALSE
EIF4E2	0.242517	24.0258	1.03005	0.341717	0.997048	-5.86891	0.64439	3	3	FALSE
GMIP	0.471269	25.2153	0.800952	0.466407	0.998578	-5.8708	0.511246	3	2	FALSE
HEATR5B	0.333729	24.6794	1.02703	0.343031	0.997048	-5.8719	1.90886	3	3	FALSE
HLA-A	-0.220168	28.6656	-1.02684	0.343111	0.997048	-5.87209	0.0535981	3	3	FALSE
RPL27A	-0.205833	30.679	-1.02614	0.343417	0.997048	-5.87278	0.452953	3	3	FALSE
ZMIZ2	-0.405264	24.9589	-0.798535	0.467663	0.998578	-5.87279	0.833968	2	3	FALSE
UBE2L3	-0.25303	29.5347	-1.02526	0.343801	0.997048	-5.87365	0.0640231	3	3	FALSE
C8orf82	0.264951	26.0212	1.02446	0.344149	0.997048	-5.87444	0.372977	3	3	FALSE
PPP1CC	-0.273349	27.0411	-1.0228	0.344873	0.997048	-5.87607	0.232217	3	3	FALSE
SCP2	0.171451	28.3746	1.02171	0.345351	0.997048	-5.87715	0.371289	3	3	FALSE
CISD2	-0.162963	26.8958	-1.0197	0.346234	0.997048	-5.87913	0.611991	3	3	FALSE
MBD3	-0.24739	25.9578	-1.01899	0.346542	0.997048	-5.87983	0.696012	3	3	FALSE
CLTC	-0.176525	32.9106	-1.01827	0.34686	0.997048	-5.88054	0.0974619	3	3	FALSE
CDKN2AIP	0.174645	25.931	1.01699	0.34742	0.997048	-5.88179	0.47195	3	3	FALSE
BRI3BP	0.0679844	24.7504	0.152573	0.891805	0.998578	-5.88217	0.419163	2	2	FALSE
LARS	-0.255775	30.9696	-1.01247	0.349414	0.998459	-5.88622	0.199178	3	3	FALSE
C17orf75	-0.487395	23.3554	-0.781622	0.476527	0.998578	-5.88657	0.657807	2	2	FALSE
DNAJC19	0.0568441	24.1223	0.127572	0.909382	0.998578	-5.88686	0.281959	2	2	FALSE
GATAD2B	-0.895106	24.6383	-0.780312	0.47722	0.998578	-5.88763	0.588961	3	2	FALSE
FAM134A	0.273224	23.9061	0.777673	0.478616	0.998578	-5.88975	0.119764	2	2	FALSE
CS	-0.196597	29.0992	-1.008	0.351393	0.998578	-5.89059	0.201241	3	3	FALSE
VAMP2	0.219244	24.3665	1.00774	0.351507	0.998578	-5.89084	0.533887	3	3	FALSE
MAPK3	-0.179824	25.1218	-0.775577	0.479727	0.998578	-5.89144	0.240932	2	2	FALSE
TSFM	0.224343	27.2071	1.00615	0.352213	0.998578	-5.89239	0.398264	3	3	FALSE
DHX16	-0.398746	23.3342	-0.774105	0.480509	0.998578	-5.89262	0.829718	2	2	FALSE
LANCL1	-0.295556	25.237	-1.00411	0.353121	0.998578	-5.89438	0.799485	3	3	FALSE
ILK	-0.438648	24.7095	-0.768902	0.483278	0.998578	-5.89679	1.18298	2	2	FALSE
SKIV2L	-0.010116	23.3667	-0.0227028	0.983812	0.998578	-5.89749	0.671871	2	2	FALSE
VDAC3	0.203241	28.7513	1.00084	0.354578	0.998578	-5.89755	0.315022	3	3	FALSE
HLA-B	0.26497	27.8067	1.00074	0.354626	0.998578	-5.89766	0.254565	3	3	FALSE
SCPEP1	0.277104	24.9304	1.00007	0.354926	0.998578	-5.89831	0.662544	3	3	FALSE
DHX8	0.294303	23.9234	0.766941	0.484326	0.998578	-5.89835	0.836862	2	3	FALSE
PAF1	0.267234	25.6683	0.765902	0.484881	0.998578	-5.89918	0.983202	2	2	FALSE
DHX36	-0.327296	25.9011	-0.99871	0.355532	0.998578	-5.89962	0.571516	3	3	FALSE
ANP32B	-0.195143	30.2321	-0.997866	0.355911	0.998578	-5.90044	0.171723	3	3	FALSE
RPS20	-0.188128	29.7354	-0.997856	0.355915	0.998578	-5.90045	0.145148	3	3	FALSE
SEPT2	-0.181504	29.7446	-0.997054	0.356274	0.998578	-5.90123	0.133668	3	3	FALSE
CHCHD7	0.191509	24.1622	0.762479	0.486715	0.998578	-5.9019	0.982586	2	2	FALSE
GABPA	-0.388443	23.9205	-0.989357	0.366579	0.998578	-5.90201	1.21032	3	3	FALSE
TBL3	0.66894	26.5109	0.995383	0.357025	0.998578	-5.90284	0.748903	3	3	FALSE
TPP1	0.765091	24.439	0.993307	0.357958	0.998578	-5.90485	0.934037	3	3	FALSE
MED24	-0.454383	22.2634	-0.75714	0.489585	0.998578	-5.90613	0.780757	2	2	FALSE
PRDX2	0.315973	29.3252	0.990663	0.35915	0.998578	-5.9074	0.128009	3	3	FALSE
OXSR1	-0.263101	27.6503	-0.989601	0.35963	0.998578	-5.90842	0.258034	3	3	FALSE
SEC23B	-0.178746	29.2408	-0.987483	0.360588	0.998578	-5.91046	0.244158	3	3	FALSE
PSMB4	-0.243634	28.3991	-0.987069	0.360776	0.998578	-5.91086	0.257101	3	3	FALSE
GBAS	-0.198805	25.49	-0.986962	0.360824	0.998578	-5.91096	0.682881	3	3	FALSE
SLC25A19	-0.214029	23.4644	-0.750693	0.493068	0.998578	-5.9112	0.338475	2	2	FALSE
OSBPL5	0.209866	24.6528	0.984818	0.361796	0.998578	-5.91302	0.211736	3	3	FALSE
CCDC101	-0.179389	23.5819	-0.966685	0.386469	0.998578	-5.91406	0.100365	3	3	FALSE
PDDC1	-0.293572	25.3186	-0.744372	0.496501	0.998578	-5.91615	0.620412	2	2	FALSE
NSDHL	-0.350995	26.6809	-0.980465	0.363777	0.998578	-5.91719	0.425325	3	3	FALSE
PSMG3	-0.223589	24.1907	-0.98042	0.363797	0.998578	-5.91723	0.508732	3	3	FALSE
ETF1	-0.306865	28.4052	-0.979559	0.36419	0.998578	-5.91806	0.744243	3	3	FALSE
LMNB2	0.248725	28.1029	0.979496	0.364219	0.998578	-5.91812	0.460517	3	3	FALSE
G6PD	0.208408	29.8754	0.97907	0.364413	0.998578	-5.91852	0.250517	3	3	FALSE
NDUFB10	0.224355	24.9895	0.738489	0.499712	0.998578	-5.92072	0.196448	2	2	FALSE
SYK	0.556212	28.4666	0.975683	0.365962	0.998578	-5.92175	0.143323	3	3	FALSE
BMS1	0.297654	24.3757	0.97564	0.365982	0.998578	-5.9218	1.69589	3	3	FALSE
SEC22B	-0.186921	27.6088	-0.97543	0.366078	0.998578	-5.922	0.589576	3	3	FALSE
ATP6AP1	0.397458	25.9655	0.736362	0.500876	0.998578	-5.92237	1.08899	2	2	FALSE
GSK3B	-0.251001	25.4668	-0.732576	0.502954	0.998578	-5.92529	0.660974	2	2	FALSE
EML3	0.363533	22.6376	0.731818	0.503371	0.998578	-5.92587	0.203044	2	2	FALSE
OSGEP	-0.371801	24.9397	-0.970909	0.368154	0.998578	-5.9263	0.902723	3	3	FALSE
RBM25	-0.238278	28.2815	-0.970537	0.368326	0.998578	-5.92665	0.532291	3	3	FALSE
RPL21	-0.191989	29.7754	-0.969827	0.368653	0.998578	-5.92732	0.20468	3	3	FALSE
DNAAF5	-0.609973	26.6666	-0.969233	0.368927	0.998578	-5.92789	0.743305	3	3	FALSE
SYNCRIP	-0.153827	31.6548	-0.9686	0.369218	0.998578	-5.92849	0.360824	3	3	FALSE
C19orf43	0.968328	25.4051	0.72813	0.505402	0.998578	-5.9287	0.719506	3	2	FALSE
UBE2M	-0.17465	29.0698	-0.968047	0.369474	0.998578	-5.92901	0.231114	3	3	FALSE
RPL23	-0.174586	31.0196	-0.967894	0.369544	0.998578	-5.92916	0.263033	3	3	FALSE
YLPM1	0.364367	25.6701	0.967066	0.369927	0.998578	-5.92994	0.78264	3	3	FALSE
RFC4	-0.381348	27.3069	-0.966703	0.370094	0.998578	-5.93028	0.329465	3	3	FALSE
SNUPN	-0.794515	23.9163	-0.723523	0.507949	0.998578	-5.93223	1.18143	2	2	FALSE
ABCB7	-0.336542	24.0969	-0.963274	0.371682	0.998578	-5.93353	0.736808	3	3	FALSE
NT5DC1	0.379833	24.8654	0.962683	0.371956	0.998578	-5.93408	0.381724	3	3	FALSE
RPL35	-0.226935	29.4519	-0.961623	0.372448	0.998578	-5.93508	0.236989	3	3	FALSE
GNAS	-0.507886	24.9094	-0.961537	0.372488	0.998578	-5.93516	0.573019	3	3	FALSE
BSG	-0.198687	29.4511	-0.95963	0.373375	0.998578	-5.93696	0.427592	3	3	FALSE
DAD1	0.500542	28.1758	0.959149	0.373598	0.998578	-5.93741	0.410866	3	3	FALSE
EIF4EBP2	0.190495	26.1169	0.958962	0.373686	0.998578	-5.93759	0.352869	3	3	FALSE
ACLY	-0.180458	32.3823	-0.958519	0.373892	0.998578	-5.93801	0.116682	3	3	FALSE
SDCBP	-0.60601	26.4502	-0.958404	0.373945	0.998578	-5.93812	1.39758	3	3	FALSE
TRMT10C	0.203762	27.8227	0.956643	0.374766	0.998578	-5.93977	0.137035	3	3	FALSE
LSM12	-0.700808	25.0846	-0.955071	0.375501	0.998578	-5.94125	1.04491	3	3	FALSE
ERO1L	-0.186131	28.1183	-0.953946	0.376027	0.998578	-5.9423	0.290405	3	3	FALSE
BPNT1	0.282123	27.1283	0.953802	0.376094	0.998578	-5.94244	0.732762	3	3	FALSE
TMEM38B	0.178582	23.7789	0.709235	0.515905	0.998578	-5.94304	0.178591	2	2	FALSE
MAZ	-0.26664	24.5229	-0.709055	0.516006	0.998578	-5.94318	1.29464	3	2	FALSE
URGCP	-0.188045	21.1779	-0.692978	0.535816	0.998578	-5.94344	0.379034	2	2	FALSE
CAD	-0.178737	29.3347	-0.950867	0.37747	0.998578	-5.94519	0.571431	3	3	FALSE
MRPL1	-0.269095	26.8799	-0.949601	0.378064	0.998578	-5.94637	0.782542	3	3	FALSE
HNRNPF	0.150655	29.9139	0.94889	0.378398	0.998578	-5.94703	0.128579	3	3	FALSE
SUPT16H	-0.229472	29.9846	-0.94819	0.378728	0.998578	-5.94769	0.117603	3	3	FALSE
APRT	0.193425	29.9239	0.947936	0.378847	0.998578	-5.94792	0.483288	3	3	FALSE
DPY30	0.353728	24.8566	0.702334	0.51978	0.998578	-5.94821	0.745686	3	2	FALSE
PCCA	-0.48029	24.4027	-0.69988	0.521163	0.998578	-5.95004	0.619187	2	2	FALSE
MRPL38	0.286416	24.9733	0.699082	0.521613	0.998578	-5.95063	1.39554	2	3	FALSE
GSPT1	-0.17449	29.5549	-0.944138	0.380638	0.998578	-5.95146	0.153917	3	3	FALSE
ERLIN1	0.27668	28.1537	0.943926	0.380738	0.998578	-5.95166	0.288496	3	3	FALSE
IPO7	-0.259606	28.951	-0.943123	0.381118	0.998578	-5.95241	0.468021	3	3	FALSE
TBCB	-0.285534	26.991	-0.94139	0.381938	0.998578	-5.95402	0.270977	3	3	FALSE
MPHOSPH6	0.193359	24.2299	0.941219	0.382018	0.998578	-5.95417	0.800246	3	3	FALSE
GSTZ1	-0.178122	24.8797	-0.677898	0.544159	0.998578	-5.95476	0.106675	2	2	FALSE
PSMD3	-0.186339	29.7295	-0.94019	0.382506	0.998578	-5.95513	0.223622	3	3	FALSE
RPSA	-0.167091	31.433	-0.937949	0.38357	0.998578	-5.95721	0.158735	3	3	FALSE
PABPC4	-0.187985	26.5845	-0.937522	0.383773	0.998578	-5.9576	0.570942	3	3	FALSE
ERAP1	-0.830049	25.1192	-0.686798	0.52858	0.998578	-5.95969	0.833855	2	2	FALSE
ACADM	0.297015	28.8621	0.933269	0.385798	0.998578	-5.96153	0.314271	3	3	FALSE
GLUD1	0.190115	30.9453	0.932956	0.385948	0.998578	-5.96182	0.306369	3	3	FALSE
CALU	-0.290526	28.2801	-0.93225	0.386285	0.998578	-5.96247	0.455658	3	3	FALSE
SEC61B	-0.202112	26.4366	-0.682376	0.531104	0.998578	-5.96292	0.332978	2	3	FALSE
DPM3	0.177858	23.5627	0.680085	0.532415	0.998578	-5.96459	0.399474	2	2	FALSE
RNASEH2C	-0.262259	27.6889	-0.92984	0.387438	0.998578	-5.96469	0.298468	3	3	FALSE
PDCD11	0.547257	27.7178	0.929519	0.387592	0.998578	-5.96499	0.775892	3	3	FALSE
POLR2J	0.972185	24.7608	0.676871	0.534258	0.998578	-5.96692	0.667491	2	2	FALSE
TRA2B	-0.170835	28.8888	-0.927325	0.388644	0.998578	-5.967	0.245572	3	3	FALSE
MIA3	0.27614	23.8854	0.675897	0.534817	0.998578	-5.96763	1.79526	2	2	FALSE
DHCR7	-0.244916	25.0508	-0.673765	0.536043	0.998578	-5.96917	0.756046	2	2	FALSE
CYFIP1	0.272583	27.7201	0.924864	0.389826	0.998578	-5.96926	0.297485	3	3	FALSE
PRPSAP1	0.470314	26.844	0.924086	0.390201	0.998578	-5.96997	0.643968	3	3	FALSE
RANBP9	-0.221151	26.3671	-0.671307	0.53746	0.998578	-5.97094	0.152656	2	2	FALSE
UQCRB	0.229023	26.9515	0.921613	0.391393	0.998578	-5.97223	0.690041	3	3	FALSE
DYNLT1	-0.261648	23.1402	-0.921397	0.391497	0.998578	-5.97243	0.435602	3	3	FALSE
WNK1	-0.848498	23.4486	-0.921066	0.391657	0.998578	-5.97273	1.59547	3	3	FALSE
HDAC2	-0.172569	26.9792	-0.92011	0.392119	0.998578	-5.97361	0.341766	3	3	FALSE
HIST1H1B	-0.150628	31.5061	-0.919512	0.392407	0.998578	-5.97415	0.312786	3	3	FALSE
RPS19	-0.170094	30.594	-0.919463	0.392431	0.998578	-5.9742	0.602549	3	3	FALSE
UQCRH	-0.1829	26.4181	-0.918365	0.392962	0.998578	-5.9752	0.200153	3	3	FALSE
SEC63	-0.157858	25.8563	-0.664924	0.541148	0.998578	-5.97551	1.00224	2	2	FALSE
NUDC	-0.155103	29.89	-0.917732	0.393269	0.998578	-5.97577	0.192239	3	3	FALSE
BCKDK	0.262478	25.9452	0.663487	0.541981	0.998578	-5.97654	0.441591	2	2	FALSE
NAPA	-0.209791	28.3786	-0.9168	0.39372	0.998578	-5.97662	0.38859	3	3	FALSE
APOBEC3C	-0.707984	24.8416	-0.916493	0.393869	0.998578	-5.9769	0.376299	3	3	FALSE
CCT3	-0.196841	32.3428	-0.916277	0.393974	0.998578	-5.9771	0.0611784	3	3	FALSE
MARCKSL1	0.184574	26.213	0.915867	0.394173	0.998578	-5.97747	0.513348	3	3	FALSE
RPN2	0.153943	31.2764	0.914808	0.394687	0.998578	-5.97843	0.344297	3	3	FALSE
ARMT1	-0.526101	24.5989	-0.659985	0.544015	0.998578	-5.97903	0.445524	2	2	FALSE
RNASEH2A	-0.259277	27.1868	-0.913178	0.395479	0.998578	-5.97991	0.464473	3	3	FALSE
NCBP1	-0.269263	28.416	-0.912258	0.395927	0.998578	-5.98075	0.124253	3	3	FALSE
GAPDH	-0.144156	34.7305	-0.912254	0.395929	0.998578	-5.98075	0.108553	3	3	FALSE
DNAJC8	0.258215	28.7534	0.910278	0.396892	0.998578	-5.98254	0.390868	3	3	FALSE
PICALM	0.31711	26.3789	0.909821	0.397115	0.998578	-5.98296	0.991251	3	3	FALSE
NIP7	-0.230081	25.5084	-0.908952	0.397539	0.998578	-5.98374	0.75553	3	3	FALSE
RABEP2	-0.155223	23.4889	-0.908472	0.397773	0.998578	-5.98418	0.305862	3	3	FALSE
DNAJC11	0.171874	24.79	0.907139	0.398425	0.998578	-5.98538	0.188346	3	3	FALSE
MRPS15	0.560296	24.3753	0.650965	0.549277	0.998578	-5.9854	1.96519	2	2	FALSE
HIST1H1E	-0.208122	25.8959	-0.89955	0.40837	0.998578	-5.98571	2.29483	3	3	FALSE
ARIH1	0.597384	23.9802	0.649733	0.549998	0.998578	-5.98626	1.00437	3	2	FALSE
RPL7A	-0.175269	30.7674	-0.904726	0.399607	0.998578	-5.98756	0.510838	3	3	FALSE
SF3B5	-0.20772	26.8062	-0.90456	0.399688	0.998578	-5.98771	0.214454	3	3	FALSE
PDIA4	-0.213274	31.1393	-0.903621	0.400149	0.998578	-5.98855	0.0794252	3	3	FALSE
DEF6	0.353073	24.5166	0.903272	0.40032	0.998578	-5.98887	1.17662	3	3	FALSE
GMPPA	-0.404632	24.4362	-0.645032	0.552757	0.998578	-5.98955	1.14845	3	2	FALSE
CPSF6	-0.305928	28.1616	-0.901007	0.401433	0.998578	-5.9909	0.210937	3	3	FALSE
GIT2	0.148355	25.1363	0.641708	0.554714	0.998578	-5.99186	0.0645313	2	2	FALSE
BSND	-0.232811	23.1235	-0.641267	0.554973	0.998578	-5.99216	0.398263	2	2	FALSE
LSM2	0.293026	27.82	0.898952	0.402445	0.998578	-5.99275	0.799618	3	3	FALSE
NCAPD2	-0.235697	28.0736	-0.898725	0.402557	0.998578	-5.99295	0.294786	3	3	FALSE
BCAS2	-0.217711	27.1156	-0.89872	0.402559	0.998578	-5.99296	0.271994	3	3	FALSE
HNRNPL	-0.172876	31.3615	-0.897823	0.403001	0.998578	-5.99376	0.202957	3	3	FALSE
GTF3C4	-0.256674	23.0281	-0.637785	0.557029	0.998578	-5.99457	1.02176	3	2	FALSE
CLASP2	0.202129	24.2237	0.896512	0.403649	0.998578	-5.99493	0.299705	3	3	FALSE
SDF2L1	-0.157859	26.9677	-0.896086	0.40386	0.998578	-5.99531	0.992043	3	3	FALSE
PREB	-0.317213	25.9113	-0.895239	0.404278	0.998578	-5.99607	0.650875	3	3	FALSE
YKT6	-0.176093	26.8386	-0.894857	0.404467	0.998578	-5.99641	0.774548	3	3	FALSE
HSPA14	-0.357517	25.6601	-0.894784	0.404503	0.998578	-5.99648	0.460239	3	3	FALSE
ACAP2	-0.237432	24.3001	-0.634747	0.558826	0.998578	-5.99667	0.574032	2	3	FALSE
TSTA3	0.252949	26.7659	0.894252	0.404766	0.998578	-5.99695	0.220298	3	3	FALSE
HIBADH	0.484615	26.7633	0.893474	0.405152	0.998578	-5.99765	0.899728	3	3	FALSE
ASCC3	0.387967	22.7157	0.632579	0.560111	0.998578	-5.99815	1.13321	2	2	FALSE
SRP19	0.282334	24.5095	0.632482	0.560169	0.998578	-5.99822	0.934455	2	3	FALSE
HSP90AB1	-0.152327	33.6806	-0.890176	0.406788	0.998578	-6.00059	0.110486	3	3	FALSE
LZTFL1	-0.151173	24.7927	-0.627321	0.563235	0.998578	-6.00175	0.881255	2	2	FALSE
PSMD11	-0.258651	30.1085	-0.887332	0.408203	0.998578	-6.00312	0.532602	3	3	FALSE
TAGLN2	-0.165129	31.5591	-0.885791	0.408971	0.998578	-6.00448	0.248622	3	3	FALSE
FLOT2	-0.338568	26.5823	-0.885566	0.409084	0.998578	-6.00468	0.853906	3	3	FALSE
PSMC4	-0.178922	29.7534	-0.885439	0.409147	0.998578	-6.00479	0.197559	3	3	FALSE
TMX2	1.02113	23.7937	0.877323	0.419273	0.998578	-6.00555	1.21629	3	3	FALSE
ISOC2	0.178179	26.3808	0.619987	0.567613	0.998578	-6.00672	0.176436	2	2	FALSE
AP3S1	0.168439	24.0039	0.619866	0.567686	0.998578	-6.0068	0.193722	2	2	FALSE
EXOSC5	0.182887	26.182	0.881913	0.410909	0.998578	-6.00792	0.514585	3	3	FALSE
CHCHD3	0.182105	26.5301	0.881811	0.41096	0.998578	-6.00801	0.330805	3	3	FALSE
FAM3C	-0.213191	24.2027	-0.881007	0.411363	0.998578	-6.00872	0.208659	3	3	FALSE
BCS1L	-0.143029	26.0815	-0.880827	0.411453	0.998578	-6.00887	0.146503	3	3	FALSE
IER3IP1	-0.397998	25.1687	-0.616641	0.569619	0.998578	-6.00897	0.238085	2	2	FALSE
PAK1IP1	0.276312	26.4409	0.880667	0.411533	0.998578	-6.00902	0.471391	3	3	FALSE
PRPS2	-0.800291	24.2578	-0.872979	0.421429	0.998578	-6.00938	1.11446	3	3	FALSE
DDX1	-0.182704	29.1677	-0.877288	0.413229	0.998578	-6.01199	0.278975	3	3	FALSE
BYSL	-0.378672	26.1218	-0.877273	0.413237	0.998578	-6.01201	0.575785	3	3	FALSE
SFPQ	-0.188521	31.6378	-0.877179	0.413285	0.998578	-6.01209	0.235398	3	3	FALSE
USP4	-0.397565	23.7691	-0.609853	0.5737	0.998578	-6.01351	1.25186	2	2	FALSE
DUSP23	0.224841	24.938	0.609554	0.573881	0.998578	-6.01371	0.932044	2	2	FALSE
MRTO4	-0.242783	26.1746	-0.87483	0.414467	0.998578	-6.01416	1.53089	3	3	FALSE
HIST1H1D	-0.358017	26.6206	-0.873977	0.414897	0.998578	-6.0149	0.646336	3	3	FALSE
PLIN3	0.199406	30.7736	0.872084	0.415852	0.998578	-6.01656	0.0498146	3	3	FALSE
UPF2	0.421281	25.3336	0.871664	0.416064	0.998578	-6.01693	0.681366	3	3	FALSE
TDP2	0.177162	25.4303	0.604335	0.577033	0.998578	-6.01717	0.139342	2	2	FALSE
LAMTOR1	0.272283	26.8999	0.870966	0.416417	0.998578	-6.01754	0.517452	3	3	FALSE
RPS23	-0.140805	28.7345	-0.869036	0.417394	0.998578	-6.01923	0.697464	3	3	FALSE
KIF20B	-1.02708	23.582	-0.866998	0.418427	0.998578	-6.02101	1.81846	3	3	FALSE
ANXA6	0.175318	29.9227	0.86621	0.418827	0.998578	-6.0217	0.446789	3	3	FALSE
MAK16	-0.160837	26.3136	-0.866041	0.418913	0.998578	-6.02184	0.0929964	3	3	FALSE
UBR5	0.266586	24.4542	0.582404	0.599252	0.998578	-6.02208	1.77715	3	2	FALSE
PLOD1	-0.167474	26.5952	-0.864875	0.419505	0.998578	-6.02286	0.628093	3	3	FALSE
NOP14	-0.15465	24.9461	-0.595643	0.582307	0.998578	-6.02287	0.126508	2	2	FALSE
SUGP1	0.939978	22.976	0.595062	0.582661	0.998578	-6.02325	2.58564	2	2	FALSE
HEBP2	-0.210455	27.9827	-0.864285	0.419805	0.998578	-6.02337	0.260857	3	3	FALSE
TARDBP	-0.177001	28.3186	-0.863626	0.420141	0.998578	-6.02395	0.35265	3	3	FALSE
CNPY2	0.231314	28.5804	0.862208	0.420863	0.998578	-6.02518	0.379835	3	3	FALSE
CAPNS1	0.219125	27.8135	0.861646	0.421149	0.998578	-6.02567	0.467657	3	3	FALSE
DNM2	-0.168623	28.6731	-0.859947	0.422016	0.998578	-6.02714	0.169662	3	3	FALSE
NUP50	-0.171205	27.9646	-0.859225	0.422385	0.998578	-6.02777	0.607709	3	3	FALSE
TCP1	-0.189745	32.4004	-0.857006	0.42352	0.998578	-6.02968	0.206587	3	3	FALSE
SEP15	0.141383	27.0068	0.584924	0.588855	0.998578	-6.02981	0.090306	2	2	FALSE
TIGAR	0.181582	24.6876	0.584711	0.588986	0.998578	-6.02995	0.158182	2	2	FALSE
GPX4	0.152332	27.6329	0.85641	0.423825	0.998578	-6.0302	0.697329	3	3	FALSE
TARBP1	-0.322033	23.415	-0.584212	0.589292	0.998578	-6.03027	0.528452	3	2	FALSE
ANAPC5	-0.156352	23.0632	-0.569624	0.606916	0.998578	-6.03048	0.112898	2	3	FALSE
MRPL44	0.352655	24.9757	0.856046	0.424012	0.998578	-6.03051	0.708923	3	3	FALSE
UBAP2	0.16647	25.6299	0.855276	0.424406	0.998578	-6.03118	0.606736	3	3	FALSE
DCAF13	-0.173819	24.1104	-0.582164	0.590549	0.998578	-6.03159	0.547559	3	2	FALSE
RUNX1	-0.246123	26.8706	-0.8544	0.424856	0.998578	-6.03193	0.547112	3	3	FALSE
CCT2	-0.15432	32.3906	-0.852452	0.425857	0.998578	-6.03361	0.095055	3	3	FALSE
RPS14	-0.178101	30.346	-0.852228	0.425972	0.998578	-6.03381	0.268326	3	3	FALSE
VTA1	0.455871	26.9903	0.851552	0.426319	0.998578	-6.03439	0.693631	3	3	FALSE
SLC4A1AP	-0.167504	25.6574	-0.851507	0.426342	0.998578	-6.03443	0.0817064	3	3	FALSE
WDR43	-0.268205	27.4255	-0.850913	0.426648	0.998578	-6.03494	0.558408	3	3	FALSE
EEF1B2	0.230729	30.7739	0.850848	0.426682	0.998578	-6.03499	0.20413	3	3	FALSE
MSN	0.140996	32.9458	0.850463	0.42688	0.998578	-6.03532	0.149449	3	3	FALSE
SMC3	-0.159063	28.9406	-0.849568	0.427341	0.998578	-6.03609	0.260124	3	3	FALSE
TBCD	-0.52726	24.0542	-0.849515	0.427368	0.998578	-6.03614	0.34911	3	3	FALSE
ATAD2	-0.315748	23.7095	-0.573623	0.59581	0.998578	-6.03702	0.759257	2	2	FALSE
MPHOSPH10	1.03396	24.4272	0.847468	0.428424	0.998578	-6.03789	0.351956	3	3	FALSE
PEA15	-0.196843	26.2088	-0.847459	0.428429	0.998578	-6.0379	0.644372	3	3	FALSE
ERH	-0.176075	29.6392	-0.847052	0.428639	0.998578	-6.03825	0.095052	3	3	FALSE
STAU2	-0.517527	24.7047	-0.571368	0.597204	0.998578	-6.03844	0.44612	3	2	FALSE
TYMP	0.741	24.9235	0.569771	0.598193	0.998578	-6.03945	0.413839	2	3	FALSE
RPL14	-0.189996	29.5886	-0.844271	0.430077	0.998578	-6.04063	0.212962	3	3	FALSE
EPB41L2	-0.273358	27.0251	-0.843003	0.430734	0.998578	-6.04171	0.716817	3	3	FALSE
KIAA1429	0.619053	23.3605	0.834935	0.440682	0.998578	-6.04236	1.41321	3	3	FALSE
WDR74	-0.200077	24.9318	-0.841756	0.431381	0.998578	-6.04277	0.350301	3	3	FALSE
FTSJ1	-0.265199	22.8183	-0.563555	0.60205	0.998578	-6.04334	0.559848	2	2	FALSE
RABGAP1L	0.271463	24.0178	0.563172	0.602288	0.998578	-6.04357	0.368531	2	2	FALSE
KPNA3	0.172778	26.7195	0.84014	0.43222	0.998578	-6.04415	0.86315	3	3	FALSE
STAT3	-0.168943	26.0662	-0.839563	0.43252	0.998578	-6.04464	0.408713	3	3	FALSE
PRDX4	-0.190443	27.0835	-0.838853	0.432889	0.998578	-6.04524	0.284051	3	3	FALSE
ADPGK	0.161486	27.2845	0.838745	0.432945	0.998578	-6.04534	0.0825182	3	3	FALSE
WDR5	0.219286	25.0213	0.560152	0.604168	0.998578	-6.04545	0.404234	2	2	FALSE
GGCT	-0.142526	27.2593	-0.836015	0.434368	0.998578	-6.04765	0.260501	3	3	FALSE
RNF181	-0.275787	24.357	-0.835993	0.434379	0.998578	-6.04767	0.844713	3	3	FALSE
XPO5	-0.644123	25.788	-0.835839	0.434459	0.998578	-6.0478	0.680978	3	3	FALSE
CDK6	0.203966	26.9714	0.835331	0.434724	0.998578	-6.04823	0.681858	3	3	FALSE
ACTN4	0.161624	33.1666	0.835044	0.434874	0.998578	-6.04848	0.277065	3	3	FALSE
PPP1R2P3	-0.252908	25.5875	-0.834545	0.435134	0.998578	-6.0489	0.644391	3	3	FALSE
UGGT1	0.183138	29.0212	0.834192	0.435319	0.998578	-6.0492	0.188921	3	3	FALSE
HSD17B10	0.177303	29.0335	0.832352	0.436281	0.998578	-6.05075	0.389074	3	3	FALSE
NRD1	-0.298777	26.9476	-0.832233	0.436343	0.998578	-6.05085	0.445208	3	3	FALSE
THOC3	-0.277642	26.1097	-0.831533	0.43671	0.998578	-6.05144	0.686287	3	3	FALSE
IDH3G	0.230369	25.5149	0.830927	0.437027	0.998578	-6.05196	0.931325	3	3	FALSE
PTPN7	-0.259487	27.3754	-0.828893	0.438094	0.998578	-6.05367	0.374884	3	3	FALSE
EIF2S1	-0.246552	30.1612	-0.828845	0.438119	0.998578	-6.05371	0.180101	3	3	FALSE
COX6B1	0.275636	27.531	0.827856	0.438638	0.998578	-6.05454	0.338287	3	3	FALSE
RBBP4	-0.192447	29.1259	-0.827269	0.438946	0.998578	-6.05504	0.190551	3	3	FALSE
EBNA1BP2	-0.156926	25.2519	-0.825896	0.439668	0.998578	-6.05619	0.619729	3	3	FALSE
MICAL1	0.227911	25.839	0.825209	0.44003	0.998578	-6.05677	0.975988	3	3	FALSE
C2orf43	-0.21732	24.3714	-0.824981	0.44015	0.998578	-6.05696	0.30487	3	3	FALSE
EIF5A	-0.140747	31.5546	-0.824678	0.440309	0.998578	-6.05721	0.231203	3	3	FALSE
PSMD6	-0.147532	28.9918	-0.824111	0.440608	0.998578	-6.05769	0.308289	3	3	FALSE
TMX4	-0.271011	25.298	-0.819376	0.443109	0.998578	-6.06165	1.52849	3	3	FALSE
NOL9	-0.264444	24.2732	-0.819138	0.443234	0.998578	-6.06184	0.361204	3	3	FALSE
FABP5	0.133852	31.5217	0.819125	0.443242	0.998578	-6.06185	0.266021	3	3	FALSE
RPS11	-0.141331	29.9853	-0.818376	0.443638	0.998578	-6.06248	0.254649	3	3	FALSE
EMB	-0.403323	25.8196	-0.530999	0.622505	0.998578	-6.0631	0.572514	2	2	FALSE
ACAA2	-0.176107	28.2508	-0.817183	0.44427	0.998578	-6.06347	0.122751	3	3	FALSE
CUL1	-0.36863	25.8439	-0.814508	0.44569	0.998578	-6.0657	0.743953	3	3	FALSE
PA2G4	-0.16611	31.6556	-0.814271	0.445815	0.998578	-6.06589	0.273097	3	3	FALSE
NUDCD1	-0.237475	27.6993	-0.812262	0.446884	0.998578	-6.06756	0.0696137	3	3	FALSE
STT3B	0.213173	26.672	0.811194	0.447453	0.998578	-6.06844	0.272216	3	3	FALSE
PTMA	0.188999	32.1977	0.810835	0.447644	0.998578	-6.06874	0.305123	3	3	FALSE
DHRS7	0.416397	24.2985	0.52031	0.629312	0.998578	-6.06937	0.125758	2	2	FALSE
UBXN1	0.473864	27.0058	0.809356	0.448433	0.998578	-6.06996	1.19136	3	3	FALSE
PSMA2	-0.154918	28.7176	-0.807808	0.44926	0.998578	-6.07124	0.073748	3	3	FALSE
RAB8B	0.118572	24.3419	0.516156	0.63197	0.998578	-6.07178	1.63514	2	2	FALSE
SAP18	-0.129235	27.0123	-0.513714	0.633535	0.998578	-6.07319	0.206588	2	2	FALSE
BRAT1	0.216885	27.0516	0.804692	0.450927	0.998578	-6.07381	0.30657	3	3	FALSE
PNP	0.285283	30.3363	0.80397	0.451314	0.998578	-6.0744	0.151729	3	3	FALSE
RPLP0	-0.143711	31.7761	-0.802748	0.45197	0.998578	-6.0754	0.142619	3	3	FALSE
SCLY	0.436079	23.619	0.504527	0.639444	0.998578	-6.07842	0.393485	2	2	FALSE
PSMA6	-0.134657	30.2491	-0.798645	0.454175	0.998578	-6.07876	0.333212	3	3	FALSE
PIGS	0.298175	24.4132	0.798419	0.454297	0.998578	-6.07895	0.681784	3	3	FALSE
RAC1	0.270284	28.9767	0.797994	0.454526	0.998578	-6.07929	0.313761	3	3	FALSE
SRP54	-0.288987	27.2833	-0.79666	0.455245	0.998578	-6.08038	0.909193	3	3	FALSE
NHP2	0.471208	26.479	0.795478	0.455883	0.998578	-6.08135	0.620466	3	3	FALSE
PURA	0.318051	23.8518	0.795214	0.456026	0.998578	-6.08156	0.460241	3	3	FALSE
PSMA7	-0.169006	30.1988	-0.794515	0.456403	0.998578	-6.08213	0.252336	3	3	FALSE
PPP4R2	-0.294812	24.9554	-0.79405	0.456655	0.998578	-6.08251	0.631912	3	3	FALSE
NCDN	-0.288039	26.6686	-0.793515	0.456944	0.998578	-6.08294	0.268542	3	3	FALSE
XRN2	-0.124756	28.2211	-0.792875	0.45729	0.998578	-6.08347	0.187866	3	3	FALSE
RPL10A	-0.237248	30.93	-0.792718	0.457375	0.998578	-6.08359	0.143631	3	3	FALSE
CLYBL	0.330178	24.489	0.494642	0.645838	0.998578	-6.08397	0.395359	2	2	FALSE
ADAR	-0.378412	28.5552	-0.790922	0.458348	0.998578	-6.08505	0.280563	3	3	FALSE
DCPS	0.143363	27.4608	0.789836	0.458937	0.998578	-6.08593	0.292844	3	3	FALSE
SIRPA	-0.214403	24.4495	-0.490933	0.648246	0.998578	-6.08602	1.16683	2	2	FALSE
DDX39A	-0.244656	26.462	-0.788045	0.459909	0.998578	-6.08738	0.28313	3	3	FALSE
CRYZ	-0.17012	25.7781	-0.787883	0.459997	0.998578	-6.08751	0.653496	3	3	FALSE
MPI	-0.316774	25.6125	-0.787683	0.460106	0.998578	-6.08767	0.678957	3	3	FALSE
SSNA1	-0.182908	22.9228	-0.485235	0.651957	0.998578	-6.08915	0.294816	3	2	FALSE
TMEM33	-0.211635	27.1835	-0.785397	0.461349	0.998578	-6.08952	0.205782	3	3	FALSE
PSMC5	-0.178272	30.1692	-0.785103	0.461509	0.998578	-6.08975	0.0482427	3	3	FALSE
DYNLL2	-0.128547	23.7572	-0.471418	0.667986	0.998578	-6.08984	0.939058	2	2	FALSE
PLK1	-0.141939	23.8112	-0.483664	0.652982	0.998578	-6.09001	0.923674	2	2	FALSE
SEC13	-0.271107	27.3549	-0.78356	0.46235	0.998578	-6.091	0.347353	3	3	FALSE
IDH1	-0.140917	30.2116	-0.782729	0.462804	0.998578	-6.09167	0.190665	3	3	FALSE
CLIC1	-0.136093	31.3576	-0.781918	0.463246	0.998578	-6.09232	0.0602638	3	3	FALSE
KIF4A	-0.666091	23.6694	-0.781795	0.463314	0.998578	-6.09242	1.3667	3	3	FALSE
WAS	-0.124773	27.016	-0.781769	0.463328	0.998578	-6.09244	0.754858	3	3	FALSE
AFF1	-0.173839	22.1269	-0.478705	0.656224	0.998578	-6.0927	0.261714	2	2	FALSE
RPL4	-0.152161	31.9903	-0.780602	0.463966	0.998578	-6.09337	0.124678	3	3	FALSE
HMGXB3	0.320159	26.4971	0.477153	0.65724	0.998578	-6.09354	0.87952	2	2	FALSE
GLRX5	-0.242575	24.6704	-0.476824	0.657456	0.998578	-6.09372	1.47847	2	2	FALSE
ZMYND8	-0.12189	23.0303	-0.46439	0.672499	0.998578	-6.09373	0.221358	2	2	FALSE
THRAP3	-0.190553	28.8002	-0.779779	0.464415	0.998578	-6.09403	0.38893	3	3	FALSE
UBE2N	0.125926	30.2989	0.779173	0.464747	0.998578	-6.09452	0.0675874	3	3	FALSE
RPL27	-0.142172	29.1371	-0.778987	0.464849	0.998578	-6.09467	0.275399	3	3	FALSE
CCT6A	-0.177459	31.8784	-0.778755	0.464976	0.998578	-6.09485	0.114302	3	3	FALSE
AIMP1	-0.123457	30.0313	-0.77825	0.465253	0.998578	-6.09526	0.222556	3	3	FALSE
MRRF	0.166519	26.0313	0.473248	0.659802	0.998578	-6.09563	0.796333	3	2	FALSE
EDC4	-0.233309	28.3827	-0.777667	0.465572	0.998578	-6.09572	0.185475	3	3	FALSE
NUMA1	-0.179867	28.1001	-0.777509	0.465658	0.998578	-6.09585	0.440231	3	3	FALSE
RPS18	-0.146224	30.3586	-0.777355	0.465743	0.998578	-6.09597	0.29285	3	3	FALSE
RPL6	-0.159999	31.1805	-0.776963	0.465958	0.998578	-6.09629	0.170956	3	3	FALSE
SYPL1	-0.226507	25.7148	-0.470938	0.66132	0.998578	-6.09687	0.551086	2	2	FALSE
MYH9	0.137932	34.118	0.773047	0.468109	0.998578	-6.09941	0.0962107	3	3	FALSE
TTC1	-0.168758	28.2704	-0.772738	0.468278	0.998578	-6.09966	0.595247	3	3	FALSE
NME1	-0.12838	31.852	-0.771543	0.468936	0.998578	-6.10061	0.0961328	3	3	FALSE
ATP6V0D1	0.190832	27.5261	0.770511	0.469505	0.998578	-6.10143	0.165172	3	3	FALSE
RNPS1	-0.188951	27.3328	-0.770026	0.469773	0.998578	-6.10181	0.0901915	3	3	FALSE
RPS15	-0.16395	28.2998	-0.769248	0.470202	0.998578	-6.10243	0.280952	3	3	FALSE
RAVER1	-0.234264	27.2668	-0.768701	0.470504	0.998578	-6.10286	0.877154	3	3	FALSE
SF3B1	-0.157225	30.8007	-0.767935	0.470926	0.998578	-6.10347	0.122332	3	3	FALSE
SCRIB	0.181235	26.3589	0.766185	0.471894	0.998578	-6.10485	0.470974	3	3	FALSE
POFUT1	0.340953	25.8542	0.766094	0.471944	0.998578	-6.10492	0.961465	3	3	FALSE
PRKACB	-0.315363	25.9838	-0.765456	0.472297	0.998578	-6.10543	0.559507	3	3	FALSE
ALOX5AP	0.177369	28.1643	0.453849	0.672608	0.998578	-6.10581	0.261669	2	2	FALSE
DNAJA3	-0.316671	26.1782	-0.764405	0.472879	0.998578	-6.10626	0.45063	3	3	FALSE
EIF4A3	-0.124334	30.1405	-0.763318	0.473482	0.998578	-6.10711	0.224483	3	3	FALSE
PSMD12	-0.128883	29.4232	-0.763015	0.47365	0.998578	-6.10735	0.0722418	3	3	FALSE
VPS4B	-0.144201	27.5346	-0.762877	0.473726	0.998578	-6.10746	0.649233	3	3	FALSE
PSMB7	-0.245637	26.0336	-0.760959	0.474791	0.998578	-6.10897	0.146629	3	3	FALSE
ANKRD17	-0.20175	25.1522	-0.759679	0.475503	0.998578	-6.10997	0.320082	3	3	FALSE
FAM98B	-0.136175	25.3076	-0.7595	0.475602	0.998578	-6.11011	0.25782	3	3	FALSE
SURF1	0.184687	24.7551	0.759075	0.475838	0.998578	-6.11045	0.228807	3	3	FALSE
NUBP2	-0.228453	25.2553	-0.44409	0.679102	0.998578	-6.11079	1.13136	2	2	FALSE
IST1	-0.157829	25.1436	-0.443851	0.67926	0.998578	-6.11091	0.789691	2	2	FALSE
RABGGTA	0.235996	24.5263	0.758246	0.4763	0.998578	-6.1111	0.825889	3	3	FALSE
GOLGA2	-0.342162	24.0649	-0.758161	0.476347	0.998578	-6.11116	0.54913	3	3	FALSE
LRRC8C	0.237111	26.8559	0.757803	0.476546	0.998578	-6.11144	0.405136	3	3	FALSE
UBQLN1	-0.127178	28.4444	-0.75689	0.477055	0.998578	-6.11216	0.177803	3	3	FALSE
UBA1	0.137262	32.0262	0.756559	0.47724	0.998578	-6.11242	0.292593	3	3	FALSE
SEC61G	-0.204764	25.4345	-0.756395	0.477331	0.998578	-6.11254	0.594796	3	3	FALSE
RRP36	0.209044	22.757	0.440144	0.681736	0.998578	-6.11277	0.494658	2	2	FALSE
PRPS1	-0.291377	28.0208	-0.755559	0.477797	0.998578	-6.1132	0.378809	3	3	FALSE
AIFM1	-0.219267	28.6647	-0.754882	0.478175	0.998578	-6.11373	0.506865	3	3	FALSE
NDUFA8	0.25428	26.9852	0.7536	0.478891	0.998578	-6.11473	0.129078	3	3	FALSE
SNX5	-0.172397	28.3001	-0.753346	0.479033	0.998578	-6.11492	0.109632	3	3	FALSE
PFN1	0.202937	32.6881	0.753001	0.479226	0.998578	-6.11519	0.141415	3	3	FALSE
RPL30	-0.13705	30.6355	-0.751551	0.480037	0.998578	-6.11632	0.448743	3	3	FALSE
U2AF1	-0.263612	29.1149	-0.748763	0.4816	0.998578	-6.11849	0.244509	3	3	FALSE
CNOT1	-0.387794	25.5985	-0.748679	0.481647	0.998578	-6.11855	0.458868	3	3	FALSE
KPNA2	-0.341994	28.1647	-0.74865	0.481663	0.998578	-6.11857	0.384315	3	3	FALSE
SPTLC1	-0.171447	27.4134	-0.747934	0.482065	0.998578	-6.11913	0.32197	3	3	FALSE
SRP68	-0.144458	28.1278	-0.747725	0.482182	0.998578	-6.11929	0.0319153	3	3	FALSE
ALDH16A1	0.211977	26.2516	0.747366	0.482384	0.998578	-6.11957	0.234977	3	3	FALSE
RFC5	-0.304432	26.2125	-0.74736	0.482387	0.998578	-6.11957	0.13374	3	3	FALSE
CALCOCO2	0.217895	25.1085	0.747132	0.482515	0.998578	-6.11975	1.25164	3	3	FALSE
COLGALT1	-0.127163	28.7686	-0.747057	0.482557	0.998578	-6.11981	0.246969	3	3	FALSE
Unassigned.4	0.566882	24.0845	0.425815	0.691351	0.998578	-6.11984	1.8917	2	2	FALSE
TLE3	0.293257	24.4866	0.425758	0.691389	0.998578	-6.11987	1.10239	2	2	FALSE
NIFK	-0.22437	26.0638	-0.739535	0.491832	0.998578	-6.12006	1.93389	3	3	FALSE
RNF20	0.161037	25.0479	0.424747	0.69207	0.998578	-6.12036	0.307474	2	2	FALSE
SLC38A10	0.414019	24.8893	0.746229	0.483022	0.998578	-6.12045	0.324282	3	3	FALSE
OSBPL1A	0.18406	23.3433	0.424076	0.692522	0.998578	-6.12069	1.13768	2	2	FALSE
STOM	-0.409345	26.3351	-0.745666	0.483339	0.998578	-6.12088	0.624608	3	3	FALSE
UBE2O	0.223062	25.5672	0.737367	0.493041	0.998578	-6.12174	0.411471	3	3	FALSE
HNRNPUL1	-0.176891	29.09	-0.74382	0.484378	0.998578	-6.12231	0.185426	3	3	FALSE
PRPF4	-0.129338	27.3364	-0.743102	0.484782	0.998578	-6.12286	0.514788	3	3	FALSE
CBR1	-0.142334	28.9953	-0.742793	0.484957	0.998578	-6.1231	0.355153	3	3	FALSE
PUS1	-0.180305	27.2879	-0.742209	0.485286	0.998578	-6.12355	0.274232	3	3	FALSE
UBE2C	0.251679	25.9481	0.741771	0.485533	0.998578	-6.12389	0.359512	3	3	FALSE
ZC3H15	0.344182	25.4393	0.741584	0.485639	0.998578	-6.12403	0.0988646	3	3	FALSE
NOL6	0.194241	26.5062	0.740708	0.486133	0.998578	-6.1247	0.277158	3	3	FALSE
KTN1	0.211855	27.4622	0.739919	0.486579	0.998578	-6.12531	0.220625	3	3	FALSE
SRPRB	0.139286	28.4381	0.739667	0.486721	0.998578	-6.1255	0.485825	3	3	FALSE
C9orf64	-0.385528	23.6939	-0.413179	0.699886	0.998578	-6.1259	0.678447	2	2	FALSE
TMED4	0.108363	25.2032	0.412491	0.700353	0.998578	-6.12622	0.412302	2	2	FALSE
PPM1G	-0.252786	29.4705	-0.737704	0.487831	0.998578	-6.12701	0.302598	3	3	FALSE
DNPH1	-0.342951	26.305	-0.737434	0.487984	0.998578	-6.12721	0.407056	3	3	FALSE
DNMT1	-0.413898	27.9067	-0.736907	0.488282	0.998578	-6.12762	0.405498	3	3	FALSE
DUS3L	-0.129522	23.5411	-0.409008	0.702716	0.998578	-6.12786	0.433087	3	2	FALSE
U2SURP	-0.154058	27.9044	-0.736358	0.488593	0.998578	-6.12804	0.345379	3	3	FALSE
NDUFS2	-0.298194	26.6961	-0.736289	0.488632	0.998578	-6.12809	0.718283	3	3	FALSE
SLC2A5	0.115197	25.2049	0.406599	0.704353	0.998578	-6.12899	0.208466	2	2	FALSE
CCDC25	-0.112401	24.9778	-0.404644	0.705682	0.998578	-6.12989	0.400237	3	2	FALSE
IMMT	0.132876	29.6396	0.733786	0.490052	0.998578	-6.13	0.141777	3	3	FALSE
MRPS11	0.119359	24.7731	0.392281	0.719818	0.998578	-6.13058	0.35678	2	3	FALSE
MAPK1	-0.231106	27.4756	-0.732071	0.491026	0.998578	-6.13131	0.683464	3	3	FALSE
PPP1R7	0.185772	28.713	0.730834	0.491729	0.998578	-6.13225	0.427934	3	3	FALSE
PRRC2C	-0.228098	26.1284	-0.730427	0.491961	0.998578	-6.13256	0.540023	3	3	FALSE
EPB41	-0.201611	24.2945	-0.730427	0.491961	0.998578	-6.13256	0.615347	3	3	FALSE
CLASP1	-0.183565	24.3065	-0.39885	0.709631	0.998578	-6.13256	1.03655	2	2	FALSE
TIMM50	-0.367284	26.7645	-0.729874	0.492276	0.998578	-6.13298	0.653593	3	3	FALSE
STX12	0.146103	24.8911	0.729248	0.492632	0.998578	-6.13345	0.87215	3	3	FALSE
MYL12A	0.135194	30.1902	0.729075	0.492731	0.998578	-6.13358	0.0670552	3	3	FALSE
NOP56	0.17535	29.3408	0.728545	0.493033	0.998578	-6.13398	0.242881	3	3	FALSE
SART3	-0.17074	27.3912	-0.728331	0.493155	0.998578	-6.13415	0.53367	3	3	FALSE
PSMA5	-0.149701	30.0457	-0.728174	0.493245	0.998578	-6.13427	0.163654	3	3	FALSE
CUTC	-0.328107	24.4151	-0.727732	0.493497	0.998578	-6.1346	0.86317	3	3	FALSE
PPP2CA	-0.0915926	29.7898	-0.392797	0.713768	0.998578	-6.13531	0.0431144	2	2	FALSE
RAB6A	-0.187055	29.3402	-0.726592	0.494147	0.998578	-6.13546	0.108178	3	3	FALSE
HGS	-0.362002	24.1322	-0.719163	0.503282	0.998578	-6.13569	0.501603	3	3	FALSE
MDN1	-0.2472	25.9462	-0.72519	0.494948	0.998578	-6.13652	0.287954	3	3	FALSE
RPS15A	-0.130692	30.9712	-0.724548	0.495315	0.998578	-6.13701	0.425105	3	3	FALSE
DYNC1H1	-0.131604	30.5621	-0.72388	0.495697	0.998578	-6.13751	0.228512	3	3	FALSE
COPS4	-0.205753	27.891	-0.722242	0.496635	0.998578	-6.13874	0.277324	3	3	FALSE
COPG2	-0.214731	25.7142	-0.721405	0.497114	0.998578	-6.13937	1.77212	3	3	FALSE
MKLN1	-0.121548	23.5637	-0.381461	0.721546	0.998578	-6.14036	0.32164	2	2	FALSE
MED15	-0.235112	24.1535	-0.719866	0.497997	0.998578	-6.14053	0.49595	3	3	FALSE
PRKAR2A	0.179481	27.7868	0.719012	0.498487	0.998578	-6.14117	0.43745	3	3	FALSE
TNKS1BP1	-0.147755	23.3118	-0.36927	0.735289	0.998578	-6.14117	0.381793	2	2	FALSE
ATP6V1G1	0.313661	27.8755	0.718997	0.498496	0.998578	-6.14118	0.599676	3	3	FALSE
CCT8	-0.161351	32.5502	-0.718515	0.498773	0.998578	-6.14154	0.179571	3	3	FALSE
HDAC6	-0.12257	24.0392	-0.372884	0.727458	0.998578	-6.14408	0.282009	2	2	FALSE
RAD23B	-0.142709	29.8649	-0.714208	0.501251	0.998578	-6.14476	0.245783	3	3	FALSE
PREX1	0.403228	24.6933	0.368662	0.730377	0.998578	-6.14589	3.54829	2	2	FALSE
SH3BP1	0.183749	26.7069	0.712392	0.502298	0.998578	-6.14611	0.242233	3	3	FALSE
LTV1	-0.256827	24.3352	-0.367975	0.730852	0.998578	-6.14618	0.406071	2	2	FALSE
HIST1H2AC	-0.612358	26.0252	-0.71218	0.502421	0.998578	-6.14627	1.45172	3	3	FALSE
PRKAR1A	-0.311636	27.6369	-0.711667	0.502717	0.998578	-6.14665	0.290931	3	3	FALSE
MRPS27	-0.159042	26.0188	-0.71141	0.502866	0.998578	-6.14684	0.72201	3	3	FALSE
ARL8B	0.384688	27.7306	0.711221	0.502975	0.998578	-6.14698	1.02692	3	3	FALSE
POP1	-0.0873193	25.174	-0.365548	0.732532	0.998578	-6.14721	0.0706252	2	2	FALSE
RPS26	-0.191749	28.5385	-0.710669	0.503293	0.998578	-6.14739	0.720118	3	3	FALSE
CHMP7	-0.119816	22.5023	-0.36071	0.735888	0.998578	-6.14924	0.801815	2	2	FALSE
GRHPR	0.174097	28.3212	0.70813	0.504762	0.998578	-6.14927	0.225948	3	3	FALSE
MRPL30	0.151424	23.8644	0.360231	0.736221	0.998578	-6.14944	0.145639	2	2	FALSE
INTS6	0.265937	22.8874	0.359635	0.736635	0.998578	-6.14968	1.01435	2	2	FALSE
AVL9	-0.608968	23.4175	-0.359481	0.736742	0.998578	-6.14975	0.924317	2	2	FALSE
MAP2K3	0.388905	25.4655	0.358797	0.737217	0.998578	-6.15003	0.791249	2	3	FALSE
PYCARD	0.121117	29.4452	0.706918	0.505464	0.998578	-6.15017	0.228817	3	3	FALSE
TTN	-0.393494	26.9832	-0.706396	0.505767	0.998578	-6.15055	0.412616	3	3	FALSE
SNAPIN	-0.0949227	23.9355	-0.357454	0.738151	0.998578	-6.15059	0.0222319	2	2	FALSE
STRAP	-0.178758	29.2409	-0.705372	0.506361	0.998578	-6.15131	0.405361	3	3	FALSE
AK6	-0.181947	24.2519	-0.355606	0.739436	0.998578	-6.15135	0.081515	3	2	FALSE
NELFB	0.171138	24.3147	0.355354	0.739611	0.998578	-6.15145	0.658363	2	3	FALSE
RMND5A	0.629606	24.922	0.704314	0.506975	0.998578	-6.15209	1.41444	3	3	FALSE
TIMMDC1	-0.297529	22.9468	-0.353631	0.740811	0.998578	-6.15216	0.601879	2	3	FALSE
ACTBL2	0.110342	32.091	0.70347	0.507465	0.998578	-6.15271	0.0807469	3	3	FALSE
PTDSS1	0.197149	24.0199	0.35228	0.741752	0.998578	-6.15271	0.66411	2	2	FALSE
STRN	-0.232878	24.0662	-0.351421	0.742351	0.998578	-6.15306	0.519645	2	2	FALSE
UMPS	-0.293868	28.6291	-0.702753	0.507882	0.998578	-6.15324	0.18108	3	3	FALSE
SF3A1	-0.1114	29.6739	-0.702133	0.508243	0.998578	-6.15369	0.224832	3	3	FALSE
RPL36AL	-0.123646	27.8124	-0.702011	0.508314	0.998578	-6.15378	0.292752	3	3	FALSE
ABR	-0.121364	26.441	-0.701894	0.508382	0.998578	-6.15387	0.790483	3	3	FALSE
PDHB	0.13499	28.6239	0.701196	0.508788	0.998578	-6.15438	0.447638	3	3	FALSE
SIN3A	-0.187745	24.4424	-0.701176	0.5088	0.998578	-6.1544	0.711649	3	3	FALSE
RTF1	0.121548	25.3508	0.347	0.745436	0.998578	-6.15485	1.00517	2	2	FALSE
TXN	-0.18718	30.1262	-0.700266	0.509329	0.998578	-6.15506	0.369321	3	3	FALSE
DPP3	-0.159064	29.0978	-0.69959	0.509723	0.998578	-6.15556	0.292764	3	3	FALSE
ANKFY1	0.10399	24.0114	0.344477	0.747199	0.998578	-6.15586	0.506498	2	2	FALSE
MALSU1	0.0921956	24.1491	0.334898	0.758706	0.998578	-6.15589	0.485386	2	3	FALSE
ZC3H4	0.147537	24.9753	0.697005	0.511231	0.998578	-6.15745	0.509158	3	3	FALSE
PIGK	0.0860582	24.3714	0.330224	0.761918	0.998578	-6.15779	1.35687	2	2	FALSE
MRPL55	-0.117949	25.9342	-0.339277	0.750838	0.998578	-6.15792	0.365535	2	2	FALSE
MRPL45	-0.244147	24.9965	-0.338788	0.751181	0.998578	-6.15811	1.23107	2	3	FALSE
MYEOV2	-0.168602	23.2672	-0.337699	0.751944	0.998578	-6.15854	0.555576	2	2	FALSE
ENOPH1	-0.321707	26.896	-0.695368	0.512188	0.998578	-6.15864	0.218984	3	3	FALSE
RPL32	-0.148898	30.0269	-0.694612	0.51263	0.998578	-6.15919	0.203051	3	3	FALSE
ACAT1	-0.13295	29.3725	-0.694211	0.512865	0.998578	-6.15948	0.119977	3	3	FALSE
PBDC1	0.29295	26.2023	0.693843	0.51308	0.998578	-6.15975	0.420525	3	3	FALSE
HP1BP3	0.124306	29.1413	0.693385	0.513348	0.998578	-6.16008	0.0657158	3	3	FALSE
YWHAH	-0.142739	29.5436	-0.692925	0.513617	0.998578	-6.16042	0.134545	3	3	FALSE
STK4	0.137496	27.9013	0.692668	0.513768	0.998578	-6.1606	0.243238	3	3	FALSE
RPL10	-0.208524	30.4204	-0.692255	0.51401	0.998578	-6.1609	0.272355	3	3	FALSE
MAP2K2	0.385169	26.9213	0.69195	0.514189	0.998578	-6.16113	0.264298	3	3	FALSE
PDS5A	-0.337541	26.8096	-0.691886	0.514226	0.998578	-6.16117	0.197925	3	3	FALSE
MAPK1IP1L	0.087716	26.0226	0.328134	0.758663	0.998578	-6.16223	0.658456	2	2	FALSE
TTC37	0.13314	24.4082	0.324563	0.761178	0.998578	-6.16359	0.456245	2	2	FALSE
MTDH	-0.129023	28.656	-0.687925	0.516552	0.998578	-6.16404	0.457761	3	3	FALSE
PNPO	0.152826	24.7022	0.687911	0.51656	0.998578	-6.16405	0.39365	3	3	FALSE
DCK	-0.126359	25.9309	-0.687796	0.516628	0.998578	-6.16413	0.251325	3	3	FALSE
ATOX1	0.202351	26.053	0.687311	0.516913	0.998578	-6.16448	0.791084	3	3	FALSE
DDX21	-0.208841	30.6657	-0.686712	0.517265	0.998578	-6.16491	0.192721	3	3	FALSE
ZPR1	-0.155848	26.5625	-0.686641	0.517307	0.998578	-6.16496	0.231442	3	3	FALSE
SNRPA	-0.126585	28.9037	-0.686403	0.517447	0.998578	-6.16514	0.588258	3	3	FALSE
MOB1A	-0.274383	24.9178	-0.685552	0.517948	0.998578	-6.16575	0.96825	3	3	FALSE
CLINT1	0.243243	25.2096	0.685077	0.518228	0.998578	-6.16609	0.805024	3	3	FALSE
RPL18A	-0.115702	29.4043	-0.684901	0.518332	0.998578	-6.16622	0.19537	3	3	FALSE
RPL36	-0.152441	28.2614	-0.684649	0.51848	0.998578	-6.1664	0.367343	3	3	FALSE
Unassigned.5	0.153503	24.9615	0.68448	0.518579	0.998578	-6.16652	0.249331	3	3	FALSE
CSTB	0.36051	30.2417	0.684031	0.518844	0.998578	-6.16684	0.203149	3	3	FALSE
PFDN1	-0.282842	25.2703	-0.683515	0.519149	0.998578	-6.16721	0.964689	3	3	FALSE
PFDN6	-0.197292	25.896	-0.683383	0.519226	0.998578	-6.16731	0.326572	3	3	FALSE
HVCN1	0.0756004	26.0626	0.313412	0.769054	0.998578	-6.16773	0.607161	2	2	FALSE
DIMT1	-0.524355	23.5259	-0.682289	0.519872	0.998578	-6.16809	0.57471	3	3	FALSE
SEPT7	-0.122378	28.0355	-0.681046	0.520606	0.998578	-6.16898	0.638285	3	3	FALSE
MDH1	0.109249	30.9422	0.679236	0.521676	0.998578	-6.17028	0.202137	3	3	FALSE
DAXX	0.153472	25.0993	0.305853	0.774413	0.998578	-6.17045	1.80123	2	2	FALSE
ATP5H	0.140441	29.0713	0.678074	0.522364	0.998578	-6.17111	0.478982	3	3	FALSE
LRRC57	-0.154654	23.9025	-0.303788	0.775879	0.998578	-6.17119	0.756742	2	2	FALSE
HNRNPK	-0.128492	32.8325	-0.677574	0.52266	0.998578	-6.17146	0.115485	3	3	FALSE
ATG7	-0.0936183	25.5559	-0.302331	0.776914	0.998578	-6.1717	0.478021	2	2	FALSE
RPA2	-0.147827	27.8633	-0.677226	0.522866	0.998578	-6.17171	0.17639	3	3	FALSE
CTCF	-0.146206	24.3902	-0.675825	0.523697	0.998578	-6.17271	1.21746	3	3	FALSE
TFRC	-0.119284	30.6172	-0.675291	0.524014	0.998578	-6.17309	0.182482	3	3	FALSE
HCFC1	-0.128768	27.8486	-0.675215	0.524059	0.998578	-6.17314	0.197853	3	3	FALSE
SDHC	0.167418	23.6362	0.297641	0.78025	0.998578	-6.17334	0.085853	2	2	FALSE
PSME3	-0.164802	28.8108	-0.674747	0.524337	0.998578	-6.17347	0.270825	3	3	FALSE
TRAPPC1	-0.0906664	24.5187	-0.287224	0.791751	0.998578	-6.17408	0.51461	2	2	FALSE
RPL24	-0.105566	29.4222	-0.673802	0.524898	0.998578	-6.17414	0.37563	3	3	FALSE
USP25	-0.116133	24.1008	-0.293484	0.783212	0.998578	-6.17478	0.420372	2	2	FALSE
ARPC2	0.166976	30.1665	0.672285	0.5258	0.998578	-6.17522	0.223132	3	3	FALSE
NCOR1	0.120775	23.0594	0.29201	0.784264	0.998578	-6.17528	0.305471	2	2	FALSE
COPS3	-0.132878	27.9815	-0.672097	0.525912	0.998578	-6.17535	0.238403	3	3	FALSE
RPL7	-0.165842	31.4871	-0.671389	0.526333	0.998578	-6.17585	0.334556	3	3	FALSE
CDK5	0.238775	23.0284	0.670839	0.526661	0.998578	-6.17624	1.02221	3	3	FALSE
PDCD4	0.27562	28.4708	0.670696	0.526745	0.998578	-6.17634	0.556159	3	3	FALSE
DDX54	0.108254	25.2401	0.668933	0.527796	0.998578	-6.17759	0.496872	3	3	FALSE
EEF1E1	-0.182367	28.82	-0.668262	0.528196	0.998578	-6.17806	0.343351	3	3	FALSE
RANGAP1	-0.183025	27.2613	-0.667659	0.528556	0.998578	-6.17848	0.556374	3	3	FALSE
GNL3L	0.492305	23.8005	0.28151	0.791769	0.998578	-6.1788	0.505733	2	2	FALSE
UTP6	-0.119421	23.5028	-0.28038	0.792578	0.998578	-6.17917	0.125256	2	2	FALSE
NXF1	-0.326575	24.3449	-0.279804	0.79299	0.998578	-6.17936	1.34579	2	3	FALSE
FASTKD2	-0.151354	24.6211	-0.658668	0.538359	0.998578	-6.17995	1.6397	3	3	FALSE
BIRC6	0.213804	24.6889	0.276427	0.795411	0.998578	-6.18046	0.543933	3	2	FALSE
COX5B	0.126332	28.1759	0.664687	0.530331	0.998578	-6.18057	0.410423	3	3	FALSE
S100A4	0.122768	29.4408	0.664184	0.530632	0.998578	-6.18092	0.445901	3	3	FALSE
SRRT	-0.174877	28.2363	-0.663825	0.530847	0.998578	-6.18117	0.191956	3	3	FALSE
GATAD2A	-0.364154	26.9099	-0.663777	0.530875	0.998578	-6.18121	0.379696	3	3	FALSE
ABHD11	-0.135032	24.3734	-0.273651	0.797404	0.998578	-6.18135	1.08829	2	2	FALSE
DNAJB12	0.1381	22.8532	0.646503	0.551893	0.998578	-6.1816	0.418252	3	3	FALSE
WDHD1	-0.617661	23.1943	-0.66303	0.531322	0.998578	-6.18173	1.4814	3	3	FALSE
TSNAX	0.167784	28.2483	0.663025	0.531326	0.998578	-6.18173	0.251802	3	3	FALSE
PDCD5	-0.192934	28.765	-0.662891	0.531405	0.998578	-6.18183	0.438938	3	3	FALSE
PDCD10	-0.0695158	26.0863	-0.263819	0.808193	0.998578	-6.18204	0.772089	2	3	FALSE
SLC7A1	0.446535	27.4317	0.661512	0.532232	0.998578	-6.18279	0.664907	3	3	FALSE
ASRGL1	-0.0689918	25.7994	-0.268935	0.800792	0.998578	-6.18285	0.15759	2	2	FALSE
ANKHD1	0.0842144	24.2317	0.268174	0.801339	0.998578	-6.18309	0.789871	2	2	FALSE
TFG	-0.138544	29.6548	-0.660138	0.533056	0.998578	-6.18375	0.135832	3	3	FALSE
PARP1	-0.137045	31.6967	-0.660004	0.533136	0.998578	-6.18384	0.0717255	3	3	FALSE
TTI2	-0.0685928	23.0491	-0.257647	0.812551	0.998578	-6.18404	0.861149	3	2	FALSE
TOP2B	-0.115324	30.1297	-0.659413	0.533491	0.998578	-6.18425	0.252296	3	3	FALSE
TPD52L2	0.1338	28.81	0.659241	0.533594	0.998578	-6.18437	0.205892	3	3	FALSE
H2AFV	-0.17767	29.8794	-0.659106	0.533675	0.998578	-6.18447	0.360751	3	3	FALSE
PAIP2	-0.0749271	24.5368	-0.263373	0.804795	0.998578	-6.18459	0.231843	2	2	FALSE
PITRM1	-0.282974	22.9919	-0.261588	0.806081	0.998578	-6.18514	0.287976	2	2	FALSE
CCDC94	-0.0919645	24.7961	-0.26147	0.806166	0.998578	-6.18517	0.112822	2	2	FALSE
PTGES3	-0.17314	30.4608	-0.657925	0.534384	0.998578	-6.18529	0.374616	3	3	FALSE
DDX5	-0.113135	31.155	-0.657645	0.534553	0.998578	-6.18548	0.182698	3	3	FALSE
HSPA5	-0.104029	33.0491	-0.657193	0.534824	0.998578	-6.1858	0.146896	3	3	FALSE
EXOC1	0.367671	24.8803	0.656555	0.535208	0.998578	-6.18624	0.665965	3	3	FALSE
MACROD1	0.410963	26.8119	0.65606	0.535506	0.998578	-6.18658	0.7682	3	3	FALSE
FKBP2	0.241882	25.9507	0.65589	0.535608	0.998578	-6.1867	0.850702	3	3	FALSE
NUP37	-0.270084	26.8576	-0.655832	0.535643	0.998578	-6.18674	0.0755879	3	3	FALSE
ENSA	-0.163093	27.549	-0.655397	0.535905	0.998578	-6.18704	0.45569	3	3	FALSE
TGOLN2	0.254861	25.9728	0.655174	0.536039	0.998578	-6.1872	0.5804	3	3	FALSE
LRRC47	-0.143534	27.4485	-0.654657	0.536351	0.998578	-6.18756	0.3017	3	3	FALSE
CEP164	0.377143	24.1096	0.253282	0.812076	0.998578	-6.18764	0.5667	2	2	FALSE
DAP	0.320298	24.8519	0.253224	0.812118	0.998578	-6.18766	0.769482	2	2	FALSE
YWHAE	-0.157055	32.4085	-0.654321	0.536553	0.998578	-6.18779	0.195815	3	3	FALSE
NADK2	-0.119273	24.7589	-0.252134	0.812905	0.998578	-6.18798	1.38773	2	3	FALSE
TMEM109	-0.0820227	26.7944	-0.250982	0.813738	0.998578	-6.18832	0.34428	2	2	FALSE
ACAD9	0.157844	27.9573	0.653249	0.537199	0.998578	-6.18853	0.229969	3	3	FALSE
TLR2	0.349586	24.3497	0.248787	0.815327	0.998578	-6.18897	0.830616	2	3	FALSE
MEMO1	-0.113812	27.093	-0.652466	0.537671	0.998578	-6.18907	0.76788	3	3	FALSE
SUCLG2	-0.187994	28.5038	-0.651621	0.538181	0.998578	-6.18965	0.120653	3	3	FALSE
ARPC1A	-0.122745	23.9328	-0.245236	0.817898	0.998578	-6.19	0.565302	2	2	FALSE
TK1	-0.0683332	24.2873	-0.244787	0.818223	0.998578	-6.19013	0.186997	2	2	FALSE
RNH1	0.111781	31.5381	0.650088	0.539107	0.998578	-6.19071	0.0797926	3	3	FALSE
NELFE	-0.340444	23.8409	-0.649591	0.539407	0.998578	-6.19105	0.415231	3	3	FALSE
NUBP1	0.130195	23.6279	0.234565	0.828928	0.998578	-6.19109	0.683484	3	2	FALSE
EMC10	-0.215566	23.8432	-0.647914	0.540422	0.998578	-6.1922	0.3304	3	3	FALSE
HIBCH	0.323064	25.4425	0.647319	0.540782	0.998578	-6.19261	0.401082	3	3	FALSE
CAND1	-0.120654	29.8374	-0.647172	0.540871	0.998578	-6.19271	0.166482	3	3	FALSE
ETFB	0.102749	29.395	0.645707	0.541758	0.998578	-6.19371	0.348785	3	3	FALSE
SNX3	-0.274767	27.7543	-0.645364	0.541966	0.998578	-6.19394	0.608866	3	3	FALSE
CNDP2	-0.135819	29.2179	-0.644877	0.542261	0.998578	-6.19428	0.0902982	3	3	FALSE
PRRC1	-0.254196	24.4208	-0.643653	0.543004	0.998578	-6.19511	0.656307	3	3	FALSE
RPL19	-0.114884	29.9653	-0.642907	0.543457	0.998578	-6.19562	0.289702	3	3	FALSE
CEP170	-0.111173	25.951	-0.222821	0.834189	0.998578	-6.19617	0.70497	2	2	FALSE
NCOR2	0.0926385	23.8792	0.22262	0.834336	0.998578	-6.19622	1.34797	2	2	FALSE
AP3M1	-0.279303	26.7859	-0.641618	0.54424	0.998578	-6.1965	0.60417	3	3	FALSE
WDR91	0.0999773	23.4184	0.22006	0.836202	0.998578	-6.19689	0.0949666	2	2	FALSE
MANF	-0.11374	28.2076	-0.640641	0.544835	0.998578	-6.19716	0.34753	3	3	FALSE
NLE1	-0.0764313	23.939	-0.218472	0.837362	0.998578	-6.1973	1.18167	2	2	FALSE
ARHGAP25	0.526955	23.8681	0.639164	0.545733	0.998578	-6.19816	0.243563	3	3	FALSE
TESC	-0.188903	24.3448	-0.213166	0.841238	0.998578	-6.19865	0.799926	2	2	FALSE
PSMC3	-0.183662	29.3907	-0.638174	0.546336	0.998578	-6.19883	0.289956	3	3	FALSE
ARPC1B	0.105274	30.4105	0.637652	0.546654	0.998578	-6.19919	0.0620786	3	3	FALSE
PPM1F	0.118204	24.4865	0.210914	0.842884	0.998578	-6.19922	0.82173	2	2	FALSE
PSMA3	-0.15197	29.1689	-0.637332	0.54685	0.998578	-6.1994	0.0712192	3	3	FALSE
EXOC7	-0.0722097	23.4336	-0.203427	0.8512	0.998578	-6.19958	0.687767	2	2	FALSE
SRSF6	-0.123283	29.6155	-0.636498	0.547358	0.998578	-6.19997	0.40807	3	3	FALSE
SEL1L	0.642142	25.2403	0.635054	0.54824	0.998578	-6.20094	0.46835	3	3	FALSE
ABHD10	0.136154	28.1534	0.63482	0.548383	0.998578	-6.2011	0.21673	3	3	FALSE
PGK1	-0.103693	33.5904	-0.634806	0.548391	0.998578	-6.20111	0.0685401	3	3	FALSE
AKAP8	0.0496604	24.5164	0.201	0.850144	0.998578	-6.20163	0.251442	2	2	FALSE
INTS3	-0.078355	25.4329	-0.200414	0.850574	0.998578	-6.20177	1.39121	3	2	FALSE
ACTR2	0.0998567	30.9835	0.633438	0.549227	0.998578	-6.20203	0.058752	3	3	FALSE
DIP2B	0.0744283	25.1526	0.195092	0.854479	0.998578	-6.20301	0.189668	2	2	FALSE
TBL1XR1	-0.17635	28.0887	-0.631766	0.550249	0.998578	-6.20315	0.52629	3	3	FALSE
ANP32E	0.104073	29.7679	0.630632	0.550944	0.998578	-6.20391	0.183958	3	3	FALSE
HSP90AB2P	-0.148079	27.8313	-0.630326	0.551131	0.998578	-6.20411	1.32127	3	3	FALSE
DOHH	-0.259723	25.2243	-0.630259	0.551173	0.998578	-6.20416	0.575727	3	3	FALSE
RPL9	-0.151679	30.6704	-0.629476	0.551652	0.998578	-6.20468	0.26041	3	3	FALSE
SAFB2	-0.211532	23.6531	-0.629373	0.551716	0.998578	-6.20475	1.35447	3	3	FALSE
VPS36	0.0498846	23.5955	0.180953	0.867391	0.998578	-6.20499	1.49511	2	2	FALSE
VPS28	0.160118	25.4339	0.628927	0.551989	0.998578	-6.20505	0.229694	3	3	FALSE
KHSRP	-0.111	31.2149	-0.62701	0.553165	0.998578	-6.20633	0.116329	3	3	FALSE
PAK2	-0.158468	30.577	-0.625979	0.553799	0.998578	-6.20701	0.135759	3	3	FALSE
CNOT2	-0.181796	25.3332	-0.625963	0.553808	0.998578	-6.20702	0.152298	3	3	FALSE
BCKDHA	-0.0875129	24.9659	-0.176609	0.868081	0.998578	-6.20707	1.19342	3	2	FALSE
TRIM25	-0.201549	27.856	-0.625656	0.553997	0.998578	-6.20723	0.279351	3	3	FALSE
SS18	-0.0416056	25.2751	-0.175192	0.869126	0.998578	-6.20737	0.810238	3	2	FALSE
ASPSCR1	0.0782976	22.5065	0.17503	0.869246	0.998578	-6.2074	0.377507	2	3	FALSE
NIPSNAP1	-0.151435	26.6368	-0.62536	0.554179	0.998578	-6.20743	1.14309	3	3	FALSE
GGPS1	-0.0416123	26.3315	-0.173627	0.870281	0.998578	-6.20769	0.106504	2	2	FALSE
SRSF7	-0.29746	28.688	-0.624428	0.554752	0.998578	-6.20805	0.450274	3	3	FALSE
ARSB	0.286716	26.7484	0.624288	0.554838	0.998578	-6.20814	0.295019	3	3	FALSE
NDRG3	-0.0916773	23.5143	-0.169714	0.87317	0.998578	-6.20848	0.706738	2	2	FALSE
CERS2	0.0637403	24.867	0.169451	0.873364	0.998578	-6.20854	2.36932	2	2	FALSE
RIC8A	-0.122689	24.8063	-0.167936	0.874483	0.998578	-6.20884	0.97651	2	2	FALSE
PTRH2	0.152777	25.0432	0.621047	0.556834	0.998578	-6.21028	0.139649	3	3	FALSE
FARSB	-0.23829	28.8998	-0.62059	0.557116	0.998578	-6.21059	0.390684	3	3	FALSE
RNF40	-0.0815368	24.3377	-0.15891	0.881157	0.998578	-6.21059	1.43634	2	2	FALSE
MRPS2	0.126171	25.3616	0.158482	0.881473	0.998578	-6.21067	0.746594	2	2	FALSE
AAAS	0.129969	25.3343	0.156455	0.882974	0.998578	-6.21105	0.910327	2	3	FALSE
SDF4	-0.329214	26.1562	-0.619781	0.557615	0.998578	-6.21112	0.472572	3	3	FALSE
HIRIP3	-0.110655	23.9206	-0.155814	0.883449	0.998578	-6.21116	0.441187	2	2	FALSE
ABCD1	-0.23217	25.9709	-0.619411	0.557843	0.998578	-6.21136	0.756432	3	3	FALSE
TIMM10	-0.0499898	24.18	-0.153193	0.88539	0.998578	-6.21164	0.783726	2	3	FALSE
EIF3G	-0.137449	28.6854	-0.618709	0.558277	0.998578	-6.21183	0.141131	3	3	FALSE
MRPL14	0.0382339	24.1649	0.146633	0.89228	0.998578	-6.21204	0.157629	2	2	FALSE
BRD2	-0.0391729	24.8542	-0.150554	0.887346	0.998578	-6.21212	0.466276	2	2	FALSE
CD81	-0.110179	27.916	-0.617872	0.558794	0.998578	-6.21238	0.178762	3	3	FALSE
TRMT5	-0.179653	24.2849	-0.617869	0.558796	0.998578	-6.21238	0.325963	3	3	FALSE
RPUSD2	-0.0937834	25.6391	-0.148639	0.888766	0.998578	-6.21246	0.0449632	2	2	FALSE
RBM3	-0.0653332	24.9299	-0.148432	0.88892	0.998578	-6.2125	0.267812	2	3	FALSE
TBC1D15	-0.204613	24.349	-0.146411	0.890419	0.998578	-6.21285	0.140435	2	2	FALSE
ATP2B4	-0.0407317	25.7269	-0.145798	0.890873	0.998578	-6.21296	0.795246	2	3	FALSE
PPP3CB	-0.183316	25.9691	-0.616771	0.559474	0.998578	-6.2131	0.844122	3	3	FALSE
QDPR	0.107867	24.7294	0.142584	0.893259	0.998578	-6.21351	0.64162	2	3	FALSE
ACSL4	-0.160144	29.6773	-0.616065	0.559911	0.998578	-6.21356	0.269401	3	3	FALSE
NSF	0.166251	29.8315	0.615822	0.560061	0.998578	-6.21372	0.388731	3	3	FALSE
RPS27L	0.0408328	24.0002	0.14035	0.894918	0.998578	-6.21388	0.0915921	2	2	FALSE
GNB1	0.133632	29.909	0.615037	0.560547	0.998578	-6.21424	0.330328	3	3	FALSE
ENO1	-0.122958	34.8014	-0.614769	0.560713	0.998578	-6.21441	0.0987438	3	3	FALSE
NDUFB9	0.0673609	26.1241	0.135475	0.89854	0.998578	-6.21468	0.459874	2	2	FALSE
UQCRC1	0.140913	30.03	0.613614	0.561429	0.998578	-6.21517	0.415235	3	3	FALSE
PPP1CA	-0.131073	30.9561	-0.61359	0.561444	0.998578	-6.21518	0.250273	3	3	FALSE
COX7A2	0.109248	28.1684	0.612685	0.562005	0.998578	-6.21578	0.205326	3	3	FALSE
CDK13	-0.130116	23.1322	-0.127222	0.904678	0.998578	-6.21597	0.654883	2	2	FALSE
MORF4L1	-0.119343	23.7854	-0.12712	0.904754	0.998578	-6.21598	0.708437	2	2	FALSE
CNOT3	-0.186595	24.4148	-0.605249	0.570643	0.998578	-6.21631	0.615585	3	3	FALSE
PARN	-0.417357	23.6492	-0.611532	0.56272	0.998578	-6.21653	0.984518	3	3	FALSE
GOLGB1	-0.0935581	24.4037	-0.122882	0.907909	0.998578	-6.21661	1.04816	2	2	FALSE
NDUFB4	0.133867	26.0792	0.611194	0.56293	0.998578	-6.21675	0.427067	3	3	FALSE
RAD1	0.046718	23.9824	0.120038	0.910027	0.998578	-6.21702	0.415872	2	2	FALSE
TMOD3	-0.272983	26.9833	-0.609848	0.563766	0.998578	-6.21762	0.903962	3	3	FALSE
ABCF1	-0.194317	28.6823	-0.609838	0.563771	0.998578	-6.21763	0.403962	3	3	FALSE
RPS6KA1	0.0802366	25.9752	0.115667	0.913286	0.998578	-6.21763	0.986366	2	3	FALSE
DHX9	-0.129606	31.5827	-0.609456	0.564009	0.998578	-6.21788	0.204505	3	3	FALSE
GTF2I	0.124706	28.1642	0.609454	0.56401	0.998578	-6.21788	0.676886	3	3	FALSE
DIAPH1	0.225667	29.2236	0.60942	0.564031	0.998578	-6.2179	0.350772	3	3	FALSE
LEMD3	0.0318168	22.7913	0.113572	0.914847	0.998578	-6.21792	0.785994	2	2	FALSE
ECI1	0.063002	25.8614	0.112856	0.915382	0.998578	-6.21802	0.879322	2	2	FALSE
DHODH	0.349632	25.6606	0.609207	0.564164	0.998578	-6.21804	0.661978	3	3	FALSE
RSU1	0.251005	24.1816	0.112595	0.915577	0.998578	-6.21805	1.11532	2	3	FALSE
MRPL32	-0.082719	23.766	-0.112448	0.915686	0.998578	-6.21807	0.472133	2	2	FALSE
TRMT2A	-0.0431366	23.3401	-0.109079	0.918199	0.998578	-6.21851	0.456949	2	2	FALSE
COPB2	-0.10712	29.6504	-0.608001	0.564913	0.998578	-6.21882	0.212929	3	3	FALSE
PDS5B	-0.211961	29.7788	-0.607957	0.564941	0.998578	-6.21885	0.26863	3	3	FALSE
ORMDL1	0.0658405	24.5989	0.105536	0.920844	0.998578	-6.21897	0.173034	2	2	FALSE
ARFGEF1	0.270282	24.4961	0.607737	0.565078	0.998578	-6.21899	1.42716	3	3	FALSE
STAT2	-0.0391474	27.885	-0.103349	0.922477	0.998578	-6.21924	0.0983803	2	2	FALSE
NDUFA4	-0.143429	26.2709	-0.607312	0.565342	0.998578	-6.21927	0.138962	3	3	FALSE
LARP7	0.146311	26.4061	0.102565	0.923063	0.998578	-6.21933	0.27897	2	2	FALSE
SARNP	-0.173328	26.8257	-0.606729	0.565705	0.998578	-6.21965	0.791221	3	3	FALSE
POLD2	-0.412901	26.5944	-0.606707	0.565719	0.998578	-6.21966	0.673627	3	3	FALSE
PGM2	0.549525	28.245	0.606575	0.565801	0.998578	-6.21975	1.16953	3	3	FALSE
NUDT3	0.0227856	26.102	0.098897	0.925803	0.998578	-6.21977	0.565849	2	2	FALSE
IRF8	0.0727137	25.7473	0.0952313	0.928543	0.998578	-6.2202	1.05134	2	2	FALSE
HEXIM1	-0.0679958	23.1349	-0.0942546	0.929273	0.998578	-6.22031	0.809609	2	2	FALSE
HNRNPA0	-0.158101	28.897	-0.605302	0.566594	0.998578	-6.22057	0.312048	3	3	FALSE
NUDT19	-0.0264417	23.4094	-0.0877536	0.935339	0.998578	-6.22073	0.44024	2	3	FALSE
HCCS	-0.0438602	24.0204	-0.088188	0.93381	0.998578	-6.22097	0.447642	2	2	FALSE
NOP16	-0.0351191	25.511	-0.0878879	0.934034	0.998578	-6.221	0.947305	2	2	FALSE
C7orf50	0.0221048	25.1071	0.0847733	0.937528	0.998578	-6.22106	1.12218	3	2	FALSE
MESDC2	0.0636389	24.8332	0.0850012	0.936194	0.998578	-6.2213	0.172985	2	2	FALSE
SPCS3	-0.0357501	24.9753	-0.0846151	0.936483	0.998578	-6.22133	0.75744	2	2	FALSE
PCDH12	0.119036	22.9611	0.0842395	0.936765	0.998578	-6.22137	1.96224	2	2	FALSE
CD3EAP	0.0606629	24.3296	0.0833196	0.937453	0.998578	-6.22146	2.14248	2	2	FALSE
FAM136A	0.0410141	24.7875	0.0827301	0.937894	0.998578	-6.22152	0.698318	2	2	FALSE
QSOX2	-0.0317303	24.734	-0.0747532	0.943868	0.998578	-6.22227	0.154667	2	2	FALSE
CIAO1	-0.030641	24.0412	-0.0745272	0.944037	0.998578	-6.22229	0.551669	2	2	FALSE
ANAPC1	-0.0301806	22.4651	-0.074481	0.944072	0.998578	-6.22229	0.696863	2	2	FALSE
ABCE1	-0.139342	30.2884	-0.602618	0.568268	0.998578	-6.2223	0.0779169	3	3	FALSE
NMT1	-0.249191	27.6925	-0.602485	0.568351	0.998578	-6.22239	0.444454	3	3	FALSE
EIF2B5	0.0982428	26.0322	0.0728202	0.945316	0.998578	-6.22244	0.191684	2	2	FALSE
ETFDH	0.0588841	25.1647	0.0722824	0.945719	0.998578	-6.22249	0.283104	2	3	FALSE
SBNO1	0.033958	24.0902	0.0716764	0.946173	0.998578	-6.22254	0.946438	2	2	FALSE
GTF2B	-0.182263	25.3595	-0.602011	0.568647	0.998578	-6.22269	1.20457	3	3	FALSE
CCDC58	-0.161178	27.9203	-0.601914	0.568707	0.998578	-6.22275	0.657182	3	3	FALSE
TMEM165	-0.0343911	24.5795	-0.0688949	0.948258	0.998578	-6.22277	1.38497	2	2	FALSE
MRPS30	-0.0301583	25.4567	-0.0657355	0.950627	0.998578	-6.22302	0.320567	2	2	FALSE
SEC62	0.0411875	24.7003	0.0639038	0.952	0.998578	-6.22317	0.119457	2	2	FALSE
OCIAD1	0.0940764	26.9134	0.60126	0.569116	0.998578	-6.22317	0.198888	3	3	FALSE
ZC3HC1	-0.0215806	22.714	-0.0632689	0.952476	0.998578	-6.22321	0.642405	3	2	FALSE
FAM175B	-0.112446	24.3201	-0.063187	0.952537	0.998578	-6.22322	1.28147	2	2	FALSE
MTHFD1	-0.147147	30.5648	-0.600848	0.569373	0.998578	-6.22344	0.152147	3	3	FALSE
C3orf58	0.0143734	23.1954	0.0599933	0.954933	0.998578	-6.22345	0.0942988	2	2	FALSE
GNL1	0.133627	24.1192	0.594017	0.577583	0.998578	-6.22362	1.17222	3	3	FALSE
DNAJB1	0.238918	26.9712	0.600082	0.569852	0.998578	-6.22393	0.548228	3	3	FALSE
GLOD4	0.178269	28.2188	0.59993	0.569947	0.998578	-6.22403	0.342808	3	3	FALSE
APPL1	0.0343185	23.4875	0.0494087	0.962875	0.998578	-6.22414	0.202108	2	2	FALSE
C19orf25	-0.0109297	24.7146	-0.0478371	0.964055	0.998578	-6.22424	0.204289	2	2	FALSE
TIAL1	-0.188921	26.8209	-0.599543	0.570189	0.998578	-6.22427	0.724293	3	3	FALSE
NCEH1	-0.0207414	24.7476	-0.0469292	0.964736	0.998578	-6.22429	0.269544	2	3	FALSE
RXRB	-0.0105662	23.5624	-0.0452149	0.966023	0.998578	-6.22438	0.678125	2	3	FALSE
SNRPD3	-0.093128	28.8382	-0.599257	0.570368	0.998578	-6.22446	0.370097	3	3	FALSE
IFITM1	-0.0236142	25.8936	-0.0402472	0.969754	0.998578	-6.22463	0.155685	2	2	FALSE
NRBP1	-0.0116003	25.4553	-0.040077	0.969882	0.998578	-6.22464	0.973796	2	2	FALSE
MIPEP	0.072267	24.2551	0.0399845	0.969951	0.998578	-6.22465	0.54853	2	2	FALSE
VMA21	0.0296525	25.6171	0.039858	0.970046	0.998578	-6.22465	0.880024	2	2	FALSE
OS9	0.0776685	25.8589	0.0393342	0.970439	0.998578	-6.22468	2.81958	2	2	FALSE
GRWD1	-0.0175295	24.7151	-0.0390092	0.970684	0.998578	-6.22469	2.11261	2	2	FALSE
REPS1	-0.0151641	23.2115	-0.0386434	0.970958	0.998578	-6.22471	0.282742	2	2	FALSE
SLC44A1	0.0219265	23.3711	0.0385764	0.971009	0.998578	-6.22471	0.35411	2	2	FALSE
RGPD3	-0.0171423	24.6457	-0.03829	0.971224	0.998578	-6.22473	0.364179	2	2	FALSE
POLR3F	0.0557332	25.4521	0.0370505	0.972155	0.998578	-6.22478	3.02485	2	2	FALSE
GIGYF2	0.161435	24.7702	0.598701	0.570716	0.998578	-6.22481	0.248781	3	3	FALSE
DCTPP1	0.14137	28.1881	0.598536	0.570819	0.998578	-6.22492	0.220973	3	3	FALSE
RCOR1	-0.0138961	26.2888	-0.0335068	0.974817	0.998578	-6.22493	0.328015	2	2	FALSE
PDPR	0.0157714	23.2993	0.0321455	0.975839	0.998578	-6.22498	0.0239751	2	2	FALSE
WBSCR22	0.0160334	23.5191	0.0286236	0.978485	0.998578	-6.22511	0.752041	2	3	FALSE
TFB2M	-0.0108661	23.6745	-0.0265005	0.980081	0.998578	-6.22518	0.2632	3	2	FALSE
CAB39	-0.147351	26.9624	-0.598118	0.571081	0.998578	-6.22519	0.302631	3	3	FALSE
SUMF2	-0.188873	28.8811	-0.598036	0.571132	0.998578	-6.22524	0.505494	3	3	FALSE
ATXN3	0.0184101	22.5117	0.0243941	0.981664	0.998578	-6.22525	1.03613	2	2	FALSE
MTHFD1L	0.0341677	27.4853	0.0221957	0.983316	0.998578	-6.22531	2.55547	3	2	FALSE
GOSR1	0.00878558	25.2386	0.0214182	0.9839	0.998578	-6.22533	0.49699	2	3	FALSE
MRPL18	0.00388772	24.2989	0.0170558	0.987179	0.998578	-6.22543	0.104677	2	2	FALSE
BCL2	-0.00650241	25.1808	-0.016726	0.987427	0.998578	-6.22543	0.3344	2	2	FALSE
BAP18	-0.409424	23.9575	-0.597629	0.571387	0.998578	-6.2255	0.847377	3	3	FALSE
DHX33	0.00624261	23.6828	0.00762921	0.994265	0.999065	-6.22557	0.355041	2	2	FALSE
YTHDF2	-0.00314339	26.9515	-0.00596204	0.995518	0.999065	-6.22558	0.245688	2	2	FALSE
PWP1	-0.00159112	25.9832	-0.00577011	0.995662	0.999065	-6.22558	0.652068	2	2	FALSE
CASP2	0.00143902	22.2421	0.00567215	0.995736	0.999065	-6.22558	1.5551	3	2	FALSE
TAF10	-0.00203408	24.1086	-0.00289257	0.997825	0.999065	-6.2256	0.481417	3	2	FALSE
MTOR	-0.178049	24.0782	-0.597298	0.571594	0.998578	-6.22571	0.723873	3	3	FALSE
BANF1	0.108535	28.7129	0.596199	0.572283	0.998578	-6.22641	0.0503754	3	3	FALSE
SRSF1	-0.146849	28.8146	-0.595128	0.572954	0.998578	-6.22709	0.734565	3	3	FALSE
RPL39P5	-0.193651	27.0499	-0.594608	0.573281	0.998578	-6.22742	0.159102	3	3	FALSE
RANBP2	0.113839	28.5878	0.590697	0.575738	0.998578	-6.2299	0.292503	3	3	FALSE
FUBP3	-0.362855	28.5535	-0.588097	0.577375	0.998578	-6.23154	0.418562	3	3	FALSE
ADRBK1	0.176043	29.2665	0.586869	0.578149	0.998578	-6.23231	0.297024	3	3	FALSE
BASP1	0.440459	29.2026	0.586825	0.578177	0.998578	-6.23234	0.301766	3	3	FALSE
AP1B1	0.123707	27.9149	0.586318	0.578497	0.998578	-6.23266	0.0812879	3	3	FALSE
SAFB	0.124535	29.0459	0.584121	0.579884	0.998578	-6.23404	0.287253	3	3	FALSE
LGALS9	0.456388	25.7575	0.583472	0.580294	0.998578	-6.23444	0.32829	3	3	FALSE
RPL12	-0.171051	30.4689	-0.581355	0.581633	0.998578	-6.23576	0.527577	3	3	FALSE
EPHX1	-0.428431	24.4325	-0.57408	0.59003	0.998578	-6.2363	1.09415	3	3	FALSE
AP1M1	0.338568	28.6399	0.579867	0.582575	0.998578	-6.23669	0.658507	3	3	FALSE
G3BP2	0.193008	26.7694	0.578531	0.583422	0.998578	-6.23752	0.591021	3	3	FALSE
DARS	-0.149786	31.466	-0.578322	0.583555	0.998578	-6.23765	0.142322	3	3	FALSE
RPL13A	-0.136907	28.98	-0.576829	0.584501	0.998578	-6.23857	0.904793	3	3	FALSE
LRPPRC	-0.115178	32.0347	-0.575988	0.585036	0.998578	-6.2391	0.123511	3	3	FALSE
CORO1A	0.125491	31.2488	0.575551	0.585313	0.998578	-6.23936	0.217985	3	3	FALSE
UHRF1	0.259554	26.3425	0.575151	0.585568	0.998578	-6.23961	0.163228	3	3	FALSE
EEF1G	0.103393	32.5606	0.573536	0.586594	0.998578	-6.24061	0.135379	3	3	FALSE
RPL5	-0.0962457	30.8774	-0.573045	0.586906	0.998578	-6.24091	0.0916193	3	3	FALSE
BLVRB	-0.20841	26.9286	-0.572549	0.587222	0.998578	-6.24121	0.855772	3	3	FALSE
ACTR1A	0.115132	28.2219	0.57242	0.587304	0.998578	-6.24129	0.173774	3	3	FALSE
OGT	0.219637	25.4108	0.570924	0.588257	0.998578	-6.24221	0.254617	3	3	FALSE
ARPC3	0.104558	29.6474	0.569478	0.589179	0.998578	-6.2431	0.269399	3	3	FALSE
YWHAB	0.152904	30.4611	0.568923	0.589532	0.998578	-6.24344	0.191909	3	3	FALSE
TOMM40	0.238227	26.8235	0.568424	0.589851	0.998578	-6.24374	0.655954	3	3	FALSE
RPS13	-0.136198	31.1038	-0.567879	0.590199	0.998578	-6.24407	0.11422	3	3	FALSE
HMGN1	-0.112343	28.8042	-0.56769	0.59032	0.998578	-6.24419	0.115515	3	3	FALSE
HNRNPD	-0.102211	31.8126	-0.567384	0.590515	0.998578	-6.24438	0.331244	3	3	FALSE
POLDIP2	0.203193	24.5928	0.560063	0.598878	0.998578	-6.24499	1.24074	3	3	FALSE
DRG1	-0.13179	27.2059	-0.563549	0.592966	0.998578	-6.24671	0.871828	3	3	FALSE
RAN	-0.0905934	31.8863	-0.561835	0.594064	0.998578	-6.24774	0.158644	3	3	FALSE
HMGB1	-0.168123	32.7642	-0.561409	0.594338	0.998578	-6.248	0.111747	3	3	FALSE
DERL1	-0.21067	25.76	-0.561076	0.594551	0.998578	-6.2482	0.603704	3	3	FALSE
NUP188	0.201903	25.3248	0.560717	0.594781	0.998578	-6.24842	0.421484	3	3	FALSE
RHOA	0.272395	30.5282	0.560439	0.594959	0.998578	-6.24859	0.143513	3	3	FALSE
MFAP1	-0.17077	25.2316	-0.557436	0.596887	0.998578	-6.25039	0.363695	3	3	FALSE
SACM1L	0.136471	26.2536	0.557417	0.596899	0.998578	-6.25041	0.167555	3	3	FALSE
ADK	0.196454	26.729	0.557018	0.597156	0.998578	-6.25064	1.108	3	3	FALSE
SYAP1	0.174251	23.6334	0.556922	0.597217	0.998578	-6.2507	0.310422	3	3	FALSE
POLR1C	0.14313	27.7975	0.556881	0.597243	0.998578	-6.25073	0.314852	3	3	FALSE
RBM14	-0.13652	29.0941	-0.556313	0.597608	0.998578	-6.25107	0.172619	3	3	FALSE
WDR77	-0.226506	25.94	-0.555562	0.598091	0.998578	-6.25152	0.672995	3	3	FALSE
POLD3	-0.472735	24.3197	-0.554747	0.598616	0.998578	-6.252	1.23426	3	3	FALSE
ZFAND2B	-0.32307	23.0307	-0.553295	0.599551	0.998578	-6.25287	0.765464	3	3	FALSE
PCNP	-0.108824	27.603	-0.552559	0.600025	0.998578	-6.25331	0.110244	3	3	FALSE
TUFM	0.0877168	31.8585	0.552349	0.60016	0.998578	-6.25343	0.175676	3	3	FALSE
IKZF1	-0.187201	27.1696	-0.552217	0.600246	0.998578	-6.25351	0.33221	3	3	FALSE
FNTB	0.264378	22.8778	0.550842	0.601132	0.998578	-6.25433	0.804101	3	3	FALSE
TWF2	-0.0965423	29.6082	-0.550779	0.601173	0.998578	-6.25437	0.0899696	3	3	FALSE
ATP1A1	0.140031	31.3641	0.550549	0.601321	0.998578	-6.2545	0.0962622	3	3	FALSE
ARFGAP2	0.114906	26.4722	0.550208	0.601541	0.998578	-6.25471	0.240649	3	3	FALSE
FAM49B	-0.103061	30.4068	-0.549723	0.601854	0.998578	-6.25499	0.159401	3	3	FALSE
SRP72	-0.174144	28.035	-0.549614	0.601925	0.998578	-6.25506	0.450442	3	3	FALSE
RPL37A	-0.199883	28.0903	-0.549082	0.602268	0.998578	-6.25537	0.259	3	3	FALSE
GET4	-0.177431	27.0199	-0.54689	0.603685	0.998578	-6.25667	0.32714	3	3	FALSE
ENO2	-0.148816	24.2469	-0.544338	0.605336	0.998578	-6.25817	0.710642	3	3	FALSE
DDOST	0.161683	29.069	0.544313	0.605352	0.998578	-6.25818	0.703993	3	3	FALSE
POLR2E	0.181086	27.1605	0.543215	0.606064	0.998578	-6.25883	0.261564	3	3	FALSE
HNRNPR	-0.115993	30.1583	-0.543195	0.606077	0.998578	-6.25884	0.108865	3	3	FALSE
CACYBP	-0.0852255	30.6527	-0.542838	0.606308	0.998578	-6.25905	0.0890045	3	3	FALSE
RNF2	-0.401856	25.3883	-0.542591	0.606468	0.998578	-6.25919	0.698998	3	3	FALSE
ITGB2	0.124156	29.0893	0.542195	0.606725	0.998578	-6.25943	0.346563	3	3	FALSE
EMC1	-0.126325	25.8838	-0.542139	0.606762	0.998578	-6.25946	0.514127	3	3	FALSE
SMNDC1	-0.203233	24.3693	-0.535385	0.614644	0.998578	-6.25982	1.41236	3	3	FALSE
HN1	-0.156966	29.3128	-0.539529	0.608455	0.998578	-6.26098	0.484083	3	3	FALSE
MT-CO2	0.103298	28.5061	0.539267	0.608626	0.998578	-6.26114	0.222884	3	3	FALSE
POLR2C	-0.308403	25.8473	-0.539019	0.608787	0.998578	-6.26128	0.370739	3	3	FALSE
NDUFA5	0.112603	27.779	0.537815	0.60957	0.998578	-6.26198	0.162613	3	3	FALSE
STK26	0.206248	28.1319	0.537004	0.610097	0.998578	-6.26245	0.258879	3	3	FALSE
CHD1L	-0.291442	23.7548	-0.530481	0.617806	0.998578	-6.2627	1.29753	3	3	FALSE
SUMO1	-0.169735	27.1659	-0.534894	0.611471	0.998578	-6.26367	0.663049	3	3	FALSE
PPP1CB	-0.110089	27.5164	-0.534089	0.611995	0.998578	-6.26414	0.460602	3	3	FALSE
LSM7	0.150976	26.0352	0.53244	0.61307	0.998578	-6.26509	0.755756	3	3	FALSE
TSN	0.111157	27.8605	0.530571	0.61429	0.998578	-6.26616	0.348553	3	3	FALSE
SMN1	-0.115635	26.9661	-0.530473	0.614354	0.998578	-6.26622	0.400006	3	3	FALSE
YWHAZ	-0.0998943	31.7965	-0.529976	0.614678	0.998578	-6.2665	0.0547856	3	3	FALSE
NUP205	0.266349	27.4848	0.529076	0.615266	0.998578	-6.26702	0.465694	3	3	FALSE
S100A11	0.121158	30.2355	0.528994	0.61532	0.998578	-6.26707	0.126047	3	3	FALSE
ARF6	-0.124614	28.1155	-0.528423	0.615693	0.998578	-6.26739	0.226191	3	3	FALSE
PTPN11	-0.340828	25.4605	-0.526353	0.617047	0.998578	-6.26857	1.02612	3	3	FALSE
NCL	-0.108513	32.1963	-0.5261	0.617213	0.998578	-6.26872	0.203953	3	3	FALSE
DHX15	-0.13167	29.9881	-0.52512	0.617855	0.998578	-6.26928	0.28439	3	3	FALSE
CAPZA1	0.0802015	30.7118	0.523282	0.619059	0.998578	-6.27032	0.162234	3	3	FALSE
EML2	0.265644	25.7323	0.522096	0.619838	0.998578	-6.27099	0.874921	3	3	FALSE
RPS2	-0.101055	31.1707	-0.521853	0.619997	0.998578	-6.27113	0.10661	3	3	FALSE
RPS7	-0.111396	30.5872	-0.521746	0.620067	0.998578	-6.27119	0.438846	3	3	FALSE
NUP98	-0.386594	25.045	-0.520018	0.621202	0.998578	-6.27216	0.869692	3	3	FALSE
TIMM13	0.296079	26.2402	0.519877	0.621295	0.998578	-6.27224	1.00575	3	3	FALSE
CYB5B	0.171022	25.9714	0.513536	0.628801	0.998578	-6.27245	1.72208	3	3	FALSE
MRPL17	-0.119056	24.4146	-0.519119	0.621793	0.998578	-6.27267	0.282546	3	3	FALSE
CNPY3	0.270024	26.6199	0.517854	0.622625	0.998578	-6.27338	0.750272	3	3	FALSE
SF3B3	-0.127307	30.676	-0.514792	0.624641	0.998578	-6.27509	0.539005	3	3	FALSE
UBAP2L	-0.146731	29.0627	-0.51416	0.625058	0.998578	-6.27545	0.229329	3	3	FALSE
NOL11	-0.244762	25.2293	-0.513593	0.625431	0.998578	-6.27576	0.779656	3	3	FALSE
GLYR1	-0.237042	24.9723	-0.511884	0.626559	0.998578	-6.27671	0.660886	3	3	FALSE
PRMT3	-0.453831	24.4622	-0.511639	0.626721	0.998578	-6.27685	0.92448	3	3	FALSE
GLB1	0.281175	24.0708	0.509472	0.628152	0.998578	-6.27805	0.189202	3	3	FALSE
ATAD3A	-0.124049	28.6432	-0.509389	0.628207	0.998578	-6.27809	0.70627	3	3	FALSE
LEMD2	-0.139598	23.4919	-0.508618	0.628717	0.998578	-6.27852	0.311459	3	3	FALSE
ATP1B3	0.12696	29.1982	0.50819	0.629	0.998578	-6.27876	0.303959	3	3	FALSE
SAMM50	0.146176	26.9608	0.507224	0.629639	0.998578	-6.27929	0.407807	3	3	FALSE
MYL6	0.100832	31.5137	0.503478	0.632121	0.998578	-6.28134	0.0960224	3	3	FALSE
CHERP	-0.0997304	27.1808	-0.502261	0.632929	0.998578	-6.28201	0.357774	3	3	FALSE
SF3A3	-0.160524	28.4863	-0.501717	0.63329	0.998578	-6.28231	0.191314	3	3	FALSE
HPRT1	-0.0843957	29.7174	-0.501381	0.633513	0.998578	-6.28249	0.115552	3	3	FALSE
NUP54	-0.115766	25.9194	-0.501108	0.633694	0.998578	-6.28264	0.0510229	3	3	FALSE
IDH2	-0.0954347	31.2265	-0.500898	0.633834	0.998578	-6.28275	0.149346	3	3	FALSE
GNB2L1	-0.0855423	31.6825	-0.500359	0.634192	0.998578	-6.28305	0.467166	3	3	FALSE
MRPL2	0.128263	26.0715	0.49876	0.635254	0.998578	-6.28391	0.925988	3	3	FALSE
GSTO1	0.167418	29.3432	0.49832	0.635547	0.998578	-6.28415	0.209215	3	3	FALSE
RPS25	-0.0964958	29.593	-0.497866	0.63585	0.998578	-6.2844	0.63654	3	3	FALSE
MCCC2	0.115289	27.276	0.496527	0.63674	0.998578	-6.28512	0.290662	3	3	FALSE
HYOU1	0.0840271	30.4427	0.49516	0.637651	0.998578	-6.28586	0.177785	3	3	FALSE
BAX	0.183843	28.2189	0.494628	0.638006	0.998578	-6.28615	0.676093	3	3	FALSE
NOB1	-0.26204	24.3157	-0.494408	0.638153	0.998578	-6.28626	0.442716	3	3	FALSE
IMPA1	0.133946	26.9399	0.494018	0.638412	0.998578	-6.28647	0.491335	3	3	FALSE
VIM	0.0932259	32.0873	0.493743	0.638596	0.998578	-6.28662	0.161197	3	3	FALSE
ANXA11	0.167187	25.0992	0.492117	0.639681	0.998578	-6.28749	1.09223	3	3	FALSE
TRIM28	-0.0863358	31.1809	-0.489288	0.641571	0.998578	-6.28901	0.0591466	3	3	FALSE
WASF2	0.48862	23.7597	0.489274	0.64158	0.998578	-6.28901	0.384609	3	3	FALSE
SART1	0.336485	25.8267	0.488897	0.641832	0.998578	-6.28921	0.795046	3	3	FALSE
LSM8	0.389326	26.6712	0.48873	0.641944	0.998578	-6.2893	0.260909	3	3	FALSE
VPS26A	-0.115592	28.6577	-0.487951	0.642465	0.998578	-6.28972	0.404703	3	3	FALSE
RFC2	-0.587681	26.9995	-0.48465	0.644675	0.998578	-6.29147	0.112199	3	3	FALSE
VAV1	0.263297	26.3987	0.484422	0.644828	0.998578	-6.29159	0.0836058	3	3	FALSE
LRRC59	-0.203115	29.3215	-0.483875	0.645195	0.998578	-6.29187	0.0938895	3	3	FALSE
RPL22	-0.118185	28.9785	-0.48382	0.645232	0.998578	-6.2919	0.195957	3	3	FALSE
SEC23A	-0.29896	25.6809	-0.483747	0.64528	0.998578	-6.29194	1.17978	3	3	FALSE
BCAT2	0.175804	26.1566	0.483632	0.645358	0.998578	-6.292	0.244493	3	3	FALSE
SLC9A3R1	-0.307664	29.3656	-0.483466	0.645469	0.998578	-6.29209	0.974868	3	3	FALSE
RPLP2	-0.0860605	31.1737	-0.482026	0.646435	0.998578	-6.29285	0.117506	3	3	FALSE
BAG6	-0.144319	28.0214	-0.481814	0.646577	0.998578	-6.29296	0.185459	3	3	FALSE
NSUN5	-0.378295	23.1258	-0.481466	0.646811	0.998578	-6.29314	1.10014	3	3	FALSE
SNRPN	-0.21332	27.9747	-0.481432	0.646834	0.998578	-6.29316	0.288437	3	3	FALSE
PHF6	-0.131099	24.7227	-0.480804	0.647255	0.998578	-6.29349	0.484947	3	3	FALSE
PABPC1	0.113899	31.6384	0.479457	0.648161	0.998578	-6.29419	0.074062	3	3	FALSE
RPL13	-0.180531	30.9561	-0.478614	0.648727	0.998578	-6.29463	0.392183	3	3	FALSE
SEC31A	-0.229816	27.8749	-0.4773	0.649611	0.998578	-6.29532	0.320972	3	3	FALSE
PSMB2	-0.116168	28.3173	-0.476562	0.650107	0.998578	-6.2957	0.798706	3	3	FALSE
STK10	0.168609	24.4269	0.476357	0.650246	0.998578	-6.29581	0.137701	3	3	FALSE
TKT	0.0818453	32.0838	0.476281	0.650297	0.998578	-6.29585	0.0892373	3	3	FALSE
GPS1	0.0959451	27.6971	0.475272	0.650976	0.998578	-6.29637	0.682208	3	3	FALSE
RARS	-0.102434	30.1584	-0.473959	0.651861	0.998578	-6.29705	0.352453	3	3	FALSE
ADSS	-0.0788573	28.8207	-0.473945	0.65187	0.998578	-6.29706	0.460872	3	3	FALSE
MRPS7	-0.116503	25.9419	-0.472377	0.652928	0.998578	-6.29787	0.605791	3	3	FALSE
VDAC1	0.100917	30.493	0.470244	0.654367	0.998578	-6.29897	0.120517	3	3	FALSE
KLC1	-0.583735	25.1088	-0.46989	0.654607	0.998578	-6.29915	0.981238	3	3	FALSE
GBF1	-0.174139	25.5364	-0.468688	0.655419	0.998578	-6.29977	0.40629	3	3	FALSE
EFHD2	0.107932	28.0698	0.467843	0.65599	0.998578	-6.3002	0.521038	3	3	FALSE
AP2A2	0.102233	27.6609	0.46676	0.656722	0.998578	-6.30075	1.04752	3	3	FALSE
RAD21	-0.133605	27.5288	-0.465218	0.657766	0.998578	-6.30154	0.12176	3	3	FALSE
DEK	-0.0989521	29.955	-0.464896	0.657984	0.998578	-6.3017	0.279499	3	3	FALSE
ETFA	0.116782	30.4531	0.464578	0.6582	0.998578	-6.30186	0.109048	3	3	FALSE
ATIC	-0.0853937	31.5463	-0.463943	0.65863	0.998578	-6.30218	0.115297	3	3	FALSE
PLEC	0.0849757	30.3044	0.463902	0.658658	0.998578	-6.3022	0.242931	3	3	FALSE
TMX1	-0.136026	28.1261	-0.463616	0.658852	0.998578	-6.30235	0.755152	3	3	FALSE
ARID1A	-0.147514	25.2645	-0.462845	0.659374	0.998578	-6.30274	0.888766	3	3	FALSE
NOMO1	0.104314	29.1028	0.462488	0.659616	0.998578	-6.30292	0.117203	3	3	FALSE
ANP32A	-0.15753	29.5513	-0.462226	0.659794	0.998578	-6.30305	0.292408	3	3	FALSE
ATP13A1	-0.246428	25.8625	-0.456733	0.666446	0.998578	-6.30306	0.643851	3	3	FALSE
MTCH2	0.178481	27.1379	0.461448	0.660322	0.998578	-6.30344	0.62863	3	3	FALSE
PDIA3	-0.0991121	31.9381	-0.46085	0.660728	0.998578	-6.30375	0.209622	3	3	FALSE
EDF1	0.164535	27.0204	0.459641	0.661549	0.998578	-6.30436	0.136148	3	3	FALSE
NAPRT	-0.313106	25.2433	-0.459542	0.661616	0.998578	-6.3044	1.01743	3	3	FALSE
RPS6KA3	-0.147155	27.2651	-0.459002	0.661983	0.998578	-6.30468	1.07969	3	3	FALSE
SET	-0.081393	30.0373	-0.458047	0.662632	0.998578	-6.30515	0.466679	3	3	FALSE
ZFR	0.157287	25.5863	0.457879	0.662746	0.998578	-6.30524	1.15803	3	3	FALSE
CPOX	0.0833207	26.8144	0.457694	0.662872	0.998578	-6.30533	0.847927	3	3	FALSE
BOP1	0.131163	28.0524	0.457292	0.663145	0.998578	-6.30553	0.510202	3	3	FALSE
DRG2	0.374901	24.7663	0.456598	0.663617	0.998578	-6.30588	1.10855	3	3	FALSE
CTBP1	0.323296	26.5799	0.456522	0.663669	0.998578	-6.30592	0.512205	3	3	FALSE
H2AFY	0.118867	29.6575	0.456192	0.663893	0.998578	-6.30608	0.263152	3	3	FALSE
SKP1	-0.157682	28.3589	-0.454939	0.664746	0.998578	-6.30671	0.42196	3	3	FALSE
PSMG1	-0.155967	24.8833	-0.454432	0.665091	0.998578	-6.30696	0.146408	3	3	FALSE
RRP9	-0.148599	26.6764	-0.453906	0.665449	0.998578	-6.30722	0.695323	3	3	FALSE
SMC1A	-0.143247	28.4022	-0.453428	0.665775	0.998578	-6.30746	0.456184	3	3	FALSE
EIF4A1	-0.104219	32.7344	-0.453202	0.665929	0.998578	-6.30757	0.131732	3	3	FALSE
MNDA	0.120461	27.9266	0.452547	0.666375	0.998578	-6.3079	0.376036	3	3	FALSE
C14orf142	0.119552	26.5788	0.451958	0.666777	0.998578	-6.30819	0.621276	3	3	FALSE
HUWE1	-0.20882	29.9682	-0.45184	0.666857	0.998578	-6.30825	0.207781	3	3	FALSE
CANX	-0.101845	31.4344	-0.451214	0.667284	0.998578	-6.30856	0.254811	3	3	FALSE
HSD17B4	0.0826205	30.2592	0.45112	0.667348	0.998578	-6.3086	0.360427	3	3	FALSE
RPA1	-0.130845	29.7805	-0.450901	0.667497	0.998578	-6.30871	0.306102	3	3	FALSE
CCDC47	-0.213453	25.4834	-0.450457	0.667801	0.998578	-6.30893	1.37831	3	3	FALSE
ENY2	0.0822751	25.8396	0.449145	0.668696	0.998578	-6.30957	0.594011	3	3	FALSE
ILF3	-0.0795862	31.7751	-0.446921	0.670216	0.998578	-6.31067	0.154469	3	3	FALSE
CYC1	-0.141692	29.1168	-0.446628	0.670416	0.998578	-6.31081	0.413312	3	3	FALSE
ITGA5	-0.146496	26.947	-0.444951	0.671563	0.998578	-6.31163	0.362152	3	3	FALSE
MAT2B	-0.094448	26.845	-0.444386	0.671949	0.998578	-6.3119	0.689646	3	3	FALSE
IMPDH1	0.299028	26.7832	0.444049	0.67218	0.998578	-6.31207	0.942634	3	3	FALSE
RPL35A	-0.1601	28.4659	-0.443024	0.672882	0.998578	-6.31257	0.77935	3	3	FALSE
POLR2H	0.1273	27.7499	0.442553	0.673205	0.998578	-6.3128	0.7974	3	3	FALSE
HYPK	-0.10577	26.7832	-0.441382	0.674007	0.998578	-6.31336	0.427981	3	3	FALSE
PSMD5	0.151815	26.1927	0.44023	0.674797	0.998578	-6.31392	0.801746	3	3	FALSE
GOLIM4	-0.330264	21.6606	-0.434943	0.681193	0.998578	-6.31393	1.25922	3	3	FALSE
GEMIN4	-0.35875	23.967	-0.434921	0.681208	0.998578	-6.31394	1.60794	3	3	FALSE
EIF4H	-0.139016	28.882	-0.439532	0.675275	0.998578	-6.31426	0.696996	3	3	FALSE
ABCF2	0.105165	28.103	0.439516	0.675287	0.998578	-6.31427	0.541183	3	3	FALSE
RPS21	-0.112977	29.1492	-0.438522	0.675969	0.998578	-6.31474	0.293585	3	3	FALSE
RAB5A	-0.227829	24.2258	-0.436868	0.677105	0.998578	-6.31554	1.16139	3	3	FALSE
EPS15L1	-0.0804395	24.607	-0.430426	0.684271	0.998578	-6.31612	0.672058	3	3	FALSE
PPA1	-0.132396	30.5055	-0.435629	0.677956	0.998578	-6.31613	0.158222	3	3	FALSE
WDR3	-0.222831	25.624	-0.433728	0.679264	0.998578	-6.31704	0.634482	3	3	FALSE
PRKCSH	0.0928531	30.1754	0.433231	0.679605	0.998578	-6.31727	0.213793	3	3	FALSE
RAB14	-0.0725988	29.6419	-0.431807	0.680586	0.998578	-6.31795	0.164904	3	3	FALSE
TECR	-0.195487	27.8454	-0.431696	0.680662	0.998578	-6.318	0.26476	3	3	FALSE
SRSF2	-0.156963	28.7814	-0.431262	0.680961	0.998578	-6.31821	0.118419	3	3	FALSE
ME2	0.164569	29.7674	0.430577	0.681434	0.998578	-6.31853	0.367	3	3	FALSE
DCTN4	-0.147813	24.9176	-0.430304	0.681621	0.998578	-6.31866	0.700753	3	3	FALSE
RPL26	-0.103412	30.2228	-0.430012	0.681823	0.998578	-6.3188	0.762795	3	3	FALSE
HDAC1	-0.106953	29.0252	-0.429947	0.681868	0.998578	-6.31883	0.0746947	3	3	FALSE
VPS25	0.114759	26.3131	0.429609	0.6821	0.998578	-6.31899	0.725444	3	3	FALSE
HSPA4	-0.0878205	31.7992	-0.429378	0.68226	0.998578	-6.3191	0.11906	3	3	FALSE
GTPBP1	-0.424199	24.1761	-0.429362	0.682271	0.998578	-6.31911	1.23587	3	3	FALSE
MRPL39	-0.253155	24.8509	-0.429083	0.682463	0.998578	-6.31924	0.877282	3	3	FALSE
RPS12	-0.0832001	31.0236	-0.428401	0.682933	0.998578	-6.31956	0.466616	3	3	FALSE
NDUFS1	-0.0747428	28.3969	-0.428242	0.683043	0.998578	-6.31964	0.323315	3	3	FALSE
RPL28	-0.159471	30.1439	-0.426156	0.684483	0.998578	-6.32061	0.352443	3	3	FALSE
RPL15	-0.166471	30.346	-0.42349	0.686325	0.998578	-6.32186	0.227793	3	3	FALSE
SNRNP70	-0.0957056	28.7937	-0.422892	0.686739	0.998578	-6.32214	0.413356	3	3	FALSE
BUD31	-0.404871	26.7344	-0.422058	0.687316	0.998578	-6.32252	0.598337	3	3	FALSE
NONO	-0.0935366	31.0202	-0.421666	0.687587	0.998578	-6.32271	0.154531	3	3	FALSE
PIK3R4	-0.151742	24.0825	-0.421472	0.687722	0.998578	-6.3228	1.02591	3	3	FALSE
PRKAG1	-0.114717	23.0928	-0.421148	0.687946	0.998578	-6.32295	0.661038	3	3	FALSE
PKN1	-0.167177	26.0255	-0.420027	0.688722	0.998578	-6.32346	0.503752	3	3	FALSE
ANAPC7	-0.0754183	24.4287	-0.419706	0.688944	0.998578	-6.32361	0.734218	3	3	FALSE
ZEB2	0.516752	24.1387	0.41943	0.689135	0.998578	-6.32374	0.279225	3	3	FALSE
SIPA1	0.0950663	23.6634	0.41928	0.689239	0.998578	-6.32381	0.666743	3	3	FALSE
PRKCD	0.191411	25.8203	0.417549	0.690439	0.998578	-6.32461	0.619206	3	3	FALSE
COX5A	0.0725683	29.1425	0.417451	0.690507	0.998578	-6.32465	0.390414	3	3	FALSE
NAA50	-0.0776956	27.0578	-0.417015	0.690809	0.998578	-6.32485	0.310684	3	3	FALSE
MCMBP	0.299637	24.1571	0.416636	0.691073	0.998578	-6.32503	0.871692	3	3	FALSE
ZNF207	-0.0882142	28.3744	-0.415587	0.6918	0.998578	-6.32551	0.520891	3	3	FALSE
NUCB2	-0.201311	29.7017	-0.414946	0.692245	0.998578	-6.3258	0.47872	3	3	FALSE
WDR61	0.0855482	26.4645	0.414871	0.692297	0.998578	-6.32583	0.457146	3	3	FALSE
UBLCP1	0.12471	25.7103	0.409387	0.698696	0.998578	-6.32604	1.66004	3	3	FALSE
PSMD14	-0.183033	29.6309	-0.413735	0.693086	0.998578	-6.32635	0.348105	3	3	FALSE
MYL1	0.0847362	27.7439	0.412161	0.69418	0.998578	-6.32707	0.276854	3	3	FALSE
RNF126	-0.159432	25.9085	-0.40969	0.695899	0.998578	-6.32818	0.351447	3	3	FALSE
CDC42	0.072448	29.0065	0.40936	0.696128	0.998578	-6.32833	0.362452	3	3	FALSE
SF3B2	-0.0830254	29.882	-0.408965	0.696403	0.998578	-6.32851	0.0756848	3	3	FALSE
NELFCD	-0.0792884	24.2091	-0.408808	0.696513	0.998578	-6.32858	0.641454	3	3	FALSE
MIOS	0.107414	23.8208	0.408613	0.696648	0.998578	-6.32867	0.725067	3	3	FALSE
ATP5B	-0.0842887	33.2707	-0.407257	0.697593	0.998578	-6.32928	0.167719	3	3	FALSE
Unassigned.3	0.184626	24.5217	0.40725	0.697598	0.998578	-6.32928	1.02658	3	3	FALSE
ATP5O	-0.0806925	29.8456	-0.406708	0.697975	0.998578	-6.32953	0.36676	3	3	FALSE
HNRNPH1	-0.0876713	31.3533	-0.40668	0.697995	0.998578	-6.32954	0.0724857	3	3	FALSE
MPV17	0.148142	25.353	0.406562	0.698078	0.998578	-6.32959	0.507672	3	3	FALSE
ATP6V1E1	0.185101	28.3049	0.406097	0.698401	0.998578	-6.3298	0.336671	3	3	FALSE
UFM1	-0.071532	28.4347	-0.405566	0.698772	0.998578	-6.33004	0.0793301	3	3	FALSE
IARS2	0.0672901	27.6538	0.405258	0.698986	0.998578	-6.33017	0.483963	3	3	FALSE
TSG101	-0.204761	25.9536	-0.40501	0.69916	0.998578	-6.33029	0.948175	3	3	FALSE
EEF2	0.0655371	33.9361	0.403976	0.699881	0.998578	-6.33075	0.091407	3	3	FALSE
BTK	-0.584065	26.0761	-0.403698	0.700075	0.998578	-6.33087	1.45978	3	3	FALSE
GEMIN5	-0.498045	24.4959	-0.403455	0.700244	0.998578	-6.33098	0.722181	3	3	FALSE
SMARCAD1	-0.0939465	23.0547	-0.390651	0.715237	0.998578	-6.3314	0.916812	3	3	FALSE
NUP160	-0.134205	26.7818	-0.40216	0.701149	0.998578	-6.33155	0.902618	3	3	FALSE
ARPC4	0.0728479	29.7491	0.402062	0.701217	0.998578	-6.3316	0.114354	3	3	FALSE
TMED10	0.0969112	27.4164	0.401848	0.701367	0.998578	-6.33169	0.825126	3	3	FALSE
USP39	-0.0734677	27.2687	-0.401636	0.701515	0.998578	-6.33179	0.534789	3	3	FALSE
TRMT6	-0.146012	25.6717	-0.401438	0.701653	0.998578	-6.33187	0.450691	3	3	FALSE
GNAI3	-0.0903766	27.3087	-0.40132	0.701736	0.998578	-6.33193	0.270166	3	3	FALSE
NCLN	0.135194	26.2284	0.401251	0.701784	0.998578	-6.33196	0.835571	3	3	FALSE
[truncated: 773 more rows]

## Sheet: MV4-11R_vs_WT nascent prot.
rowname	logFC	AveExpr	t	P.Value	adj.P.Val	B	median_sd	n_data_points_MV411_WT	n_data_points_MV411_R	significant	significance_criteria
HMOX1	-1.87712	28.3751	-11.2631	1.8841e-07	0.000742335	7.13306	0.297855	3	6	TRUE	0.1
CD74	-1.9729	29.3579	-7.66239	8.83112e-06	0.011896	3.91329	0.372083	3	6	TRUE	0.58
CES1	-1.65136	26.6615	-7.48283	1.10635e-05	0.011896	3.71154	0.576476	3	6	TRUE	0
HLA-DRA	-2.24729	26.9389	-8.47958	1.20772e-05	0.011896	3.63755	0.449525	3	5	TRUE	1
PLS3	1.45539	24.6549	7.19896	1.59219e-05	0.0119734	3.38318	0.766639	3	6	TRUE
ODF2	2.19995	21.9809	9.95779	1.82336e-05	0.0119734	3.18444	0.459971	3	5	TRUE
P4HA1	-1.00927	29.3431	-6.68075	3.17489e-05	0.0166398	2.75292	0.443781	3	6	TRUE
DUSP6	2.42947	25.466	6.63527	3.37865e-05	0.0166398	2.69566	1.35948	3	6	TRUE
PDLIM1	-1.12722	28.2325	-6.41607	4.57715e-05	0.0189515	2.41512	0.240702	3	6	TRUE
RPS20	0.996507	27.9525	6.38067	4.81002e-05	0.0189515	2.36911	0.44493	3	6	TRUE
AHNAK	-1.1115	30.0328	-6.28913	5.47283e-05	0.0196027	2.24922	0.22568	3	6	TRUE
MNDA	-0.898575	26.4781	-6.03253	7.90697e-05	0.0239642	1.90599	0.206661	3	6	FALSE
FABP5	1.07165	29.7417	5.93096	9.16939e-05	0.0258053	1.76721	0.528472	3	6	TRUE
C12orf57	1.0537	24.2123	5.82585	0.000107047	0.0281177	1.62183	0.864433	3	6	TRUE
SPAG7	1.908	25.2308	5.47979	0.000180165	0.0417559	1.13055	0.738578	3	6	TRUE
REEP6	0.88571	23.2982	5.43869	0.00019187	0.0419982	1.07092	0.612893	3	6	FALSE
PRTN3	-1.1459	26.1409	-5.37927	0.000210241	0.0435973	0.984222	0.395494	3	6	TRUE
FAM162A	-0.965478	28.3998	-5.2905	0.000241239	0.047524	0.853632	0.425449	3	6	TRUE
RPL11	0.885064	28.4237	5.04925	0.000352553	0.0661456	0.492365	0.169203	3	6	FALSE
PTMA	1.68339	23.859	4.8981	0.000449038	0.0786064	0.261338	0.841048	3	6	TRUE
IMPA1	1.18075	26.4572	4.88466	0.00045887	0.0786064	0.240631	0.640601	3	6	TRUE
CFD	-1.45202	28.2372	-4.81101	0.000516946	0.0814707	0.126626	0.237516	3	6	TRUE
TIMP2	-1.13875	25.2546	-4.69613	0.000623487	0.0944823	-0.0528394	0.631496	3	6	TRUE
RPS28	0.689656	27.5618	4.67045	0.000650315	0.0948979	-0.0932193	0.202696	3	6	FALSE
CPT2	-1.28607	24.6147	-4.93887	0.000753373	0.0961941	-0.116296	1.61369	2	6	TRUE
COX17	0.725892	25.4385	4.62547	0.000700285	0.0961941	-0.1642	0.642399	3	6	FALSE
RPS2	0.87047	29.0646	4.58459	0.000749189	0.0961941	-0.228952	0.383996	3	6	FALSE
RABGAP1L	1.02969	25.4308	4.57844	0.000756857	0.0961941	-0.238722	1.04907	3	6	FALSE
AHCY	0.755427	29.6847	4.54439	0.000800791	0.0985974	-0.292868	0.146416	3	6	FALSE
EXOC1	1.35604	23.7678	4.64002	0.00115076	0.126048	-0.505868	1.15624	2	5	TRUE
C16orf72	1.3338	22.6983	4.60195	0.00121569	0.126048	-0.556582	0.349535	2	5	TRUE
HSPBP1	0.701027	26.7734	4.34711	0.00111388	0.126048	-0.609828	0.310775	3	6	FALSE
RPS7	0.585589	29.109	4.32189	0.00116228	0.126048	-0.650715	0.428233	3	6	FALSE
SRM	0.672501	27.4988	4.31695	0.00117202	0.126048	-0.658739	0.549456	3	6	FALSE
FTL	0.853175	25.1297	4.30382	0.00119834	0.126048	-0.680085	1.64261	3	6	FALSE
BRCA2	1.14141	20.7513	4.88441	0.00164822	0.151023	-0.724265	0.83993	2	6	TRUE
NME2	0.657211	30.62	4.23548	0.00134555	0.135935	-0.791492	0.175639	3	6	FALSE
CXXC5	-1.87704	23.9594	-4.78494	0.00185252	0.152093	-0.831052	0.996116	3	4	TRUE
UNG	1.92583	24.8199	5.0395	0.00214482	0.159881	-0.892904	0.741603	3	6	TRUE
AIP	0.761855	26.7737	4.13484	0.00159757	0.151023	-0.956618	0.493693	3	6	FALSE
HLA-DRB1	-2.29224	26.5731	-6.40576	0.0025817	0.172405	-0.969667	0.782268	2	2	TRUE
NDRG1	-0.734724	31.2015	-4.12615	0.00162153	0.151023	-0.970936	0.142231	3	6	FALSE
ALDOC	-0.713557	30.4263	-4.08214	0.0017487	0.152093	-1.04357	0.0758495	3	6	FALSE
TMX3	0.799718	23.9138	4.07146	0.0017811	0.152093	-1.06123	0.777596	3	6	FALSE
RPLP1	0.705199	28.2194	4.05724	0.00182522	0.152093	-1.08477	0.139205	3	6	FALSE
POLR1A	0.914208	23.6767	4.0485	0.00185291	0.152093	-1.09926	1.22898	3	6	FALSE
BAZ1A	1.42538	21.7181	4.20211	0.00219126	0.159881	-1.10391	0.341134	2	5	TRUE
CCAR2	0.587249	26.8905	3.99663	0.00202637	0.159881	-1.18535	0.678527	3	6	FALSE
HIST1H2AJ	0.504216	33.0442	3.98878	0.00205406	0.159881	-1.19841	0.906876	3	6	FALSE
FASTKD2	1.41405	22.8604	4.12854	0.00244819	0.172248	-1.20743	0.418953	2	5	TRUE
RPLP2	0.66399	31.1261	3.98024	0.00208462	0.159881	-1.21262	0.265587	3	6	FALSE
RPL18	0.566409	28.7389	3.96136	0.00215389	0.159881	-1.24406	0.254112	3	6	FALSE
PDP2	1.61122	22.2228	4.94405	0.0038716	0.195566	-1.3501	0.292255	2	4	TRUE
DNAJC10	0.974337	22.0751	3.86976	0.00252544	0.172405	-1.39715	0.836226	3	6	FALSE
FDPS	-0.574808	28.2132	-3.86305	0.00255516	0.172405	-1.4084	0.390814	3	6	FALSE
PAN3	1.44055	26.2677	3.83041	0.00270486	0.176045	-1.46317	0.482924	3	6	TRUE
TEX30	-0.654625	23.9063	-3.81929	0.00275792	0.176045	-1.48185	0.556159	3	6	FALSE
TUFM	0.561459	30.492	3.81674	0.00277026	0.176045	-1.48614	0.147068	3	6	FALSE
RPL35A	0.671751	27.1009	3.79059	0.00289993	0.177625	-1.53013	0.291679	3	6	FALSE
HLA-B	-0.594375	28.9871	-3.77903	0.00295921	0.177625	-1.54959	0.142298	3	6	FALSE
RPS14	0.877083	28.3924	3.77806	0.00296423	0.177625	-1.55122	0.512041	3	6	FALSE
TRMT1L	0.86105	25.0725	3.77591	0.00297544	0.177625	-1.55485	0.997086	3	6	FALSE
UFD1L	0.567538	25.8373	3.74475	0.00314253	0.183975	-1.60738	0.592534	3	6	FALSE
LRRC8D	1.82367	22.0011	3.84799	0.00376226	0.195566	-1.60977	1.81812	2	6	TRUE
HMGB1	0.642059	33.0658	3.73886	0.0031752	0.183975	-1.61732	0.126494	3	6	FALSE
RPL14	0.54638	27.3517	3.72932	0.00322884	0.184371	-1.63342	0.140442	3	6	FALSE
TRMT6	3.72662	26.711	7.53922	0.0038623	0.195566	-1.64076	3.19239	2	3	TRUE
NSMAF	2.9675	23.2354	3.81958	0.00393184	0.196094	-1.65114	0.910579	2	6	TRUE
RPIA	1.2134	27.2773	3.70557	0.00336649	0.189485	-1.67355	0.55016	3	6	FALSE
HLA-DRB3	-1.49123	24.1584	-5.07558	0.00623911	0.226338	-1.68775	1.7354	2	2	TRUE
LRPPRC	0.505153	30.6495	3.69216	0.0034469	0.191279	-1.69624	0.205257	3	6	FALSE
TRAP1	0.586389	29.4376	3.66672	0.00360488	0.195566	-1.7393	0.266957	3	6	FALSE
BAX	0.6815	26.3151	3.65939	0.00365172	0.195566	-1.7517	0.642753	3	6	FALSE
HADHB	-0.773131	26.6679	-3.65243	0.00369685	0.195566	-1.7635	0.451661	3	6	FALSE
FBL	0.60042	29.0659	3.62913	0.00385202	0.195566	-1.803	0.182706	3	6	FALSE
UTP15	1.49984	22.557	3.67586	0.00492225	0.210801	-1.86213	1.48271	2	6	TRUE
RPLP0	0.582454	30.9409	3.58962	0.00413071	0.200083	-1.87008	0.191129	3	6	FALSE
POLR1B	1.20257	21.1402	3.58424	0.00417021	0.200083	-1.87922	1.13689	3	6	FALSE
TRIM16	-1.3484	23.3788	-3.7114	0.00465515	0.204795	-1.88406	0.38145	3	5	TRUE
SPTAN1	1.49727	24.8366	3.57058	0.00427229	0.200083	-1.90244	0.968422	3	6	TRUE
DTD1	1.52791	23.719	3.62532	0.00450314	0.203245	-1.90418	0.412809	3	6	TRUE
NME1	0.593413	29.0763	3.56953	0.00428028	0.200083	-1.90423	0.287334	3	6	FALSE
ACTL6A	0.681044	27.1918	3.56477	0.0043165	0.200083	-1.91232	0.481237	3	6	FALSE
RPS25	0.686636	27.7895	3.53636	0.00453948	0.203245	-1.96067	0.430508	3	6	FALSE
NPM3	0.734852	25.4723	3.51941	0.00467805	0.204795	-1.98952	0.659182	3	6	FALSE
RPL7	0.811489	31.5701	3.49957	0.00484582	0.209808	-2.02332	0.0964511	3	6	FALSE
UBA5	0.533056	23.4413	3.54481	0.00515553	0.217355	-2.03457	1.13722	3	6	FALSE
HLA-DPB1	-1.68013	23.6246	-4.13841	0.00829326	0.245147	-2.05077	0.497638	2	3	TRUE
EEF2	0.512092	33.0807	3.46146	0.00518564	0.217355	-2.08832	0.16686	3	6	FALSE
GLTP	0.685243	21.8408	3.70261	0.00725842	0.234146	-2.10597	0.275726	2	4	FALSE
CHD8	1.73764	23.5731	3.44665	0.00532417	0.220813	-2.1136	1.73093	3	6	TRUE
EEF1B2	0.56832	29.9076	3.43634	0.00542289	0.222564	-2.13121	0.159993	3	6	FALSE
ACAD9	0.66683	24.5763	3.491	0.00659605	0.233527	-2.13734	0.794586	2	5	FALSE
RNASEH1	2.11066	22.2061	4.37915	0.0106667	0.270272	-2.16465	0.592354	2	5	TRUE
UCHL5	0.470184	28.3803	3.41341	0.00564913	0.224824	-2.17038	0.181464	3	6	FALSE
TAB1	1.21234	21.982	4.3591	0.0108423	0.270272	-2.17958	0.413961	2	2	FALSE
ASF1A	0.851526	26.3657	3.4049	0.00573552	0.225979	-2.18492	1.14857	3	6	FALSE
SQLE	-0.498529	26.9897	-3.39656	0.00582146	0.226338	-2.19917	0.207055	3	6	FALSE
SNRPE	0.617245	26.6602	3.38314	0.00596255	0.226338	-2.22211	0.389796	3	6	FALSE
ANXA2	-0.49161	30.5639	-3.37783	0.00601935	0.226338	-2.23119	0.316836	3	6	FALSE
GAMT	1.27239	24.895	3.4265	0.00731194	0.234146	-2.23425	1.29912	2	6	FALSE
GPI	-0.494945	31.0561	-3.36415	0.00616834	0.226338	-2.2546	0.155888	3	6	FALSE
GOLIM4	0.955868	23.5375	3.35881	0.00622743	0.226338	-2.26373	0.593416	3	6	FALSE
RAC2	-0.552987	27.9595	-3.35831	0.00623298	0.226338	-2.26458	0.208956	3	6	FALSE
IPO8	0.609326	24.043	3.35574	0.00626163	0.226338	-2.26897	1.1277	3	6	FALSE
EIF2B3	0.895813	21.9951	3.44604	0.00708683	0.234146	-2.29141	0.489684	3	5	FALSE
MRI	3.3861	23.442	3.49563	0.00961298	0.261208	-2.31219	0.96892	2	4	TRUE
DGCR14	1.21092	22.78	3.43916	0.00851263	0.247037	-2.32116	0.992505	2	6	FALSE
RIF1	0.985102	24.6997	3.31437	0.0067425	0.233527	-2.33978	0.703282	3	6	FALSE
FAM129A	-0.735757	24.5191	-3.31318	0.00675686	0.233527	-2.34181	0.32244	3	6	FALSE
NDUFB4	0.681368	25.103	3.30722	0.00682935	0.233979	-2.35202	0.408773	3	6	FALSE
AIMP1	0.542042	29.1548	3.30181	0.00689575	0.234146	-2.36127	0.251111	3	6	FALSE
CLUH	0.912959	24.0321	3.28987	0.00704482	0.234146	-2.38173	0.341332	3	6	FALSE
AURKA	1.17065	25.9642	3.28191	0.00714595	0.234146	-2.39536	0.539666	3	6	FALSE
RPS4X	0.566729	28.8195	3.26983	0.0073024	0.234146	-2.41606	0.138295	3	6	FALSE
PSMD11	0.701394	28.5251	3.26952	0.00730636	0.234146	-2.41658	0.469191	3	6	FALSE
ABHD11	1.01582	21.5536	3.30504	0.00888856	0.251162	-2.41788	0.707713	2	5	FALSE
DENR	1.19058	21.9551	3.75643	0.0122948	0.276421	-2.4241	0.808078	2	4	FALSE
AIMP2	0.562274	26.8486	3.26476	0.00736905	0.234146	-2.42474	0.224769	3	6	FALSE
RPL12	0.661879	27.8465	3.25938	0.00744038	0.234521	-2.43395	0.0996659	3	6	FALSE
EEF1D	0.484421	30.3878	3.23975	0.00770694	0.239097	-2.46758	0.248038	3	6	FALSE
KIF20B	-3.45515	25.6301	-3.32732	0.00857497	0.247037	-2.47592	1.81341	3	5	TRUE
CDC42EP3	1.86736	23.5431	3.41067	0.0108071	0.270272	-2.48384	0.874719	2	6	TRUE
MRPL1	1.69958	22.8049	3.46765	0.00998975	0.266569	-2.48804	1.1914	3	6	TRUE
SSB	0.562398	28.3995	3.22758	0.00787716	0.239749	-2.48845	0.579045	3	6	FALSE
HSPA8	0.436749	34.7566	3.22522	0.0079105	0.239749	-2.49248	0.153703	3	6	FALSE
NT5DC2	1.26766	21.4268	3.46106	0.0100809	0.266569	-2.49696	0.519616	3	4	FALSE
COG2	0.621587	21.3585	3.20626	0.00818433	0.24429	-2.52498	0.412244	3	6	FALSE
SASH3	-0.818354	23.1744	-3.23035	0.01003	0.266569	-2.53147	0.385294	2	5	FALSE
CRYZ	1.35311	25.3309	3.19594	0.0083375	0.245147	-2.54267	2.713	3	6	FALSE
TXNL4A	1.10547	23.3844	3.21115	0.0103472	0.269698	-2.56073	1.57591	2	5	FALSE
STAM	1.13667	21.7741	3.87545	0.0163451	0.290416	-2.56165	0.249767	2	3	FALSE
HSPA4	0.405242	30.0613	3.17898	0.00859536	0.247037	-2.57174	0.0931039	3	6	FALSE
HSPH1	0.500477	34.8418	3.17528	0.00865258	0.247037	-2.57807	0.259282	3	6	FALSE
H2AFV	0.496412	28.0238	3.15806	0.00892454	0.251162	-2.60759	0.222274	3	6	FALSE
NCAPD2	0.470744	25.064	3.1408	0.00920576	0.257239	-2.63716	0.860936	3	6	FALSE
SCOC	0.900298	24.3475	3.1262	0.00945069	0.260197	-2.66219	1.45867	3	6	FALSE
EIF3I	0.470873	29.0746	3.12274	0.00950975	0.260197	-2.66813	0.60703	3	6	FALSE
EVL	-0.899549	25.4474	-3.14505	0.0101815	0.267434	-2.6886	0.713756	3	6	FALSE
ENTPD8	-1.3244	25.6668	-3.31445	0.0123548	0.276421	-2.69687	0.575287	3	4	FALSE
MLLT4	-1.8006	23.1234	-3.45885	0.0169707	0.290416	-2.73385	1.09171	2	3	FALSE
TIMM17B	1.3026	24.3576	3.09214	0.0125591	0.276421	-2.74268	0.79312	2	6	FALSE
MRPL48	1.33649	22.82	3.4445	0.0172426	0.290416	-2.7492	0.342795	2	3	FALSE
PDS5B	0.474338	28.4337	3.07276	0.0104046	0.269698	-2.75376	0.161962	3	6	FALSE
PPM1D	1.50121	22.7283	3.19677	0.0122754	0.276421	-2.76479	0.754151	3	5	FALSE
NUP153	0.732387	25.8923	3.06461	0.0105585	0.270272	-2.76773	0.817161	3	6	FALSE
MRPL47	1.4112	23.6897	3.05579	0.0107275	0.270272	-2.78283	0.831358	3	6	FALSE
SLBP	2.29001	25.2436	3.18158	0.0148932	0.28906	-2.78908	1.1952	2	4	TRUE
DYM	0.660873	21.4844	3.0469	0.0109006	0.270272	-2.79805	0.278283	3	6	FALSE
PABPC4	0.562263	28.2643	3.04658	0.0109069	0.270272	-2.79861	0.431756	3	6	FALSE
PPP5C	0.783873	24.5067	3.07245	0.0115353	0.276421	-2.80808	1.38647	3	6	FALSE
GTF3C3	0.7408	25.0475	3.03962	0.0110446	0.271972	-2.81053	0.778533	3	6	FALSE
MSH6	0.571803	22.1575	3.03559	0.011125	0.272252	-2.81743	0.399226	3	6	FALSE
RPS23	0.697258	24.0894	3.09337	0.012534	0.276421	-2.84247	0.616003	3	5	FALSE
UBP1	0.755128	21.485	3.13528	0.0159037	0.290416	-2.85159	0.599677	2	4	FALSE
SNRPA	0.468096	29.9214	3.01294	0.0115883	0.276421	-2.8562	0.137078	3	6	FALSE
C1QBP	0.481835	27.9623	3.00795	0.0116929	0.276421	-2.86474	0.426217	3	6	FALSE
TMEM14C	1.33442	22.5091	3.00907	0.0143873	0.284854	-2.87017	0.837337	2	5	FALSE
DAZAP2	-1.30054	22.9922	-3.07302	0.0129576	0.277338	-2.87124	0.750418	3	6	FALSE
TAPBP	-0.698882	24.4401	-3.06998	0.0130222	0.277338	-2.87929	0.625335	3	5	FALSE
RPL23	0.507981	29.6826	2.99582	0.0119513	0.276421	-2.88549	0.1965	3	6	FALSE
EEF1A2	0.889706	27.1143	2.99392	0.0119924	0.276421	-2.88875	0.457442	3	6	FALSE
LYZ	-1.32133	26.6755	-3.09646	0.0168073	0.290416	-2.90421	0.655778	2	4	FALSE
ACOT7	0.482858	27.1561	2.96925	0.0125374	0.276421	-2.93094	0.408593	3	6	FALSE
TXNDC17	0.855855	24.1335	3.07167	0.0174127	0.290704	-2.9379	0.427776	2	4	FALSE
HLA-C	-0.552549	28.8971	-2.96343	0.0126698	0.276421	-2.9409	0.311397	3	6	FALSE
DDB1	0.463233	27.9255	2.96244	0.0126924	0.276421	-2.94259	0.523855	3	6	FALSE
Unassigned.2	0.513157	25.7419	2.96022	0.0127432	0.276421	-2.94638	0.692042	3	6	FALSE
UBL3	0.961395	25.1516	2.95854	0.0156309	0.290416	-2.94785	0.647543	2	5	FALSE
DLD	0.861957	26.7576	2.95693	0.0128189	0.276421	-2.952	0.611183	3	6	FALSE
POMP	0.701407	28.2909	2.95628	0.0128341	0.276421	-2.95313	0.189119	3	6	FALSE
PIGS	0.587764	24.3695	2.95607	0.0128388	0.276421	-2.95347	0.450048	3	6	FALSE
NPLOC4	0.615888	24.2605	2.94454	0.0159944	0.290416	-2.96938	0.788011	2	5	FALSE
CHI3L1	-2.45253	23.0854	-3.7245	0.0302027	0.357365	-2.97454	0.478612	2	2	FALSE
MAGOHB	0.641946	27.7143	2.94335	0.0131368	0.277641	-2.97523	0.66289	3	6	FALSE
CEP170	1.07293	24.1697	2.94164	0.0131774	0.277641	-2.97815	0.491748	3	6	FALSE
ARSB	1.0597	23.4948	2.93665	0.0162033	0.290416	-2.98153	0.457575	2	6	FALSE
ZC3H4	0.818586	26.9832	2.9386	0.0132497	0.277679	-2.98334	0.468714	3	6	FALSE
PTPN12	1.18404	21.241	2.91955	0.0166653	0.290416	-3.00785	0.848851	2	5	FALSE
SORD	0.547781	26.6679	2.91554	0.0138122	0.28315	-3.02273	0.677432	3	6	FALSE
EIF3G	0.59181	27.4625	2.91479	0.0138307	0.28315	-3.024	0.53877	3	6	FALSE
LSM1	0.855655	23.7026	2.91015	0.013947	0.28315	-3.03193	1.29326	3	6	FALSE
UROD	-0.606722	22.5417	-2.90224	0.0171468	0.290416	-3.0345	0.845602	2	5	FALSE
LTA4H	0.442962	26.7436	2.90752	0.0140132	0.28315	-3.03641	0.974203	3	6	FALSE
WDR61	1.33112	24.7823	2.99255	0.019504	0.306158	-3.04586	1.66497	2	5	FALSE
RPL3	0.728071	29.7327	2.89823	0.01425	0.284854	-3.05228	0.215063	3	6	FALSE
ISOC1	0.638186	22.3585	2.8932	0.0143797	0.284854	-3.06086	0.611585	3	6	FALSE
RPAP3	0.847286	23.1101	3.02461	0.0223415	0.332171	-3.07231	0.815707	2	6	FALSE
NDUFB3	0.609901	25.9471	2.8849	0.0145965	0.287551	-3.07502	0.218588	3	6	FALSE
PIK3AP1	-0.558704	27.1151	-2.88129	0.014692	0.287993	-3.08119	0.302776	3	6	FALSE
SMARCD1	1.0677	23.5268	3.26459	0.0288333	0.355056	-3.10772	0.624967	2	3	FALSE
YTHDF2	0.651422	26.6163	2.86473	0.0151372	0.290416	-3.10942	0.518781	3	6	FALSE
IPO11	0.8371	24.4606	2.84963	0.0186986	0.301937	-3.11551	1.01029	2	5	FALSE
RPP40	1.54828	21.2477	3.1105	0.0251917	0.34226	-3.11702	0.284207	2	3	FALSE
HK1	0.513515	26.9536	2.85229	0.0154805	0.290416	-3.13061	0.258467	3	6	FALSE
COPS8	0.796954	26.3272	2.84535	0.0156755	0.290416	-3.14244	0.295606	3	6	FALSE
HSP90AB4P	-0.565748	28.2449	-2.8446	0.0156966	0.290416	-3.14371	0.368732	3	6	FALSE
HMGCS1	-0.680993	28.7786	-2.8416	0.0157818	0.290416	-3.14883	0.581644	3	6	FALSE
FAF1	0.926	25.5737	2.83424	0.0159925	0.290416	-3.16135	1.1784	3	6	FALSE
HMGN5	3.23626	21.8827	2.84718	0.0170184	0.290416	-3.17884	1.14189	3	6	TRUE
RPS12	0.535469	27.2997	2.81839	0.016456	0.290416	-3.18832	0.418902	3	6	FALSE
CUEDC2	0.720923	25.6509	2.83943	0.0172481	0.290416	-3.19158	1.28173	3	6	FALSE
TXNDC9	0.790508	25.5026	2.81516	0.016552	0.290416	-3.19382	0.29768	3	6	FALSE
KIAA0020	0.836137	24.603	2.81083	0.016682	0.290416	-3.2012	0.541564	3	6	FALSE
PRMT1	0.630578	30.1072	2.80907	0.0167348	0.290416	-3.20418	0.205983	3	6	FALSE
RPS21	0.482166	27.379	2.80241	0.0169368	0.290416	-3.2155	0.621271	3	6	FALSE
GBE1	-0.453291	27.4074	-2.7989	0.0170445	0.290416	-3.22148	0.422813	3	6	FALSE
MFSD10	0.526096	23.9294	2.79316	0.0172217	0.290416	-3.23123	0.514149	3	6	FALSE
FAM60A	1.68707	22.6472	2.84471	0.018851	0.302075	-3.23457	1.33491	3	6	FALSE
GLMN	-0.534459	23.8447	-2.84441	0.0188605	0.302075	-3.23506	0.335749	3	5	FALSE
S100A4	-0.423704	29.9222	-2.78875	0.0173592	0.290704	-3.23873	0.204694	3	6	FALSE
NDUFB8	0.650191	24.5623	2.77755	0.0177132	0.293976	-3.25775	1.21614	3	6	FALSE
PKM	-0.343655	33.0724	-2.77558	0.0177759	0.293976	-3.26109	0.11418	3	6	FALSE
CORO7	0.517803	27.2039	2.77228	0.0178819	0.293976	-3.26669	0.651854	3	6	FALSE
UBE2V2	0.467112	29.4458	2.7715	0.0179072	0.293976	-3.26802	0.197852	3	6	FALSE
TRMT2A	1.32686	21.0814	2.82851	0.0247305	0.341888	-3.2716	0.680694	2	5	FALSE
COMMD9	0.53813	24.8206	2.76537	0.0181059	0.296005	-3.27841	1.05124	3	6	FALSE
TCEB1	0.454947	29.0956	2.75653	0.0183969	0.299519	-3.29343	0.280354	3	6	FALSE
STAMBP	0.94868	25.1955	2.73165	0.0227198	0.332774	-3.29724	1.50283	2	6	FALSE
BAZ1B	2.09848	22.8466	2.80982	0.0254132	0.342905	-3.29747	0.787222	2	6	FALSE
ARHGEF6	-0.506726	27.0946	-2.75305	0.0185124	0.300159	-3.29932	0.307514	3	6	FALSE
ITGAM	-0.956729	21.5346	-2.81866	0.0219995	0.328326	-3.29963	0.672474	3	6	FALSE
IFI16	-1.49095	22.9862	-2.72463	0.0229849	0.335409	-3.30804	0.424291	2	5	FALSE
MRPL45	-0.780237	23.9273	-2.93892	0.0308178	0.357365	-3.31346	1.554	2	3	FALSE
VPS51	0.85176	22.0781	2.79465	0.0259819	0.348193	-3.31848	0.93022	2	4	FALSE
VPS45	0.604974	22.7385	2.73589	0.0190934	0.304567	-3.3284	0.525006	3	6	FALSE
TBCB	0.424914	26.649	2.73365	0.0191709	0.30457	-3.33221	0.570285	3	6	FALSE
NLN	0.439866	26.3488	2.72889	0.0193359	0.305315	-3.34027	0.47656	3	6	FALSE
EEF1G	0.3984	30.6392	2.72783	0.0193728	0.305315	-3.34206	0.0809118	3	6	FALSE
PYROXD1	0.935244	22.1069	2.69205	0.0242575	0.339077	-3.35819	0.553847	2	5	FALSE
EEF1A1	0.379187	34.286	2.71142	0.0199537	0.310742	-3.36983	0.147408	3	6	FALSE
ATP5D	1.03036	26.9848	2.70686	0.0201182	0.31207	-3.37755	0.66624	3	6	FALSE
CCT7	0.542487	30.7232	2.69985	0.0203735	0.31356	-3.38939	0.148828	3	6	FALSE
NCAPH	1.98833	24.3973	2.69243	0.0206473	0.315641	-3.40193	1.02056	3	6	FALSE
ILF3	0.469959	30.9129	2.6897	0.020749	0.315641	-3.40654	0.110346	3	6	FALSE
LDHB	0.384113	32.2422	2.6709	0.0214628	0.324863	-3.43828	0.170177	3	6	FALSE
PMPCB	0.580781	25.4426	2.66413	0.0217261	0.326195	-3.44971	0.650143	3	6	FALSE
ITGB2	-0.412323	29.1416	-2.64518	0.0224792	0.332425	-3.48165	0.183148	3	6	FALSE
RAB2A	0.883598	27.8503	2.6403	0.0226771	0.332774	-3.48986	0.28595	3	6	FALSE
VPS4A	0.873508	23.6006	2.65999	0.0316511	0.357365	-3.50557	2.81185	2	4	FALSE
MT-ATP6	-0.732257	23.6443	-2.67141	0.0251002	0.34226	-3.50784	0.144596	3	5	FALSE
DCTN3	0.733114	23.0543	2.65591	0.0318416	0.357365	-3.51125	0.314705	2	4	FALSE
CCL5	0.951208	24.9018	2.58924	0.0287575	0.355056	-3.51619	0.224407	2	5	FALSE
SPCS3	0.411109	24.6757	2.62151	0.0234559	0.335791	-3.52147	0.621993	3	6	FALSE
RPS9	0.550813	27.2085	2.61867	0.0235761	0.335791	-3.52626	0.646291	3	6	FALSE
IVD	-0.814375	24.1312	-2.58241	0.0290846	0.355056	-3.52667	0.740045	2	5	FALSE
TSFM	0.469169	25.6913	2.61592	0.0236929	0.335791	-3.53088	0.431904	3	6	FALSE
EDC3	0.995039	22.9857	2.74932	0.0387081	0.388827	-3.53586	0.390468	2	3	FALSE
BID	0.320549	27.8781	2.6086	0.0240062	0.339013	-3.54316	0.420061	3	6	FALSE
TOLLIP	-0.572284	27.1418	-2.60107	0.0243331	0.339077	-3.55581	0.433327	3	6	FALSE
RPL22	0.683447	27.0432	2.5986	0.0244411	0.339077	-3.55995	0.387533	3	6	FALSE
CWF19L2	-3.26791	23.8167	-2.85746	0.0599924	0.429568	-3.57318	1.93692	2	2	FALSE
LPIN1	1.44713	22.0815	2.7164	0.0402925	0.391248	-3.57499	1.00885	2	5	FALSE
ESF1	1.15032	23.5249	2.60422	0.0259142	0.348193	-3.57646	1.13214	3	6	FALSE
ETHE1	0.934908	22.4754	2.60788	0.0341773	0.365517	-3.57819	0.424081	2	4	FALSE
PELP1	0.454578	21.6182	2.58754	0.0249315	0.34226	-3.57851	0.815242	3	6	FALSE
RBBP7	0.698707	27.5625	2.58607	0.0249974	0.34226	-3.58098	0.663274	3	6	FALSE
ISY1	0.743909	25.0227	2.60534	0.034306	0.365517	-3.58174	0.818252	2	5	FALSE
P4HB	-0.370121	30.4322	-2.58288	0.0251407	0.34226	-3.58631	0.154792	3	6	FALSE
GSPT2	0.675629	24.6237	2.54054	0.0311731	0.357365	-3.59086	0.2284	2	5	FALSE
SLC44A1	-0.630879	23.7883	-2.50555	0.0330327	0.361525	-3.6444	0.249208	2	5	FALSE
GSTP1	0.33348	29.9005	2.54707	0.0268085	0.35367	-3.64624	0.124341	3	6	FALSE
C11orf54	0.66975	22.8454	2.58925	0.0400601	0.391248	-3.64879	0.76274	2	5	FALSE
PDK1	-0.690631	24.1507	-2.54379	0.0269667	0.35367	-3.65172	0.926761	3	6	FALSE
VIM	-0.431126	32.1946	-2.5419	0.0270581	0.35367	-3.65488	0.130198	3	6	FALSE
ENO1	-0.337126	33.8356	-2.54116	0.027094	0.35367	-3.65611	0.122156	3	6	FALSE
ADSS	0.585133	26.3451	2.54059	0.0271215	0.35367	-3.65706	0.603678	3	6	FALSE
MRPL3	0.606661	24.509	2.53773	0.0272614	0.35367	-3.66185	1.03849	3	6	FALSE
HSPA5	-0.348316	31.5047	-2.53534	0.027378	0.35367	-3.66583	0.203011	3	6	FALSE
PWP2	0.499551	22.8824	2.53102	0.0275909	0.355056	-3.67304	0.250415	3	6	FALSE
CAD	0.47728	24.1565	2.52093	0.028094	0.355056	-3.68986	1.12224	3	6	FALSE
KHSRP	0.486271	29.5454	2.52086	0.0280977	0.355056	-3.68999	0.177746	3	6	FALSE
VPS52	0.791837	22.3553	2.63624	0.037572	0.384503	-3.69407	0.21841	3	3	FALSE
CCT4	0.449505	30.7957	2.51468	0.0284101	0.355056	-3.70028	0.162135	3	6	FALSE
AGT	-0.982497	24.4349	-2.51375	0.0284576	0.355056	-3.70183	0.631133	3	6	FALSE
LAMTOR5	0.580411	26.6476	2.51154	0.0285703	0.355056	-3.70551	0.514615	3	6	FALSE
NDUFB5	0.931906	24.3087	2.50974	0.0286623	0.355056	-3.7085	0.606756	3	6	FALSE
PSMB2	0.368774	28.0906	2.50939	0.0286803	0.355056	-3.70908	0.341239	3	6	FALSE
DHFR	0.857017	25.318	2.50849	0.0287266	0.355056	-3.71058	0.634999	3	6	FALSE
CPSF6	0.922919	25.6081	2.50527	0.0288928	0.355056	-3.71595	0.69078	3	6	FALSE
PSMB5	0.491542	27.3695	2.5036	0.028979	0.355056	-3.71872	0.395502	3	6	FALSE
C9orf40	1.58635	21.9572	2.59215	0.0469451	0.403704	-3.72397	0.116891	2	3	FALSE
TBCD	0.557814	22.9139	2.5004	0.0291458	0.355056	-3.72406	1.6039	3	6	FALSE
ABCE1	0.381225	28.3472	2.49965	0.0291849	0.355056	-3.7253	0.392295	3	6	FALSE
TEX10	0.476747	22.1321	2.49914	0.0292114	0.355056	-3.72614	0.628966	3	6	FALSE
UBE2D3	0.76069	27.3145	2.49396	0.0294834	0.356333	-3.73476	2.41623	3	6	FALSE
CTSZ	-0.723056	24.6992	-2.48931	0.0297297	0.357037	-3.74249	0.427849	3	6	FALSE
CS	0.505511	28.578	2.48774	0.0298135	0.357037	-3.7451	0.14005	3	6	FALSE
NDUFAF4	0.668015	22.1627	2.48236	0.0301014	0.357365	-3.75403	0.529273	3	6	FALSE
AP2A1	0.711861	23.2587	2.50697	0.0329553	0.361525	-3.76589	0.718114	3	5	FALSE
PA2G4	0.38363	30.7509	2.4699	0.0307795	0.357365	-3.77471	0.249572	3	6	FALSE
NUMB	0.695651	23.6735	2.46707	0.0421001	0.395869	-3.77475	1.02919	2	4	FALSE
THOC3	0.598506	27.5632	2.46741	0.0309168	0.357365	-3.77884	0.489888	3	6	FALSE
RPL27A	0.599704	27.9583	2.46641	0.0309721	0.357365	-3.7805	0.325778	3	6	FALSE
OSBPL11	0.886638	22.0076	2.54292	0.0499049	0.409878	-3.78351	1.24052	2	3	FALSE
GTF2E1	0.426743	26.7724	2.46409	0.0311003	0.357365	-3.78433	0.395217	3	6	FALSE
TPM4	-0.34671	30.2512	-2.46401	0.0311049	0.357365	-3.78447	0.206364	3	6	FALSE
PTPN11	0.513278	23.8408	2.46288	0.0311675	0.357365	-3.78633	0.805386	3	6	FALSE
HIST1H4A	0.34839	33.5819	2.46081	0.0312835	0.357365	-3.78978	0.218387	3	6	FALSE
SMIM11	0.556598	21.2386	2.49007	0.0338904	0.365517	-3.79229	1.47147	3	5	FALSE
KDM1B	0.514745	21.7609	2.48726	0.0340487	0.365517	-3.79668	0.681003	3	5	FALSE
DCUN1D5	0.822408	20.3719	2.44903	0.043244	0.397486	-3.79995	0.424633	2	4	FALSE
VEZF1	0.914798	23.4661	2.48359	0.0342561	0.365517	-3.80241	0.948775	3	6	FALSE
RRAGA	-0.56682	24.6775	-2.45236	0.0317587	0.357365	-3.80376	0.464581	3	6	FALSE
PFDN5	0.578126	28.0513	2.452	0.0317793	0.357365	-3.80436	0.25548	3	6	FALSE
RPL18A	0.400413	28.8239	2.45164	0.0317999	0.357365	-3.80496	0.297372	3	6	FALSE
VAC14	-0.861976	23.6972	-2.39971	0.0393576	0.391248	-3.80573	1.48966	2	5	FALSE
SRP68	-0.341452	25.6707	-2.44988	0.0318999	0.357365	-3.80787	0.287396	3	6	FALSE
HFM1	1.70536	24.0291	2.44078	0.0437771	0.398341	-3.81147	1.37487	2	4	FALSE
DEK	0.49953	29.2684	2.44727	0.0320487	0.357365	-3.81218	0.381336	3	6	FALSE
NCAPG	0.546905	22.607	2.44631	0.0321038	0.357365	-3.81377	0.518292	3	6	FALSE
HN1	0.730865	27.4805	2.44623	0.0321084	0.357365	-3.8139	0.367485	3	6	FALSE
RDH11	-0.860066	24.2774	-2.47242	0.0348954	0.368905	-3.81983	0.620785	3	5	FALSE
CAT	-0.406575	30.5276	-2.44023	0.0324543	0.359185	-3.82383	0.113507	3	6	FALSE
RNF214	0.543319	24.1726	2.46593	0.0352725	0.370596	-3.82996	0.488218	3	5	FALSE
HAUS4	1.16817	22.9021	2.53225	0.0433141	0.397486	-3.8335	1.00103	3	4	FALSE
DLAT	0.628451	23.5776	2.43374	0.032832	0.361459	-3.83455	1.11901	3	6	FALSE
MAPRE2	0.645354	26.0494	2.43355	0.0328432	0.361459	-3.83486	0.58265	3	6	FALSE
ARHGAP4	1.04817	23.0231	2.49189	0.0531875	0.413783	-3.84549	0.600546	2	4	FALSE
AMBRA1	0.684225	23.0417	2.43787	0.0493277	0.408301	-3.85311	0.308553	2	5	FALSE
RPS10	0.603557	29.0556	2.42215	0.0335178	0.365517	-3.85368	0.256194	3	6	FALSE
HM13	0.687433	23.3913	2.49451	0.0404198	0.391288	-3.85391	0.933596	3	4	FALSE
TNPO2	0.4827	25.2139	2.42009	0.0336407	0.365517	-3.85707	0.51158	3	6	FALSE
WDR75	1.04198	21.3079	2.36023	0.0420123	0.395869	-3.86561	1.13241	2	5	FALSE
LMNB2	1.64256	25.1971	2.35782	0.0421794	0.395869	-3.86924	0.770499	2	5	FALSE
EIF3J	0.508179	27.5763	2.40768	0.0343929	0.365517	-3.87752	0.500064	3	6	FALSE
NSFL1C	0.391004	27.0442	2.40762	0.0343972	0.365517	-3.87763	0.181631	3	6	FALSE
DHRS7	0.737967	23.0302	2.40728	0.034418	0.365517	-3.87819	0.393938	3	6	FALSE
SEPT6	-0.556207	28.1451	-2.39908	0.0349243	0.368905	-3.89168	0.355574	3	6	FALSE
URGCP	-1.07819	22.1847	-2.47182	0.0846641	0.482681	-3.89172	2.86993	2	2	FALSE
ATF7IP	1.43038	23.0939	2.3823	0.0477569	0.403704	-3.89309	0.687972	2	5	FALSE
CSE1L	0.319394	28.8512	2.39465	0.0352004	0.370596	-3.89896	0.309861	3	6	FALSE
HLA-A	-0.821263	26.6135	-2.33806	0.0435791	0.397869	-3.89913	0.356784	2	5	FALSE
GTF2E2	1.19227	22.5789	2.43976	0.0567836	0.422029	-3.90906	1.10597	2	4	FALSE
NCOR2	-0.600426	22.5166	-2.32721	0.0443676	0.399106	-3.91554	0.83053	2	6	FALSE
CHORDC1	0.337685	27.4752	2.38173	0.0360194	0.37544	-3.92019	0.53016	3	6	FALSE
SEC24A	1.09019	24.193	2.37243	0.0366198	0.37878	-3.93544	0.65667	3	6	FALSE
FLII	0.561072	25.4628	2.37083	0.0367244	0.37878	-3.93807	1.28731	3	6	FALSE
RPL23A	0.309775	27.6897	2.36807	0.0369048	0.379647	-3.94259	0.295683	3	6	FALSE
RNMTL1	0.692917	22.9232	2.41151	0.0588411	0.428528	-3.94362	0.491362	2	3	FALSE
MMS19	0.368176	24.2365	2.36161	0.0373314	0.383036	-3.95318	1.21558	3	6	FALSE
DLGAP5	1.11554	23.6752	2.40041	0.0424312	0.395869	-3.95949	0.868559	3	6	FALSE
NELFB	0.655455	23.8097	2.33345	0.0513631	0.411588	-3.96121	0.988905	2	4	FALSE
NUP107	0.625141	24.6558	2.3512	0.0380275	0.387417	-3.9702	0.721325	3	6	FALSE
CMAS	0.597493	24.0937	2.35082	0.0380534	0.387417	-3.97083	0.747677	3	6	FALSE
RPL36	0.73164	26.4835	2.34635	0.0383563	0.388827	-3.97813	0.179576	3	6	FALSE
GCN1L1	0.359511	26.2969	2.34332	0.0385634	0.388827	-3.98308	0.584799	3	6	FALSE
MYO1G	-1.16104	24.7804	-2.27901	0.04804	0.403704	-3.98815	1.36052	2	5	FALSE
BRE	0.345224	24.1815	2.34011	0.038784	0.388827	-3.98833	0.573862	3	6	FALSE
DPYSL2	-0.389386	30.3233	-2.33702	0.0389972	0.389972	-3.99337	0.0789648	3	6	FALSE
FLNB	-0.370634	26.8325	-2.33264	0.0393009	0.391248	-4.00051	0.414429	3	6	FALSE
DHPS	0.518174	26.1676	2.32927	0.0395366	0.391248	-4.00601	0.40067	3	6	FALSE
RPS8	0.442871	26.7988	2.32831	0.0396039	0.391248	-4.00757	0.358469	3	6	FALSE
PSMA7	0.447563	28.5732	2.32477	0.0398532	0.391248	-4.01334	0.206588	3	6	FALSE
RSL24D1	0.54893	25.9597	2.32462	0.0398639	0.391248	-4.01359	0.670214	3	6	FALSE
HIGD2A	0.616021	26.237	2.32148	0.0400864	0.391248	-4.0187	0.913728	3	6	FALSE
BRD2	0.665663	27.0718	2.32048	0.0401576	0.391248	-4.02033	0.350674	3	6	FALSE
MMGT1	0.783447	24.0409	2.37656	0.0481672	0.403704	-4.02252	0.310708	3	4	FALSE
DBI	-0.435172	28.7274	-2.31825	0.0403164	0.391248	-4.02396	0.594752	3	6	FALSE
BUB1B	1.17173	21.0499	2.45294	0.122379	0.545637	-4.02438	0.314743	2	5	FALSE
PAK1IP1	0.820905	24.4212	2.37504	0.0482763	0.403704	-4.02469	0.415404	3	6	FALSE
PRKRA	0.536086	22.1041	2.37441	0.0483217	0.403704	-4.02559	1.03822	3	6	FALSE
PGK1	-0.320259	33.4013	-2.31469	0.0405717	0.391532	-4.02975	0.147403	3	6	FALSE
DRAP1	0.489433	23.3701	2.31369	0.0406438	0.391532	-4.03139	0.788951	3	6	FALSE
PSMC3	0.562918	28.29	2.30813	0.041046	0.393322	-4.04043	0.105328	3	6	FALSE
SRSF11	0.39553	23.9933	2.30699	0.0411291	0.393322	-4.04228	0.325987	3	6	FALSE
PRDX3	0.33408	28.2671	2.30265	0.041446	0.395393	-4.04933	0.25381	3	6	FALSE
CDC123	0.406962	23.3491	2.23641	0.0515331	0.411588	-4.05205	0.42469	2	5	FALSE
ANKHD1	0.841041	22.6944	2.26478	0.0569047	0.422029	-4.05678	1.54684	2	4	FALSE
SAR1A	0.369567	27.3286	2.29763	0.0418159	0.395869	-4.05748	0.552364	3	6	FALSE
RPL31	0.813675	26.1355	2.22966	0.0521092	0.411834	-4.06215	0.146936	2	5	FALSE
PSMD9	0.509783	24.4677	2.22963	0.0521118	0.411834	-4.0622	0.827238	2	5	FALSE
XPNPEP1	0.484247	25.2594	2.29376	0.0421032	0.395869	-4.06376	0.295148	3	6	FALSE
LCP2	-0.505351	27.81	-2.29112	0.0423002	0.395869	-4.06804	0.474234	3	6	FALSE
PRDX2	-1.05973	22.7793	-2.28971	0.0424059	0.395869	-4.07033	0.392289	3	6	FALSE
PSMG3	0.426522	23.6338	2.22347	0.0526422	0.413211	-4.0714	0.791943	2	5	FALSE
HIBCH	0.468427	25.8464	2.28845	0.0425007	0.395869	-4.07237	0.893048	3	6	FALSE
SRPRB	0.521959	23.5124	2.3379	0.0510237	0.411588	-4.07769	0.33113	3	4	FALSE
ASPH	0.584321	19.7689	2.28371	0.0428581	0.396456	-4.08005	0.426578	3	6	FALSE
USP37	1.22018	23.6163	2.28362	0.0428655	0.396456	-4.08021	1.07013	3	6	FALSE
SNRPB	0.45478	30.8174	2.27686	0.0433805	0.397486	-4.09115	0.268157	3	6	FALSE
UQCRC1	0.328961	28.2892	2.27369	0.0436243	0.397869	-4.09628	0.274257	3	6	FALSE
BBX	0.797503	26.4728	2.26738	0.0441131	0.398743	-4.10648	0.439975	3	6	FALSE
VDAC2	0.336467	28.5908	2.26696	0.0441456	0.398743	-4.10715	0.382175	3	6	FALSE
COPS2	0.314906	26.2029	2.266	0.0442209	0.398743	-4.10871	0.357853	3	6	FALSE
RPL27	0.890663	29.0412	2.26593	0.0442261	0.398743	-4.10882	0.405453	3	6	FALSE
THOC6	1.40377	23.7736	2.31555	0.0527526	0.413211	-4.10954	1.09824	3	6	FALSE
LMAN1	0.756475	24.8636	2.19571	0.0551009	0.417028	-4.11281	0.675719	2	5	FALSE
SNRPF	0.555184	27.6075	2.25394	0.0451718	0.403082	-4.12817	0.848595	3	6	FALSE
DSP	-2.03588	22.8101	-2.31192	0.0587428	0.428528	-4.13025	1.22042	3	3	FALSE
NUP35	0.478181	26.3471	2.2465	0.0457685	0.403704	-4.14016	0.408004	3	6	FALSE
RPL17	0.412434	28.6672	2.24491	0.0458968	0.403704	-4.14272	0.345767	3	6	FALSE
PKMYT1	1.31126	22.447	2.20201	0.0624961	0.434524	-4.14387	0.58606	2	5	FALSE
CYCS	0.357801	28.7154	2.2326	0.0469032	0.403704	-4.16252	0.203645	3	6	FALSE
MPDU1	0.490755	22.3183	2.23191	0.0469605	0.403704	-4.16364	0.670684	3	6	FALSE
MATR3	0.350709	30.6219	2.23155	0.0469897	0.403704	-4.16421	0.174765	3	6	FALSE
ACTA1	-0.465293	30.1072	-2.23151	0.0469937	0.403704	-4.16428	0.241469	3	6	FALSE
COX5B	0.5889	26.977	2.23085	0.0470481	0.403704	-4.16534	2.27084	3	6	FALSE
EIF3K	0.584126	28.1432	2.22975	0.0471394	0.403704	-4.16711	0.226575	3	6	FALSE
NUDT5	0.450584	28.5242	2.22737	0.0473368	0.403704	-4.17092	0.382504	3	6	FALSE
CNDP2	0.36308	27.6535	2.22734	0.04734	0.403704	-4.17098	0.306457	3	6	FALSE
DNAJC19	0.574292	23.6048	2.24353	0.0509328	0.411588	-4.17359	0.243851	3	5	FALSE
CAPRIN1	-0.510084	29.6988	-2.22528	0.0475114	0.403704	-4.17428	0.299995	3	6	FALSE
RCSD1	-0.445786	24.301	-2.22462	0.0475664	0.403704	-4.17533	0.258197	3	6	FALSE
NDUFA9	0.451329	25.7272	2.22356	0.047656	0.403704	-4.17705	0.73633	3	6	FALSE
SCD	-0.604723	25.4028	-2.22174	0.0478085	0.403704	-4.17996	0.655094	3	6	FALSE
RRP1	0.573214	23.6647	2.22129	0.0478461	0.403704	-4.18068	0.546166	3	6	FALSE
SIRT5	1.27863	24.334	2.22129	0.0478464	0.403704	-4.18069	2.30433	3	6	FALSE
SEP15	-0.394618	26.3196	-2.26384	0.0569847	0.422029	-4.18312	0.340299	3	4	FALSE
IMPAD1	1.47568	23.6356	2.23529	0.0516284	0.411588	-4.18618	0.734513	3	5	FALSE
CLPP	0.857516	23.3311	2.26997	0.0622783	0.434524	-4.1868	0.595212	3	6	FALSE
STT3B	0.416345	24.9453	2.2143	0.0484387	0.403704	-4.1919	1.18549	3	6	FALSE
PDK3	-0.779682	21.3118	-2.20527	0.0765122	0.466954	-4.1975	0.703681	2	3	FALSE
RPA3	0.376414	27.1172	2.20899	0.0488927	0.406408	-4.2004	0.52492	3	6	FALSE
CDK5RAP2	1.47939	21.3043	2.20042	0.0769907	0.466954	-4.2035	0.304863	2	3	FALSE
SLC2A1	-0.390516	22.1575	-2.20605	0.0491458	0.407651	-4.2051	0.321413	3	6	FALSE
RNF213	0.623903	21.6003	2.15677	0.0668657	0.446527	-4.20645	0.726785	2	4	FALSE
SP3	1.1938	22.5552	2.1508	0.0674647	0.447071	-4.2147	0.685156	2	5	FALSE
TMX4	1.38119	22.0957	2.19782	0.0498621	0.409878	-4.21827	0.91122	3	6	FALSE
METTL13	0.724179	23.8569	2.19699	0.0499344	0.409878	-4.21959	1.07535	3	6	FALSE
TCF25	-0.702538	26.683	-2.19106	0.0504574	0.411276	-4.22907	0.646353	3	6	FALSE
PAFAH1B2	0.457533	25.4598	2.18968	0.0505791	0.411276	-4.23126	0.931055	3	6	FALSE
ATP5F1	0.432593	27.7315	2.18939	0.0506055	0.411276	-4.23173	0.402129	3	6	FALSE
TMCO1	0.393056	24.6682	2.18928	0.0506149	0.411276	-4.2319	0.372816	3	6	FALSE
ITGAL	-0.81574	24.1468	-2.18915	0.0506266	0.411276	-4.23211	0.548616	3	6	FALSE
VWA9	0.592209	22.104	2.11449	0.0629517	0.434524	-4.23316	0.151643	2	5	FALSE
UBE3A	0.734605	23.0838	2.11429	0.0629728	0.434524	-4.23346	0.910625	2	5	FALSE
CKS1B	0.468265	23.3217	2.13661	0.0689104	0.454291	-4.23428	0.0810719	2	4	FALSE
FOXO3	1.08111	23.6058	2.22685	0.0602207	0.429836	-4.23563	0.710876	3	6	FALSE
THOC2	0.366426	23.9469	2.17813	0.0516147	0.411588	-4.24968	0.566181	3	6	FALSE
RPL21	0.761505	29.3187	2.17677	0.0517382	0.411588	-4.25185	0.236602	3	6	FALSE
RPL4	0.441776	30.9627	2.17593	0.0518141	0.411588	-4.25318	0.139294	3	6	FALSE
CCDC117	1.13552	24.3465	2.09873	0.0645956	0.439562	-4.25635	0.934644	2	6	FALSE
TM9SF3	1.21568	22.9515	2.1169	0.0709684	0.455706	-4.26143	1.38495	2	4	FALSE
SAAL1	0.604526	20.5209	2.1485	0.0823108	0.476919	-4.26771	0.808284	2	3	FALSE
ITSN2	0.815034	21.9159	2.11134	0.0715611	0.456427	-4.26909	0.738891	2	5	FALSE
AAMP	0.64803	24.7157	2.16588	0.0527344	0.413211	-4.26917	1.04919	3	6	FALSE
PSMC5	0.373549	27.9162	2.16134	0.0531554	0.413783	-4.27638	0.277471	3	6	FALSE
POLR2K	0.563504	26.0404	2.16046	0.0532372	0.413783	-4.27778	0.613693	3	6	FALSE
TGFB1	1.03234	25.0301	2.15842	0.0534273	0.413783	-4.28101	1.53713	3	6	FALSE
PI4KA	0.460745	22.4422	2.15812	0.0534557	0.413783	-4.28149	0.742883	3	6	FALSE
COX5A	0.573752	27.121	2.15496	0.053752	0.41474	-4.2865	0.219243	3	6	FALSE
EIF3C	0.306258	28.4196	2.15456	0.0537899	0.41474	-4.28714	0.314997	3	6	FALSE
COPS6	0.678931	26.3952	2.15303	0.0539336	0.415036	-4.28956	0.730616	3	6	FALSE
FRY	0.932855	21.7874	2.09404	0.0734339	0.457077	-4.29288	1.11545	2	4	FALSE
EIF3L	0.345621	27.696	2.15026	0.0541959	0.416119	-4.29396	0.760565	3	6	FALSE
AP1B1	0.794082	26.0313	2.14876	0.0543382	0.416119	-4.29633	1.37807	3	6	FALSE
NUP98	0.383021	26.5391	2.1482	0.0543911	0.416119	-4.29721	0.166018	3	6	FALSE
C11orf73	0.972187	24.7432	2.12396	0.0849591	0.482681	-4.29808	2.01537	2	3	FALSE
CCT3	0.395788	31.2171	2.14696	0.0545099	0.416219	-4.29919	0.0800695	3	6	FALSE
ALG13	0.757433	21.2537	2.02176	0.130741	0.552112	-4.30239	0.954048	2	2	FALSE
TXNDC5	0.444114	24.5424	2.14331	0.0548588	0.417028	-4.30497	0.242215	3	6	FALSE
PCM1	0.642851	25.4585	2.14067	0.0551121	0.417028	-4.30914	0.393764	3	6	FALSE
RPL7A	0.402094	28.5899	2.14033	0.0551451	0.417028	-4.30968	0.295968	3	6	FALSE
TOMM40	0.445738	25.7995	2.1372	0.0554469	0.417081	-4.31462	0.527988	3	6	FALSE
DHCR7	-1.00698	23.6677	-2.14456	0.0599269	0.429568	-4.32394	1.18829	3	5	FALSE
TIMM10	0.410532	25.9101	2.13087	0.0560639	0.420046	-4.32464	0.875809	3	6	FALSE
TRMT1	0.635833	22.8728	2.13073	0.0560772	0.420046	-4.32485	0.622227	3	6	FALSE
TPRKB	0.455595	22.683	2.12945	0.0562032	0.420191	-4.32688	0.906521	3	6	FALSE
CCDC53	0.813182	23.5638	2.04805	0.0701669	0.455688	-4.33059	0.79547	2	6	FALSE
MSRA	2.07719	24.6716	2.06501	0.0766855	0.466954	-4.3327	0.956388	2	5	FALSE
SERPINE1	-0.885854	23.0392	-2.04116	0.0709586	0.455706	-4.34063	0.203474	2	5	FALSE
RRP1B	0.614067	21.6664	2.05222	0.078164	0.467845	-4.35022	0.972876	2	4	FALSE
STK3	0.836522	23.5839	2.076	0.0903954	0.489638	-4.35743	0.360688	2	3	FALSE
KDELC2	0.380323	23.0987	2.02703	0.0726098	0.456427	-4.36119	0.522425	2	5	FALSE
SDCBP	0.314534	30.0551	2.10732	0.0584141	0.428528	-4.36174	0.137712	3	6	FALSE
ARIH1	0.656169	23.7045	2.10667	0.0584801	0.428528	-4.36276	0.950699	3	6	FALSE
DNAJA1	0.340895	31.6485	2.10635	0.0585127	0.428528	-4.36326	0.113932	3	6	FALSE
MTPN	0.313014	27.9376	2.10583	0.0585657	0.428528	-4.36408	0.574353	3	6	FALSE
ATP1A1	0.46274	29.3534	2.10452	0.0586994	0.428528	-4.36614	0.367865	3	6	FALSE
MTX1	0.545904	24.4463	2.10407	0.0587456	0.428528	-4.36685	0.640365	3	6	FALSE
FUOM	0.851354	21.4808	2.10271	0.061266	0.432595	-4.3735	0.511815	3	6	FALSE
YWHAG	0.267545	29.8748	2.09781	0.0593889	0.428712	-4.37667	0.0961166	3	6	FALSE
PPA2	0.515564	25.993	2.09516	0.0596635	0.429568	-4.38083	0.387612	3	6	FALSE
MED29	0.589448	24.0132	2.03538	0.0864971	0.487657	-4.38218	0.455909	2	5	FALSE
SNRPG	0.338892	29.0324	2.09325	0.0598617	0.429568	-4.38382	0.171841	3	6	FALSE
NEDD8	0.590726	27.787	2.08574	0.0606493	0.431987	-4.3956	0.543012	3	6	FALSE
BAIAP2	-1.35725	25.243	-2.0832	0.0609173	0.431987	-4.39957	1.47118	3	6	FALSE
NRBF2	1.4657	22.2374	2.04599	0.106883	0.527057	-4.40054	0.991151	2	4	FALSE
BPNT1	0.643736	25.1815	2.08176	0.0610702	0.431987	-4.40183	0.538511	3	6	FALSE
DBR1	1.36842	22.4227	2.10883	0.0718292	0.456427	-4.40228	1.43962	3	4	FALSE
DOK3	-0.906904	25.0389	-1.99733	0.0762003	0.466954	-4.40425	1.39238	2	5	FALSE
FKBP4	0.319843	30.5706	2.07832	0.0614362	0.43302	-4.40721	0.214423	3	6	FALSE
RPL9	0.441418	26.6164	2.07725	0.0615504	0.433051	-4.40888	0.877776	3	6	FALSE
PSME3	0.429658	27.7483	2.07493	0.0617983	0.433286	-4.4125	0.294454	3	6	FALSE
RUVBL1	0.402727	30.0563	2.07488	0.0618037	0.433286	-4.41257	0.277137	3	6	FALSE
RRS1	0.839185	23.5123	1.99789	0.0847607	0.482681	-4.42435	1.08459	2	4	FALSE
DKC1	0.306698	26.6971	2.06703	0.0626518	0.434524	-4.42483	0.491271	3	6	FALSE
CCDC51	0.517927	23.3067	2.09282	0.0797968	0.468553	-4.42492	0.358173	3	3	FALSE
CDCA5	0.621147	25.0722	2.06689	0.0626673	0.434524	-4.42505	0.365988	3	6	FALSE
DDX27	0.330361	27.1417	2.06681	0.0626752	0.434524	-4.42517	0.637001	3	6	FALSE
UAP1	-0.748076	22.125	-2.07203	0.0674757	0.447071	-4.43282	0.821146	3	6	FALSE
SDR39U1	0.73939	21.6203	1.97869	0.0872209	0.489638	-4.43717	0.784043	2	5	FALSE
DERL1	0.367563	24.1479	2.05637	0.0638206	0.438072	-4.44144	0.355213	3	6	FALSE
TIMM50	0.436294	25.7251	2.055	0.0639721	0.438348	-4.44357	0.831261	3	6	FALSE
PDS5A	0.448133	24.5794	2.05391	0.0640924	0.43841	-4.44526	1.31149	3	6	FALSE
DRG2	0.569156	23.9315	2.05102	0.0644143	0.439265	-4.44975	0.893471	3	6	FALSE
USP5	0.326627	27.7049	2.04028	0.0656231	0.444406	-4.46643	0.461948	3	6	FALSE
DHX15	0.439808	28.9795	2.03925	0.0657405	0.444406	-4.46804	0.154044	3	6	FALSE
UQCRB	0.654565	26.8767	2.0384	0.0658364	0.444406	-4.46934	0.646913	3	6	FALSE
TFB2M	1.05239	23.1401	2.0381	0.0658714	0.444406	-4.46982	0.853695	3	6	FALSE
NTMT1	0.40939	22.9906	2.03671	0.0660292	0.444477	-4.47196	0.494145	3	6	FALSE
MDH1	0.289256	30.9633	2.03504	0.0662203	0.444477	-4.47455	0.48162	3	6	FALSE
PHLPP1	0.752513	25.0156	2.02463	0.067422	0.447071	-4.49066	0.404086	3	6	FALSE
NTPCR	0.89408	22.2411	2.02384	0.0675146	0.447071	-4.49189	0.756579	3	6	FALSE
STAT5B	0.657153	22.6276	1.94748	0.0913702	0.493149	-4.49272	2.71446	2	4	FALSE
LAMP5	-0.50436	24.4428	-2.0205	0.0679043	0.448897	-4.49704	1.05523	3	6	FALSE
KCTD9	0.933918	22.5866	1.93256	0.0846244	0.482681	-4.49736	1.22825	2	5	FALSE
WDR3	0.51937	22.3393	1.92344	0.0858786	0.486852	-4.51037	0.716781	2	5	FALSE
Unassigned	0.377769	26.3977	2.01062	0.0690722	0.454291	-4.51229	0.355005	3	6	FALSE
MYBBP1A	0.307288	26.4253	2.00983	0.0691654	0.454291	-4.51349	0.481717	3	6	FALSE
TMX2	0.62313	24.382	2.0097	0.0691814	0.454291	-4.5137	1.50424	3	6	FALSE
NDUFV1	0.352102	26.2346	2.00512	0.0697302	0.454863	-4.52076	1.31181	3	6	FALSE
RING1	-0.48784	24.675	-2.00023	0.0703193	0.455688	-4.52827	0.865084	3	6	FALSE
TIAL1	0.779482	26.6485	1.90902	0.0878982	0.489638	-4.5309	0.264643	2	5	FALSE
ATP5O	0.311951	29.0271	1.99852	0.0705268	0.455706	-4.5309	0.297113	3	6	FALSE
UBXN1	0.797944	25.8895	1.99793	0.0705981	0.455706	-4.53181	0.600238	3	6	FALSE
CKAP5	0.371257	26.8633	1.99471	0.0709905	0.455706	-4.53675	0.345357	3	6	FALSE
COPS4	0.383905	26.7386	1.9945	0.0710161	0.455706	-4.53707	0.291306	3	6	FALSE
NRIP3	0.82519	21.1743	1.93013	0.109271	0.527679	-4.53765	1.72639	2	3	FALSE
BYSL	0.514058	26.5747	1.99213	0.071306	0.456427	-4.54071	0.356383	3	6	FALSE
MICU2	0.327334	26.6991	1.99014	0.0715514	0.456427	-4.54377	0.364467	3	6	FALSE
LSS	-0.465369	25.2729	-1.98912	0.0716771	0.456427	-4.54534	0.462813	3	6	FALSE
TRIM44	0.499501	23.2784	1.89846	0.0894054	0.489638	-4.5459	0.378856	2	5	FALSE
DNAH3	1.30739	24.4166	1.91872	0.124092	0.545637	-4.54611	0.920177	2	2	FALSE
IQCB1	0.650052	21.8326	1.89452	0.0899743	0.489638	-4.55149	0.938313	2	6	FALSE
CASP1	0.367706	25.8423	1.98393	0.0723196	0.456427	-4.55329	1.00395	3	6	FALSE
FKBP5	-0.54729	27.4865	-1.98339	0.0723858	0.456427	-4.55411	0.820098	3	6	FALSE
NKIRAS2	1.17023	24.079	1.98302	0.0724319	0.456427	-4.55468	1.06236	3	6	FALSE
GBF1	0.666279	24.4382	1.98013	0.072793	0.456427	-4.55911	0.626567	3	6	FALSE
COPS7B	0.464055	22.7457	1.97877	0.0729634	0.456427	-4.56119	0.277493	3	6	FALSE
TBCA	0.368131	29.1199	1.97875	0.0729658	0.456427	-4.56122	0.618771	3	6	FALSE
RFC3	0.346689	27.7296	1.97849	0.0729982	0.456427	-4.56161	0.197839	3	6	FALSE
RPSA	0.302673	29.3525	1.97681	0.0732087	0.456427	-4.56418	0.147426	3	6	FALSE
SH3GLB1	0.842309	24.4603	1.97677	0.0732137	0.456427	-4.56424	1.17249	3	6	FALSE
CLU	-0.765426	27.5476	-1.96866	0.0742408	0.460644	-4.57664	0.408482	3	6	FALSE
THUMPD1	0.83073	24.8337	1.87191	0.0933042	0.497123	-4.58346	0.80687	2	5	FALSE
KPNB1	0.271951	30.1502	1.96417	0.0748144	0.463473	-4.58348	0.168861	3	6	FALSE
RAD50	0.776391	21.9894	1.87088	0.0934585	0.497123	-4.58492	2.34138	2	6	FALSE
NT5DC1	0.733544	21.7128	1.87663	0.101515	0.513389	-4.58801	1.49847	2	4	FALSE
NCSTN	-0.593077	23.0329	-1.95658	0.075794	0.466954	-4.59505	1.16516	3	6	FALSE
PSMB1	0.389605	29.6374	1.95568	0.0759105	0.466954	-4.59641	0.624734	3	6	FALSE
MRPS18C	-0.925195	22.4473	-1.88218	0.116329	0.534191	-4.59666	0.823276	2	3	FALSE
DUSP3	-0.649144	27.3713	-1.95479	0.0760267	0.466954	-4.59777	0.402455	3	6	FALSE
GEMIN2	-0.370244	24.3945	-1.95079	0.0765482	0.466954	-4.60384	0.614738	3	6	FALSE
PDHA1	0.553421	25.4764	1.94962	0.0767017	0.466954	-4.60562	0.327665	3	6	FALSE
STOM	0.522224	24.8418	1.94893	0.0767926	0.466954	-4.60667	0.637182	3	6	FALSE
MAP2K7	0.463249	22.3485	1.85521	0.0958361	0.501453	-4.60697	0.427143	2	5	FALSE
FH	0.34246	28.1385	1.94841	0.0768616	0.466954	-4.60747	0.228066	3	6	FALSE
DTL	0.750828	23.2834	1.85334	0.0961233	0.502067	-4.60959	0.567852	2	5	FALSE
OAT	-0.74805	21.6021	-1.86292	0.132559	0.553283	-4.61006	0.0751733	2	2	FALSE
PGM2	0.680957	24.2361	1.94655	0.0771061	0.466954	-4.61029	0.587731	3	6	FALSE
WSB1	0.744798	22.372	1.85665	0.104568	0.520103	-4.61469	0.779589	2	5	FALSE
DCP1A	0.558623	23.5483	1.9433	0.0775355	0.466954	-4.61521	0.870817	3	6	FALSE
PDCD6	-0.35705	27.6868	-1.94119	0.0778166	0.467374	-4.61842	1.07446	3	6	FALSE
SQRDL	-0.673388	27.2611	-1.93655	0.0784363	0.467845	-4.62546	0.579704	3	6	FALSE
SMARCA2	-0.301967	24.5779	-1.93587	0.0785268	0.467845	-4.62648	0.470159	3	6	FALSE
PSMB3	0.316066	29.0035	1.93498	0.0786464	0.467845	-4.62783	0.250972	3	6	FALSE
MTMR6	-0.765078	23.6729	-1.93962	0.083665	0.480525	-4.62822	0.837616	3	5	FALSE
RPL28	0.509096	28.6822	1.93457	0.0787017	0.467845	-4.62845	0.255216	3	6	FALSE
EIF2A	0.483877	27.3982	1.93401	0.0787775	0.467845	-4.6293	0.337562	3	6	FALSE
MMP14	0.866519	25.7666	1.93315	0.0788925	0.467845	-4.6306	0.345572	3	6	FALSE
RBBP4	0.345354	29.878	1.93207	0.0790384	0.467845	-4.63223	0.179113	3	6	FALSE
FOXK1	-0.858661	20.8153	-1.82505	0.12535	0.545637	-4.63349	1.38014	2	5	FALSE
ASNA1	0.263311	27.5773	1.93114	0.0791639	0.467845	-4.63364	0.157624	3	6	FALSE
PHB2	0.334415	29.3698	1.92902	0.0794513	0.468553	-4.63685	0.209904	3	6	FALSE
GNAQ	1.16167	25.1354	1.92673	0.0797623	0.468553	-4.64031	1.43582	3	6	FALSE
EIF4A2	0.329207	26.2654	1.92658	0.079782	0.468553	-4.64052	0.656584	3	6	FALSE
NBR1	0.539321	23.5783	1.83476	0.108014	0.527679	-4.64383	0.175174	2	4	FALSE
EIF2B4	0.521237	22.6409	1.93203	0.0934944	0.497123	-4.64833	0.514837	3	4	FALSE
NDUFA10	0.43169	24.9247	1.82493	0.100592	0.513389	-4.64936	2.23374	2	5	FALSE
INTS12	0.760694	24.1133	1.6216	0.197708	0.646416	-4.65102	0.415131	2	4	FALSE
LMNA	-0.325606	30.7205	-1.91838	0.0809066	0.471194	-4.65291	0.262736	3	6	FALSE
SFN	0.375497	29.8206	1.91836	0.0809093	0.471194	-4.65294	0.228481	3	6	FALSE
ACACA	0.853524	24.4953	1.9183	0.0809165	0.471194	-4.65302	1.44969	3	6	FALSE
CHD1L	0.463052	23.555	1.91796	0.080964	0.471194	-4.65354	0.604824	3	6	FALSE
MYO5C	0.453638	24.6175	1.82454	0.10966	0.527679	-4.6574	0.482614	2	4	FALSE
CLPB	0.598113	24.9733	1.81619	0.102006	0.513943	-4.66155	0.448831	2	5	FALSE
MFAP1	0.654421	25.568	1.91158	0.0818493	0.475643	-4.66315	0.383944	3	6	FALSE
ATP6V1F	-0.741659	22.8974	-1.81348	0.102448	0.514195	-4.66532	1.54192	2	5	FALSE
GLOD4	0.995996	26.8774	1.90526	0.0827337	0.478665	-4.67265	0.436639	3	6	FALSE
C3orf58	0.386688	21.9527	1.80738	0.103448	0.517899	-4.6738	0.454576	2	5	FALSE
DGKZ	-0.50559	23.6773	-1.90008	0.0834658	0.480525	-4.68042	0.885638	3	6	FALSE
KIF13B	1.71991	22.7233	1.80136	0.108421	0.527679	-4.68103	0.809935	2	5	FALSE
PAPSS1	0.513628	25.2588	1.80197	0.104344	0.520103	-4.68131	1.18366	2	6	FALSE
PLOD1	-0.393376	26.3426	-1.899	0.0836203	0.480525	-4.68205	0.58691	3	6	FALSE
NDUFA6	0.595077	27.5716	1.89696	0.0839095	0.481228	-4.6851	0.488225	3	6	FALSE
CHAMP1	0.780512	24.6454	1.89962	0.0892395	0.489638	-4.68628	0.998012	3	5	FALSE
PDCD11	0.512317	21.7359	1.79778	0.105042	0.521243	-4.68712	0.636724	2	5	FALSE
RGS10	-0.83843	23.6131	-1.7897	0.115456	0.533756	-4.68957	0.652429	2	6	FALSE
FOS	-1.06026	21.7327	-1.80575	0.128553	0.549349	-4.69031	1.12227	2	3	FALSE
CMSS1	0.603853	23.407	1.89349	0.0844071	0.482681	-4.69032	0.90545	3	6	FALSE
FLI1	0.376107	26.0392	1.88922	0.0850204	0.482681	-4.6967	0.523151	3	6	FALSE
IRF2BP2	-0.397733	30.1703	-1.87895	0.0865158	0.487657	-4.71205	0.28383	3	6	FALSE
LCP1	-0.317506	33.7047	-1.87582	0.0869756	0.489548	-4.71672	0.0741025	3	6	FALSE
TRIP13	0.704672	22.8922	1.76738	0.148511	0.573659	-4.71944	0.452304	2	2	FALSE
PSME2	0.305561	28.3928	1.87212	0.0875224	0.489638	-4.72223	0.272118	3	6	FALSE
ADD1	-0.594489	27.0172	-1.87026	0.0877991	0.489638	-4.725	0.345574	3	6	FALSE
CCNB1	0.288443	27.2828	1.86803	0.0881306	0.489638	-4.72832	0.330968	3	6	FALSE
ENPP2	-1.53821	23.6678	-1.86784	0.088159	0.489638	-4.7286	1.40554	3	6	FALSE
TERF2	1.20941	23.9475	1.86625	0.0883966	0.489638	-4.73097	0.925443	3	6	FALSE
PRDX1	0.290065	31.4357	1.86517	0.0885581	0.489638	-4.73257	0.203162	3	6	FALSE
VWA8	0.653147	22.5464	1.86373	0.0887737	0.489638	-4.73471	0.7006	3	6	FALSE
SLC25A1	0.55276	25.0511	1.86201	0.089033	0.489638	-4.73727	0.848329	3	6	FALSE
PSMD14	0.504467	26.2394	1.86037	0.0892806	0.489638	-4.73971	0.582201	3	6	FALSE
NPM1	0.268702	32.2981	1.85876	0.0895231	0.489638	-4.74209	0.240567	3	6	FALSE
ADNP	0.653641	25.6175	1.85866	0.0895393	0.489638	-4.74225	0.527561	3	6	FALSE
UBXN4	1.38267	22.3933	1.76493	0.170045	0.611351	-4.74269	1.10154	2	5	FALSE
TCF3	1.34694	22.907	1.85581	0.0925759	0.497123	-4.74381	1.1838	3	6	FALSE
PPP4R2	0.485218	26.7455	1.85692	0.0898021	0.489638	-4.74482	0.43171	3	6	FALSE
KCTD10	0.840052	22.5216	1.85686	0.0898121	0.489638	-4.74492	1.20067	3	6	FALSE
USP15	0.69054	24.3947	1.85576	0.089979	0.489638	-4.74654	1.06401	3	6	FALSE
DCAF13	0.506949	27.4546	1.85536	0.0900389	0.489638	-4.74713	0.932355	3	6	FALSE
NEK9	0.364049	27.2646	1.85429	0.0902031	0.489638	-4.74873	0.892567	3	6	FALSE
TFRC	-0.447074	30.8288	-1.85302	0.0903966	0.489638	-4.75061	0.200871	3	6	FALSE
PLEK	-0.379086	28.3747	-1.85297	0.0904038	0.489638	-4.75068	0.321642	3	6	FALSE
EFTUD2	0.274136	28.8662	1.85253	0.0904712	0.489638	-4.75133	0.298039	3	6	FALSE
UBE2H	0.299147	25.6123	1.85159	0.0906141	0.489739	-4.75272	0.311269	3	6	FALSE
ERAP2	-0.666024	21.6126	-1.75036	0.12235	0.545637	-4.75508	1.01336	2	4	FALSE
THG1L	2.34552	22.004	1.55539	0.212137	0.660322	-4.75882	1.08912	2	2	FALSE
SAMM50	-0.431264	24.6033	-1.74386	0.123527	0.545637	-4.76358	1.06586	2	5	FALSE
UQCRC2	0.505648	28.0918	1.84364	0.0918388	0.495	-4.76448	0.30652	3	6	FALSE
ZNF281	1.10054	22.3413	1.74284	0.123712	0.545637	-4.76491	0.527362	2	6	FALSE
RNASET2	-0.441015	26.6574	-1.83865	0.0926148	0.497123	-4.77185	1.26703	3	6	FALSE
PPIL3	0.416588	23.9804	1.73685	0.124808	0.545637	-4.77272	0.45409	2	4	FALSE
RPL30	0.472168	30.2246	1.83751	0.0927931	0.497123	-4.77354	0.269855	3	6	FALSE
RALY	0.464208	26.493	1.83719	0.0928425	0.497123	-4.774	0.404795	3	6	FALSE
SAMD4B	0.860921	24.4851	1.83361	0.0934051	0.497123	-4.77929	0.990693	3	6	FALSE
EPB41L2	0.686586	23.4567	1.83347	0.0934269	0.497123	-4.77949	1.09276	3	6	FALSE
HARS	0.338212	25.8771	1.83335	0.0934462	0.497123	-4.77967	0.680704	3	6	FALSE
HLA-DRB1.2	-1.29131	24.2771	-1.73121	0.141729	0.56366	-4.781	0.39022	2	3	FALSE
DHX36	0.690181	24.7441	1.83127	0.0937739	0.497618	-4.78274	0.84502	3	6	FALSE
IPO4	0.428596	26.3258	1.83067	0.0938679	0.497618	-4.78361	0.489157	3	6	FALSE
ANXA7	0.441534	27.9394	1.82966	0.0940286	0.497618	-4.78511	0.516178	3	6	FALSE
CDK5	0.340109	22.2271	1.82013	0.117025	0.53614	-4.78585	0.901373	3	3	FALSE
OXCT1	1.07106	22.8761	1.83127	0.108574	0.527679	-4.78589	0.615931	3	4	FALSE
AIFM1	0.275554	26.6472	1.82759	0.0943566	0.497618	-4.78815	0.180501	3	6	FALSE
UBA7	1.68182	23.465	1.71871	0.134882	0.553833	-4.78924	2.58795	2	5	FALSE
MTIF3	0.955336	25.6627	1.82617	0.0945814	0.497618	-4.79023	0.597334	3	6	FALSE
LSM6	0.420587	26.0723	1.82607	0.0945979	0.497618	-4.79038	0.722134	3	6	FALSE
ATIC	0.317192	29.6439	1.82484	0.0947934	0.497687	-4.79219	0.116949	3	6	FALSE
RPS15A	0.450052	28.1117	1.8244	0.0948636	0.497687	-4.79284	0.814583	3	6	FALSE
ANAPC10	0.577078	22.712	1.71973	0.127988	0.548122	-4.795	0.607511	2	4	FALSE
RALA	-0.449049	26.8533	-1.82278	0.0951227	0.498382	-4.79522	0.295605	3	6	FALSE
CLPTM1	0.489844	23.7032	1.8213	0.110187	0.527679	-4.79936	0.854497	3	4	FALSE
DCTD	0.647471	22.7972	1.71499	0.119762	0.541125	-4.80064	1.32525	2	5	FALSE
ALDOA	-0.327722	32.6047	-1.81603	0.0962083	0.502067	-4.80513	0.23198	3	6	FALSE
SEC23A	1.01547	24.5477	1.8136	0.102427	0.514195	-4.80939	1.87025	3	5	FALSE
VAPB	0.535628	25.7934	1.81232	0.111661	0.527679	-4.81149	0.944769	3	5	FALSE
ALG3	0.462692	22.9744	1.80724	0.097638	0.507943	-4.81799	0.474159	3	6	FALSE
LARP4	0.66461	25.9721	1.80674	0.0977211	0.507943	-4.81874	0.636382	3	6	FALSE
PIP5K1A	0.625268	23.8519	1.80595	0.0978509	0.507948	-4.81989	0.778624	3	6	FALSE
ANAPC4	0.534146	20.8467	1.69807	0.132122	0.553283	-4.82306	0.969153	2	4	FALSE
ADSL	0.852427	23.4594	1.80353	0.104085	0.519764	-4.82364	1.51516	3	5	FALSE
YBX1	0.514881	31.0066	1.80139	0.0986019	0.509445	-4.82655	0.131542	3	6	FALSE
IGF2BP2	-0.539689	26.264	-1.80106	0.0986565	0.509445	-4.82704	0.449192	3	6	FALSE
HNRNPUL2	0.287315	27.5107	1.79983	0.0988587	0.509821	-4.82882	0.669674	3	6	FALSE
ATG4B	0.631068	25.0361	1.79741	0.0992618	0.510628	-4.83236	1.06994	3	6	FALSE
CHCHD3	0.42716	25.0109	1.79526	0.0996196	0.51107	-4.8355	1.05938	3	6	FALSE
HUS1	0.886574	22.8059	1.68646	0.134389	0.553833	-4.83804	0.749541	2	5	FALSE
RANGAP1	0.288695	27.4213	1.79337	0.0999355	0.511962	-4.83825	0.356697	3	6	FALSE
SERPINI1	-0.612151	23.9045	-1.49048	0.178558	0.629264	-4.83963	0.400454	2	4	FALSE
ASH2L	0.602081	24.1797	1.68538	0.125469	0.545637	-4.84061	1.22505	2	6	FALSE
XPO5	0.246328	25.9651	1.78826	0.100793	0.513389	-4.84568	0.60585	3	6	FALSE
RRP15	0.46694	24.5093	1.78691	0.106875	0.527057	-4.84708	0.864456	3	5	FALSE
COTL1	0.458397	27.3197	1.78688	0.101025	0.513389	-4.84768	0.274728	3	6	FALSE
RPL19	0.484456	28.1154	1.78627	0.101129	0.513389	-4.84858	0.100638	3	6	FALSE
HDAC2	0.480897	26	1.78552	0.101256	0.513389	-4.84966	0.382669	3	6	FALSE
IRF2BP1	1.25968	22.8927	1.67375	0.1528	0.582104	-4.85035	0.810576	2	3	FALSE
RHOA	0.338047	29.0975	1.78328	0.101635	0.513389	-4.85291	0.485626	3	6	FALSE
PBX3	0.630783	23.3164	1.78127	0.107838	0.527679	-4.85501	1.04145	3	5	FALSE
SQSTM1	-0.388203	30.9948	-1.78127	0.101978	0.513943	-4.85583	0.229299	3	6	FALSE
AGO2	-0.411404	25.1335	-1.67324	0.12788	0.548122	-4.8569	1.02666	2	6	FALSE
MOB4	0.629241	24.2935	1.6461	0.171716	0.615056	-4.85763	0.411693	2	2	FALSE
ITPRIP	1.00797	21.7296	1.6647	0.154621	0.582974	-4.86123	0.880483	2	3	FALSE
ACTR1B	0.541407	22.4175	1.64244	0.172473	0.616617	-4.86178	0.292065	2	2	FALSE
ZW10	0.776764	21.9761	1.66198	0.155172	0.583376	-4.86449	0.434292	2	3	FALSE
LSM14A	-0.245431	24.4818	-1.77	0.103915	0.519577	-4.87217	1.07593	3	6	FALSE
ATG7	0.682423	22.0733	1.76653	0.119471	0.540644	-4.87298	1.49717	3	4	FALSE
PPP4C	-0.365129	24.0823	-1.65898	0.139902	0.561318	-4.87335	0.624479	2	4	FALSE
MCCC2	0.630632	25.0544	1.65955	0.13065	0.552112	-4.8752	0.688027	2	5	FALSE
CLIC4	-0.409345	28.601	-1.76595	0.104619	0.520103	-4.87802	0.333942	3	6	FALSE
RRP12	0.425224	27.2252	1.7656	0.104681	0.520103	-4.87853	0.395266	3	6	FALSE
C19orf25	0.841572	22.8223	1.76367	0.110893	0.527679	-4.87968	0.493108	3	5	FALSE
WDR26	0.588787	22.6955	1.75622	0.11621	0.534191	-4.88199	0.678007	3	6	FALSE
NUDCD1	0.556114	23.1669	1.62316	0.176513	0.626343	-4.88363	0.347525	2	2	FALSE
RXRB	-0.325731	23.9812	-1.76084	0.105513	0.522571	-4.88539	0.245265	3	6	FALSE
TUBB8	0.511177	25.6147	1.76049	0.105575	0.522571	-4.8859	1.02014	3	6	FALSE
YME1L1	0.304911	26.2074	1.75811	0.105994	0.523983	-4.88932	0.36956	3	6	FALSE
CDIPT	0.284056	21.7837	1.75531	0.112371	0.527679	-4.89135	0.758045	3	5	FALSE
ANAPC1	0.786053	20.7228	1.63959	0.134784	0.553833	-4.90174	0.606659	2	5	FALSE
RNF181	-0.306216	27.0222	-1.74721	0.107933	0.527679	-4.90501	0.622685	3	6	FALSE
MRPS6	-1.0183	25.3269	-1.63333	0.145237	0.568819	-4.90607	2.20793	2	4	FALSE
SNRPD3	0.359199	28.988	1.74547	0.108245	0.527679	-4.9075	0.428204	3	6	FALSE
HNRNPD	0.288979	31.5011	1.74499	0.108332	0.527679	-4.9082	0.123404	3	6	FALSE
PRRC2C	0.55438	26.7896	1.74471	0.108383	0.527679	-4.9086	0.593465	3	6	FALSE
BNIP3L	-0.746689	23.8172	-1.62568	0.146864	0.571784	-4.9158	1.70983	2	4	FALSE
MAEA	0.583418	23.3043	1.73915	0.109387	0.527679	-4.91656	0.509198	3	6	FALSE
MRPL54	0.635503	24.4349	1.73378	0.125372	0.545637	-4.9166	0.715198	3	5	FALSE
PRPF38A	1.01545	23.5745	1.73535	0.115976	0.534191	-4.91913	1.49749	3	5	FALSE
PREP	0.289781	25.5337	1.73611	0.109941	0.527679	-4.92092	0.29705	3	6	FALSE
HDLBP	0.239116	28.7426	1.73518	0.11011	0.527679	-4.92224	0.125324	3	6	FALSE
RPS3	0.27678	29.5919	1.73393	0.110338	0.527679	-4.92403	0.351668	3	6	FALSE
MRC2	0.652992	24.4308	1.72869	0.111301	0.527679	-4.93152	1.05474	3	6	FALSE
DPY30	0.544498	25.1786	1.72863	0.111312	0.527679	-4.93161	0.844749	3	6	FALSE
PPP1R7	-0.434439	27.158	-1.72774	0.111476	0.527679	-4.93287	0.577734	3	6	FALSE
HIST2H2BE	0.397369	28.4558	1.72705	0.111603	0.527679	-4.93386	0.394736	3	6	FALSE
ATG3	0.345652	25.6885	1.72698	0.111616	0.527679	-4.93396	0.501009	3	6	FALSE
EML2	0.408679	25.0341	1.61423	0.140207	0.561968	-4.93521	0.715079	2	5	FALSE
TPT1	0.357219	30.0087	1.72486	0.11201	0.527679	-4.93699	0.701018	3	6	FALSE
IARS2	1.09455	25.0265	1.72475	0.11203	0.527679	-4.93715	1.76372	3	6	FALSE
CCT6A	0.527441	31.1462	1.72447	0.112082	0.527679	-4.93755	0.244593	3	6	FALSE
TP53BP1	0.467743	21.954	1.61191	0.140713	0.562853	-4.93826	0.0929336	2	5	FALSE
MLST8	0.566862	23.0252	1.60761	0.150778	0.579118	-4.93868	0.14897	2	4	FALSE
CTPS1	0.303339	28.2255	1.72249	0.112449	0.527679	-4.94036	0.389536	3	6	FALSE
NUTF2	0.324324	26.9927	1.72225	0.112495	0.527679	-4.94071	0.924547	3	6	FALSE
ARHGDIA	0.286232	29.6233	1.72222	0.1125	0.527679	-4.94075	0.289496	3	6	FALSE
U2AF2	0.253182	28.7778	1.72145	0.112644	0.527724	-4.94185	0.339061	3	6	FALSE
LSG1	0.616279	24.0055	1.6076	0.141658	0.56366	-4.94392	0.753624	2	6	FALSE
PRPF8	0.224827	30.2365	1.7198	0.112951	0.528534	-4.94419	0.192539	3	6	FALSE
MAP3K2	-0.561395	24.4106	-1.71841	0.113211	0.528672	-4.94617	0.986026	3	6	FALSE
UGGT1	0.269982	26.7877	1.71821	0.113249	0.528672	-4.94646	0.281394	3	6	FALSE
TWF2	0.412326	27.1111	1.71681	0.113511	0.529272	-4.94845	0.204426	3	6	FALSE
SAFB	0.348397	28.2052	1.71567	0.113726	0.529645	-4.95007	0.437696	3	6	FALSE
ATP5A1	0.466809	30.7807	1.7138	0.114078	0.530657	-4.95273	0.138219	3	6	FALSE
ATG101	1.36103	22.8615	1.58583	0.162297	0.593181	-4.95414	0.548055	2	5	FALSE
NUP62	1.18441	22.6239	1.59482	0.153605	0.582259	-4.95481	0.732805	2	5	FALSE
PRPSAP1	-0.325709	24.392	-1.71065	0.114672	0.532165	-4.9572	1.48116	3	6	FALSE
CNN2	-0.380603	28.3291	-1.70849	0.115082	0.533375	-4.96026	0.785513	3	6	FALSE
RBM23	0.500546	22.5302	1.70785	0.115204	0.533375	-4.96117	0.975974	3	6	FALSE
NFU1	0.73375	25.3319	1.70599	0.115557	0.533756	-4.9638	0.429189	3	6	FALSE
SON	-0.695339	28.1084	-1.70475	0.115795	0.534191	-4.96557	0.576091	3	6	FALSE
NT5C2	0.26458	26.1173	1.70309	0.116113	0.534191	-4.96792	0.498467	3	6	FALSE
LIG3	0.620678	20.5807	1.5471	0.193424	0.644203	-4.96936	0.274872	2	3	FALSE
SF3B2	0.275215	29.2859	1.70076	0.116559	0.534624	-4.97121	0.214561	3	6	FALSE
TRIM38	-0.892505	23.2832	-1.54289	0.214988	0.664126	-4.97792	0.781162	2	3	FALSE
IDI1	-0.414801	28.188	-1.69597	0.117483	0.536986	-4.97798	0.653158	3	6	FALSE
JARID2	1.58866	21.6497	1.69378	0.117908	0.538304	-4.98108	1.59349	3	6	FALSE
ECD	1.1408	23.9442	1.69305	0.118048	0.538322	-4.9821	0.995878	3	6	FALSE
RPL36AL	0.341386	27.3669	1.69096	0.118455	0.539553	-4.98504	0.947995	3	6	FALSE
RARS	0.266874	28.2358	1.68927	0.118785	0.54043	-4.98743	0.372495	3	6	FALSE
DTYMK	-0.680224	24.7303	-1.5681	0.15967	0.590983	-4.98832	1.16461	2	4	FALSE
HNRNPUL1	-0.761308	28.6073	-1.68671	0.119287	0.540644	-4.99104	0.930818	3	6	FALSE
TYMP	-0.516749	22.5094	-1.686	0.119426	0.540644	-4.99204	1.16701	3	6	FALSE
DDX52	1.07135	23.242	1.57042	0.15004	0.577304	-4.99238	0.729368	2	5	FALSE
ATP5C1	0.57416	27.711	1.68563	0.119499	0.540644	-4.99256	0.150612	3	6	FALSE
TXLNA	0.723886	27.3025	1.68553	0.119518	0.540644	-4.99269	0.605762	3	6	FALSE
PPM1B	1.09386	22.9288	1.55006	0.17961	0.629595	-4.9975	0.781364	2	6	FALSE
UQCR10	-0.313339	23.6895	-1.67646	0.127236	0.547284	-5.00017	0.706895	3	5	FALSE
CEBPZ	0.365716	20.6668	1.55793	0.162036	0.593129	-5.00101	0.405572	2	4	FALSE
ADRM1	0.481907	27.1323	1.67485	0.121634	0.545637	-5.0077	0.143895	3	6	FALSE
HIST1H2BL	0.302679	33.0342	1.67399	0.121806	0.545637	-5.00891	0.353861	3	6	FALSE
ILF2	0.354461	28.9034	1.67359	0.121885	0.545637	-5.00946	0.175563	3	6	FALSE
ASS1	-0.223288	28.109	-1.67207	0.12219	0.545637	-5.01159	0.298509	3	6	FALSE
AUP1	0.269267	24.4231	1.67193	0.122218	0.545637	-5.01179	0.450591	3	6	FALSE
ACTB	-0.234533	36.4431	-1.67136	0.122331	0.545637	-5.01258	0.2234	3	6	FALSE
PDIA4	-0.252761	28.3396	-1.67074	0.122457	0.545637	-5.01346	0.235523	3	6	FALSE
XRCC5	0.232378	30.2442	1.66968	0.122669	0.545637	-5.01493	0.0863545	3	6	FALSE
PSMG1	0.379463	24.348	1.66775	0.123058	0.545637	-5.01763	0.583404	3	6	FALSE
POLR2E	0.370473	25.8827	1.66707	0.123196	0.545637	-5.01859	0.648884	3	6	FALSE
MAN2B1	-0.368239	26.0158	-1.66379	0.123858	0.545637	-5.02316	0.351936	3	6	FALSE
PPP2R4	0.956182	25.3976	1.54449	0.156145	0.584803	-5.02581	0.864922	2	5	FALSE
RPL39P5	0.330091	26.988	1.66027	0.124574	0.545637	-5.02808	0.568886	3	6	FALSE
CSNK2A2	0.745464	24.031	1.65867	0.124901	0.545637	-5.03031	0.629489	3	6	FALSE
DDX6	0.250484	29.7145	1.65684	0.125276	0.545637	-5.03286	0.0891598	3	6	FALSE
CHD4	0.319022	28.1945	1.65644	0.125358	0.545637	-5.03342	0.255689	3	6	FALSE
JUN	0.391355	28.0235	1.65481	0.125693	0.546008	-5.03569	0.300261	3	6	FALSE
FAU.1	0.454668	26.7465	1.6537	0.125921	0.546399	-5.03724	0.198862	3	6	FALSE
BCOR	0.902081	23.8525	1.53469	0.158507	0.588817	-5.03835	2.44998	2	6	FALSE
KLHL6	0.461332	23.1833	1.48501	0.20844	0.655319	-5.03867	2.1066	2	2	FALSE
PRRC2B	1.64928	23.1272	1.65192	0.126288	0.546785	-5.03971	0.818681	3	6	FALSE
PTPN23	0.461169	23.6202	1.53326	0.158855	0.588817	-5.04018	0.160499	2	5	FALSE
DARS2	0.636444	24.2152	1.6465	0.133339	0.553833	-5.04084	0.726852	3	5	FALSE
MRPS2	0.265363	23.2231	1.65058	0.126565	0.546818	-5.04158	0.63276	3	6	FALSE
ENOPH1	0.304119	24.8126	1.65054	0.126573	0.546818	-5.04163	0.156767	3	6	FALSE
RPS11	0.341191	25.8296	1.64834	0.127027	0.547284	-5.04468	0.330132	3	6	FALSE
EDC4	0.381771	25.7141	1.64806	0.127085	0.547284	-5.04507	0.973596	3	6	FALSE
ATXN10	0.250077	28.0364	1.64788	0.127122	0.547284	-5.04532	0.207667	3	6	FALSE
UFM1	0.391803	27.0334	1.64642	0.127427	0.547505	-5.04735	0.617519	3	6	FALSE
PLRG1	0.370552	26.6315	1.64514	0.127693	0.548052	-5.04913	0.298733	3	6	FALSE
NUDCD2	0.496295	21.6282	1.25751	0.292557	0.732787	-5.0515	0.0544976	2	3	FALSE
DYNC1I2	0.35946	24.0336	1.52402	0.161117	0.593129	-5.05196	0.720579	2	6	FALSE
ALYREF	0.680141	29.3895	1.63865	0.129053	0.550478	-5.05812	0.217913	3	6	FALSE
MBNL1	0.230244	29.2371	1.63783	0.129224	0.550478	-5.05925	0.18517	3	6	FALSE
RCC1	0.441691	26.0117	1.63711	0.129376	0.550478	-5.06025	0.578634	3	6	FALSE
CSTF1	0.471976	24.6753	1.517	0.162856	0.594004	-5.0609	1.2496	2	6	FALSE
EIF5B	0.853731	26.8259	1.6353	0.129759	0.551096	-5.06276	0.97731	3	6	FALSE
POGZ	0.433463	25.1578	1.63444	0.129941	0.551096	-5.06394	0.193531	3	6	FALSE
RIPK2	1.09782	23.7193	1.49113	0.193943	0.644841	-5.06636	1.29645	2	4	FALSE
RAN	0.338231	30.8565	1.63109	0.130652	0.552112	-5.06857	0.216738	3	6	FALSE
ACO1	0.329099	25.4463	1.62894	0.131108	0.553069	-5.07153	0.59737	3	6	FALSE
RASA3	-0.410697	22.47	-1.48447	0.195631	0.646416	-5.07409	0.457324	2	3	FALSE
ADI1	0.624813	27.5948	1.62611	0.131713	0.553283	-5.07543	1.13423	3	6	FALSE
TSG101	-0.352382	26.8836	-1.62551	0.131843	0.553283	-5.07626	0.569553	3	6	FALSE
OSBPL8	-0.371807	26.3143	-1.62486	0.131982	0.553283	-5.07716	0.208788	3	6	FALSE
HSPB1	0.292413	30.8416	1.62415	0.132133	0.553283	-5.07813	0.269083	3	6	FALSE
PRPSAP2	0.341719	25.9236	1.62215	0.132563	0.553283	-5.08088	0.512901	3	6	FALSE
UBA1	0.286412	31.0817	1.62115	0.13278	0.553603	-5.08226	0.116691	3	6	FALSE
CEP97	1.93514	22.398	1.44365	0.219084	0.670192	-5.08444	1.57332	2	2	FALSE
CYP51A1	-0.33653	24.8769	-1.61795	0.133472	0.553833	-5.08666	1.11136	3	6	FALSE
GNS	-0.274233	26.3141	-1.6114	0.137575	0.556515	-5.08802	0.74516	3	6	FALSE
NDUFA11	-0.985357	24.8808	-1.61675	0.133732	0.553833	-5.0883	1.29737	3	6	FALSE
VPS26A	-0.4247	24.9132	-1.61653	0.133779	0.553833	-5.0886	1.47404	3	6	FALSE
DDX55	0.619324	23.6234	1.61586	0.133925	0.553833	-5.08953	0.887761	3	6	FALSE
CDK6	0.496337	26.9282	1.61363	0.134411	0.553833	-5.09259	1.26309	3	6	FALSE
PSMA1	0.208503	29.3088	1.61251	0.134655	0.553833	-5.09412	0.287497	3	6	FALSE
DENND3	-0.773181	23.6352	-1.61119	0.134944	0.553833	-5.09593	0.653498	3	6	FALSE
PSMA5	0.30011	26.8286	1.60847	0.135539	0.555695	-5.09964	0.653689	3	6	FALSE
FLT3	0.319904	27.4558	1.60599	0.136084	0.556167	-5.10303	0.600459	3	6	FALSE
ALG1	0.567963	22.2045	1.47451	0.182687	0.631342	-5.10356	0.551068	2	4	FALSE
SHKBP1	0.594807	26.6915	1.60559	0.136174	0.556167	-5.10359	0.614453	3	6	FALSE
IDH3A	0.349899	24.5355	1.60527	0.136243	0.556167	-5.10402	0.873344	3	6	FALSE
PSPC1	0.359273	30.0196	1.60474	0.13636	0.556167	-5.10474	0.176887	3	6	FALSE
PIAS1	0.559139	24.524	1.60247	0.136862	0.556515	-5.10785	1.72424	3	6	FALSE
PRPF40A	0.314363	28.0189	1.60024	0.137357	0.556515	-5.11089	0.154581	3	6	FALSE
SPG20	0.246433	28.8334	1.60007	0.137395	0.556515	-5.11112	0.516128	3	6	FALSE
ITGA7	1.02428	24.3499	1.59991	0.137432	0.556515	-5.11135	1.07258	3	6	FALSE
ANXA6	-0.321195	30.4589	-1.59949	0.137524	0.556515	-5.11191	0.111859	3	6	FALSE
NMI	-0.727606	24.6413	-1.45084	0.204368	0.6507	-5.11289	0.393913	2	3	FALSE
H3F3A	0.349191	31.4944	1.44903	0.204848	0.6507	-5.11496	0.295596	2	3	FALSE
OTUB1	0.476221	26.5378	1.59631	0.138234	0.556931	-5.11625	0.495522	3	6	FALSE
MPG	-0.639259	25.8349	-1.59355	0.138852	0.558812	-5.12001	0.766928	3	6	FALSE
MRPL13	1.29081	24.7201	1.58692	0.146267	0.571511	-5.12057	0.823393	3	5	FALSE
STXBP3	0.276964	22.5411	1.59051	0.139535	0.560414	-5.12414	0.755717	3	6	FALSE
MED30	0.511828	23.4417	1.55079	0.170363	0.611878	-5.12831	0.827951	3	4	FALSE
POLR2I	0.980149	25.1839	1.46084	0.177359	0.626343	-5.13144	0.604116	2	5	FALSE
SPC25	1.22783	24.0994	1.4319	0.20945	0.65654	-5.13459	0.917619	2	3	FALSE
ACSL1	-0.333416	26.8003	-1.58086	0.141723	0.56366	-5.13723	0.959039	3	6	FALSE
CTSC	-0.336923	27.4436	-1.58083	0.14173	0.56366	-5.13727	0.396444	3	6	FALSE
ACTG1	-0.206549	27.8646	-1.58064	0.141773	0.56366	-5.13753	0.73252	3	6	FALSE
H1FX	0.564383	28.7103	1.57838	0.142291	0.564461	-5.14058	0.663586	3	6	FALSE
SKIV2L2	0.624047	24.6059	1.45327	0.179397	0.629595	-5.14082	1.0808	2	6	FALSE
RAD23B	0.227457	29.2035	1.57726	0.142548	0.564461	-5.1421	0.17696	3	6	FALSE
ITGB1BP2	-2.17664	23.8459	-1.39033	0.233609	0.688937	-5.1429	1.64347	2	2	FALSE
COPS5	0.321692	25.8485	1.57643	0.142739	0.56465	-5.14323	0.259774	3	6	FALSE
TMEM87A	0.518309	20.9307	1.44095	0.191646	0.642079	-5.14402	0.933524	2	4	FALSE
RPL26	0.457865	27.898	1.57479	0.143116	0.565572	-5.14544	0.226792	3	6	FALSE
DCPS	0.51821	21.9568	1.42201	0.212151	0.660322	-5.14588	1.39789	2	3	FALSE
EIF4EBP2	0.576178	24.721	1.57089	0.144017	0.567838	-5.1507	0.863895	3	6	FALSE
MPHOSPH6	0.586002	21.9347	1.44506	0.181633	0.631342	-5.15098	0.505276	2	5	FALSE
TTLL12	0.283304	27.1088	1.57065	0.144073	0.567838	-5.15103	0.398692	3	6	FALSE
MAT2A	0.27779	29.7344	1.57044	0.144121	0.567838	-5.15131	0.277057	3	6	FALSE
CAPZB	-0.391997	29.359	-1.56906	0.144441	0.568529	-5.15317	0.573094	3	6	FALSE
ANXA1	-0.352478	29.9973	-1.56733	0.144842	0.568819	-5.15549	0.621158	3	6	FALSE
UQCRFS1	-1.21556	25.9239	-1.56697	0.144927	0.568819	-5.15598	1.19139	3	6	FALSE
ELP3	0.424063	25.9569	1.56668	0.144995	0.568819	-5.15638	0.864309	3	6	FALSE
PTTG1	0.526621	23.9986	1.559	0.152702	0.582104	-5.15738	0.51965	3	6	FALSE
SLC25A11	0.361346	25.5539	1.5633	0.145783	0.570393	-5.16092	0.544726	3	6	FALSE
RMND5A	0.421797	22.2136	1.42393	0.196338	0.646416	-5.16435	0.451018	2	4	FALSE
LASP1	-0.341817	29.4165	-1.55893	0.146809	0.571784	-5.16679	0.374257	3	6	FALSE
MRPL4	0.391515	24.1827	1.55662	0.147354	0.572561	-5.16989	0.325728	3	6	FALSE
NR3C1	0.48061	25.9052	1.55488	0.147768	0.572981	-5.17223	0.493274	3	6	FALSE
ATP2A2	0.513371	27.5244	1.55432	0.147899	0.572981	-5.17297	0.424568	3	6	FALSE
DDX5	0.212093	32.5558	1.55349	0.148096	0.573181	-5.17409	0.0869953	3	6	FALSE
ACAA2	-0.480502	24.9369	-1.41287	0.199443	0.648086	-5.1775	0.678953	3	4	FALSE
NUP37	0.352288	24.7812	1.54858	0.149264	0.576004	-5.18065	0.307492	3	6	FALSE
GOT2	0.535379	27.3694	1.54677	0.149697	0.577111	-5.18307	0.259276	3	6	FALSE
GNL3	0.411093	25.9932	1.54601	0.14988	0.577249	-5.18408	0.465756	3	6	FALSE
PFDN1	-0.804169	27.0286	-1.54216	0.150806	0.579118	-5.18922	1.61681	3	6	FALSE
AP1S1	0.308532	24.6987	1.54089	0.151113	0.579198	-5.19092	0.85692	3	6	FALSE
ERLIN2	0.407773	28.2172	1.54086	0.151121	0.579198	-5.19096	0.244228	3	6	FALSE
PCGF1	0.432555	22.8882	1.34485	0.246738	0.69577	-5.19219	0.285484	2	2	FALSE
ZNF638	0.762288	23.1962	1.53983	0.151367	0.579199	-5.19232	2.12666	3	6	FALSE
ACSF2	-0.257753	24.7107	-1.53964	0.151415	0.579199	-5.19258	0.649378	3	6	FALSE
MLLT1	0.871508	23.2976	1.38078	0.223768	0.676226	-5.19258	1.27764	2	3	FALSE
QIL1	0.415403	26.925	1.53794	0.151826	0.580207	-5.19484	0.305132	3	6	FALSE
SOD2	-0.310564	22.1876	-1.37603	0.225143	0.677601	-5.19792	0.51453	2	3	FALSE
SNX16	0.879138	20.7306	1.33793	0.248798	0.698692	-5.19965	0.236215	2	3	FALSE
MED18	0.414532	25.8212	1.53303	0.153022	0.582104	-5.20137	0.819244	3	6	FALSE
MARK2	0.609552	24.4788	1.40351	0.193313	0.644203	-5.20179	1.14421	2	5	FALSE
TBXAS1	-0.44743	25.6787	-1.53229	0.153203	0.582104	-5.20236	0.751804	3	6	FALSE
UGP2	-0.370881	27.6655	-1.53226	0.153209	0.582104	-5.20239	0.900308	3	6	FALSE
ARF4	0.349146	28.0197	1.52953	0.153877	0.582259	-5.20601	0.786076	3	6	FALSE
EPN1	0.422253	25.801	1.52772	0.154323	0.582965	-5.20842	0.213986	3	6	FALSE
HP1BP3	-0.271551	28.1467	-1.52558	0.154849	0.58307	-5.21125	0.405749	3	6	FALSE
PSMC6	0.477493	26.1615	1.52283	0.155528	0.584148	-5.21488	0.344219	3	6	FALSE
PGLS	0.400093	25.9294	1.52224	0.155674	0.584148	-5.21566	1.04961	3	6	FALSE
XRCC4	0.656497	24.2659	1.5212	0.155933	0.584563	-5.21704	0.464014	3	6	FALSE
NFYB	0.47562	23.8561	1.31291	0.256383	0.702956	-5.22646	0.442404	2	2	FALSE
GALK1	0.242658	26.548	1.51242	0.158125	0.588817	-5.22862	0.260524	3	6	FALSE
RPL34	0.713604	27.4538	1.51154	0.158345	0.588817	-5.22977	0.290886	3	6	FALSE
FAR1	0.751112	24.0579	1.37944	0.20037	0.648086	-5.2308	0.433327	2	5	FALSE
GINS1	0.65251	22.7436	1.36693	0.212804	0.66176	-5.23147	0.234067	2	4	FALSE
AZU1	-0.421962	26.1566	-1.50971	0.158806	0.588817	-5.23218	0.178549	3	6	FALSE
NAA10	0.836406	25.6922	1.50965	0.158821	0.588817	-5.23226	0.231285	3	6	FALSE
TRIP12	0.379027	26.9002	1.50961	0.158832	0.588817	-5.23232	0.582998	3	6	FALSE
VPS33A	0.857832	21.0254	1.06127	0.362052	0.76959	-5.23587	0.544569	2	2	FALSE
RPL8	0.291762	27.9027	1.50543	0.159887	0.590983	-5.2378	0.594072	3	6	FALSE
CD97	-0.389431	24.7051	-1.5054	0.159895	0.590983	-5.23784	0.726233	3	6	FALSE
KXD1	-0.988441	22.8377	-1.35894	0.215207	0.664126	-5.24076	0.932721	3	4	FALSE
ACAD10	0.311286	21.3609	1.50245	0.160646	0.592644	-5.24172	0.837643	3	6	FALSE
HIBADH	0.48948	26.4314	1.50107	0.160997	0.593129	-5.24352	0.835254	3	6	FALSE
SLC16A1	-0.968931	24.8834	-1.33448	0.237517	0.694226	-5.24432	1.0911	2	3	FALSE
RPL5	0.411462	29.2461	1.49911	0.161497	0.593129	-5.24609	0.218123	3	6	FALSE
TPD52L2	0.283274	28.4158	1.49815	0.161743	0.593129	-5.24734	0.583447	3	6	FALSE
DDX41	-0.312008	27.5691	-1.49813	0.161749	0.593129	-5.24738	0.790119	3	6	FALSE
NDUFV2	0.370101	25.6037	1.49732	0.161956	0.593129	-5.24843	0.609585	3	6	FALSE
HSPD1	0.246367	33.8208	1.49663	0.162132	0.593129	-5.24933	0.138187	3	6	FALSE
DNAJC21	-0.59151	22.6275	-1.32787	0.239543	0.695625	-5.25164	0.814047	2	5	FALSE
C9orf64	0.343394	24.7518	1.49427	0.162741	0.594004	-5.25242	0.569379	3	6	FALSE
AP2S1	0.340802	24.5181	1.36077	0.205993	0.652422	-5.25308	0.674225	2	5	FALSE
NUMA1	0.53853	26.9521	1.49281	0.163116	0.594004	-5.25433	0.587046	3	6	FALSE
CAPG	-0.211981	30.4194	-1.49092	0.163604	0.594647	-5.25679	0.310683	3	6	FALSE
UBAC2	0.213009	25.4234	1.48961	0.163944	0.595242	-5.2585	0.228815	3	6	FALSE
TFDP1	0.515304	24.9227	1.48912	0.164069	0.595242	-5.25913	0.843443	3	6	FALSE
FBXO38	0.24984	25.6015	1.35513	0.207718	0.654217	-5.25977	0.297577	2	5	FALSE
ARFGAP3	0.348226	22.1183	1.47873	0.172622	0.616617	-5.26109	1.35884	3	5	FALSE
STAT1	-0.660235	28.9038	-1.48591	0.164905	0.597722	-5.26332	0.274809	3	6	FALSE
RIOK2	0.916303	21.9568	1.31572	0.243308	0.695625	-5.26506	0.342879	2	3	FALSE
PSMD6	0.256511	26.3612	1.48213	0.165891	0.600192	-5.26823	1.4475	3	6	FALSE
NUP85	0.79956	21.9275	1.3333	0.223082	0.675635	-5.27036	2.38304	2	4	FALSE
NOC4L	0.607038	24.6783	1.34321	0.211404	0.660009	-5.27385	0.869441	2	6	FALSE
PNPLA2	0.466447	26.5088	1.47621	0.167446	0.604507	-5.27591	0.584709	3	6	FALSE
MCM4	0.298439	29.8123	1.4762	0.167449	0.604507	-5.27593	0.475661	3	6	FALSE
SF3B3	0.325232	28.9432	1.47584	0.167543	0.604507	-5.27639	0.161124	3	6	FALSE
HMOX2	1.0163	23.657	1.33708	0.213321	0.66232	-5.28106	0.612888	2	5	FALSE
CDK1	0.224774	30.0112	1.47102	0.168821	0.608557	-5.28263	0.169505	3	6	FALSE
ZNF687	0.820193	23.3075	1.45901	0.177851	0.627336	-5.28607	1.70575	3	5	FALSE
TPR	0.379468	27.6306	1.46807	0.169605	0.610826	-5.28644	0.45483	3	6	FALSE
HCK	-0.928645	23.5877	-1.44404	0.190806	0.641623	-5.28675	0.929875	3	5	FALSE
EIF3B	0.178609	29.3773	1.46636	0.170061	0.611351	-5.28864	0.303635	3	6	FALSE
CTSS	-0.557647	25.9786	-1.46266	0.171054	0.613802	-5.29342	0.743538	3	6	FALSE
CBX5	0.223976	27.2812	1.46028	0.171693	0.615056	-5.29648	0.431022	3	6	FALSE
IARS	0.236499	29.2678	1.45784	0.172353	0.616617	-5.29962	0.250466	3	6	FALSE
PHF10	0.682404	22.4307	1.44452	0.18178	0.631342	-5.29979	2.0913	3	6	FALSE
HNRNPA1	0.20841	32.5702	1.45379	0.17345	0.619016	-5.30481	0.149661	3	6	FALSE
ECHS1	0.357913	27.3911	1.45308	0.173643	0.619142	-5.30572	0.257351	3	6	FALSE
RHOBTB3	-0.303696	25.3563	-1.31584	0.220077	0.672175	-5.30588	0.812859	2	5	FALSE
COMMD2	0.401254	22.3559	1.27566	0.256108	0.702956	-5.30887	0.655154	2	3	FALSE
RBM14	0.304312	29.0177	1.44775	0.175098	0.623766	-5.31254	0.283397	3	6	FALSE
TTK	0.568835	22.9142	1.42096	0.197168	0.646416	-5.31479	0.855741	3	6	FALSE
LARS	0.222066	29.5039	1.4449	0.175881	0.624861	-5.31619	0.201718	3	6	FALSE
RB1	0.275474	27.13	1.44116	0.176912	0.626343	-5.32096	0.322943	3	6	FALSE
ANLN	0.547468	26.1814	1.43989	0.177264	0.626343	-5.32258	0.588025	3	6	FALSE
CTCF	1.06493	24.6998	1.42981	0.185847	0.63397	-5.32268	0.559737	3	6	FALSE
STIP1	0.261418	31.8192	1.43936	0.177411	0.626343	-5.32326	0.134604	3	6	FALSE
SPI1	-0.555239	24.8254	-1.28246	0.239433	0.695625	-5.32805	0.712821	2	4	FALSE
USP39	-0.361445	23.0897	-1.43371	0.178983	0.629595	-5.33045	0.617084	3	6	FALSE
MAFF	1.00266	24.394	1.43228	0.179382	0.629595	-5.33226	1.16372	3	6	FALSE
CBX1	0.47591	23.2385	1.25399	0.263286	0.71012	-5.33229	1.51007	2	5	FALSE
CTSD	-0.33019	29.5949	-1.43223	0.179394	0.629595	-5.33232	0.27895	3	6	FALSE
DOHH	0.52975	24.1431	1.43178	0.179521	0.629595	-5.33289	1.17174	3	6	FALSE
GIT2	-0.295087	23.6792	-1.27756	0.241062	0.695625	-5.33354	0.278752	2	4	FALSE
GRB10	-0.30083	22.306	-1.20987	0.290014	0.732002	-5.33478	0.242233	2	4	FALSE
GOT1	-0.381865	24.7515	-1.4302	0.179963	0.629931	-5.3349	0.320139	3	6	FALSE
EIF4EBP1	0.560096	26.9696	1.42998	0.180026	0.629931	-5.33518	0.629449	3	6	FALSE
WTAP	0.2056	27.9457	1.42931	0.180213	0.630025	-5.33602	0.704623	3	6	FALSE
PSAT1	-0.265256	29.6326	-1.42511	0.181396	0.631342	-5.34135	0.249644	3	6	FALSE
CDK9	-0.358297	22.4509	-1.24506	0.266295	0.714715	-5.34188	0.129196	2	3	FALSE
RPS19	0.269107	27.1896	1.42367	0.181804	0.631342	-5.34317	0.348464	3	6	FALSE
CCNA2	0.493926	23.6736	1.26793	0.244294	0.69577	-5.34429	0.396841	2	4	FALSE
MTCH2	0.232988	25.6305	1.42179	0.182336	0.631342	-5.34555	0.591433	3	6	FALSE
FYTTD1	0.372208	26.3601	1.42116	0.182514	0.631342	-5.34634	0.669654	3	6	FALSE
PFDN6	0.559062	25.132	1.4206	0.182673	0.631342	-5.34705	0.553475	3	6	FALSE
TXNIP	-0.280118	27.7817	-1.42043	0.182722	0.631342	-5.34726	0.170435	3	6	FALSE
PDXDC1	-0.711734	22.915	-1.42017	0.182796	0.631342	-5.34759	1.87584	3	6	FALSE
YTHDF3	0.658935	28.6929	1.41982	0.182897	0.631342	-5.34804	0.0835721	3	6	FALSE
SUN2	-0.206644	27.3039	-1.41829	0.18333	0.631952	-5.34996	0.20428	3	6	FALSE
GIGYF2	0.73846	23.9523	1.40362	0.193281	0.644203	-5.35061	0.937703	3	6	FALSE
PRKACA	0.509415	24.8908	1.41703	0.183691	0.632643	-5.35156	0.625616	3	6	FALSE
UBE2N	0.281944	29.9815	1.41561	0.184095	0.633158	-5.35334	0.137935	3	6	FALSE
SURF4	-0.340558	25.6662	-1.41396	0.184568	0.633158	-5.35542	1.02451	3	6	FALSE
UBE2K	0.37093	27.0535	1.41324	0.184774	0.633158	-5.35632	0.267495	3	6	FALSE
RAB8A	-0.55549	25.669	-1.41313	0.184805	0.633158	-5.35646	0.97566	3	6	FALSE
PFKL	0.216729	28.3446	1.41241	0.185012	0.633316	-5.35737	0.54309	3	6	FALSE
SSU72	0.321974	23.8241	1.2704	0.235135	0.690547	-5.35808	0.247374	2	5	FALSE
ANXA5	-0.323139	29.3356	-1.41137	0.185312	0.633326	-5.35868	0.207682	3	6	FALSE
TNPO3	0.428673	25.5158	1.40873	0.186071	0.634185	-5.36199	0.94926	3	6	FALSE
NAA50	0.468172	28.3666	1.40744	0.186443	0.634357	-5.36361	0.263912	3	6	FALSE
CTSG	-0.41368	25.4196	-1.40647	0.186723	0.634439	-5.36482	0.730518	3	6	FALSE
AKT1	0.25497	23.5887	1.40625	0.186789	0.634439	-5.36511	0.36558	3	6	FALSE
NSUN2	-0.200003	28.2698	-1.4019	0.188049	0.638168	-5.37055	0.4357	3	6	FALSE
MRPL14	0.315356	25.5128	1.39957	0.188729	0.638825	-5.37347	0.424265	3	6	FALSE
POLA1	1.05103	22.3108	1.24129	0.253422	0.70206	-5.37377	1.75498	2	4	FALSE
RPRD2	0.996532	23.2047	1.38842	0.197712	0.646416	-5.37378	1.31792	3	5	FALSE
NOL7	0.481016	28.6261	1.39761	0.189302	0.639666	-5.37592	0.490311	3	6	FALSE
GINS3	1.03609	23.1398	1.23818	0.254507	0.70206	-5.37719	0.320329	2	5	FALSE
CST3	-0.391414	27.1814	-1.39612	0.18974	0.640328	-5.37778	0.699295	3	6	FALSE
PROSC	0.657058	23.4986	1.23553	0.255434	0.70206	-5.3801	0.653383	2	4	FALSE
ADPRHL2	0.6308	22.3803	1.24009	0.249261	0.698807	-5.38026	0.574151	2	5	FALSE
PLCG2	-0.234169	24.0463	-1.24849	0.242692	0.695625	-5.38279	0.546151	2	5	FALSE
EIF3H	0.234207	28.9734	1.39176	0.191021	0.641623	-5.38321	0.328239	3	6	FALSE
UBQLN1	0.466433	29.2678	1.39015	0.191497	0.642079	-5.38522	0.359172	3	6	FALSE
UTP23	0.804114	22.3943	1.19652	0.2832	0.730644	-5.38777	0.534014	2	5	FALSE
ATP6V1H	0.213234	26.6715	1.38766	0.192232	0.643495	-5.3883	0.298664	3	6	FALSE
ATRX	-0.316023	23.0757	-1.24206	0.24495	0.69577	-5.38999	1.02667	2	6	FALSE
SMC4	0.567886	26.5936	1.38465	0.193128	0.644203	-5.39205	0.596211	3	6	FALSE
FAM120A	0.233504	25.6219	1.38462	0.193137	0.644203	-5.39209	1.54864	3	6	FALSE
HNRNPH2	0.409112	26.5167	1.38247	0.193776	0.644828	-5.39474	0.283713	3	6	FALSE
RPL38	0.371135	24.5018	1.2362	0.247019	0.69577	-5.39652	0.607542	2	5	FALSE
IKBKB	0.365505	23.0992	1.38073	0.194296	0.64547	-5.3969	1.33921	3	6	FALSE
LDHA	-0.234407	32.4437	-1.37834	0.195013	0.646416	-5.39986	0.158093	3	6	FALSE
TAF15	0.403065	24.8967	1.36426	0.20493	0.6507	-5.40315	0.840665	3	5	FALSE
TERF2IP	0.665328	26.2094	1.37487	0.196056	0.646416	-5.40414	0.409404	3	6	FALSE
METAP2	0.553376	24.8291	1.37448	0.196175	0.646416	-5.40463	0.716317	3	6	FALSE
PSMD12	0.242065	27.6476	1.37328	0.196535	0.646416	-5.4061	0.435665	3	6	FALSE
MMP2	-0.539047	24.0934	-1.22663	0.250435	0.698807	-5.40716	1.25989	2	5	FALSE
RAP1GAP	0.483297	22.8125	1.37197	0.196931	0.646416	-5.40772	0.226773	3	6	FALSE
GTPBP4	0.233292	28.6987	1.37111	0.197194	0.646416	-5.40879	0.25179	3	6	FALSE
ATXN2L	0.295217	29.0409	1.37045	0.197391	0.646416	-5.40959	0.0980409	3	6	FALSE
NDUFS1	0.283088	26.1745	1.36969	0.197623	0.646416	-5.41053	0.40723	3	6	FALSE
LYPLA1	0.725836	28.1772	1.36847	0.197994	0.646416	-5.41204	0.320353	3	6	FALSE
DNAJA3	0.416463	23.8297	1.36836	0.198026	0.646416	-5.41217	1.92342	3	6	FALSE
DDX47	0.821763	24.1489	1.36707	0.198418	0.646994	-5.41375	0.888559	3	6	FALSE
ACSL3	-0.401037	27.3436	-1.3667	0.198532	0.646994	-5.41421	0.74918	3	6	FALSE
USP4	0.741175	21.8859	1.21841	0.253396	0.70206	-5.41624	1.19046	2	6	FALSE
DHX30	0.319322	23.7965	1.21692	0.253935	0.70206	-5.41788	0.44015	2	5	FALSE
PGAM1	-0.228596	31.4582	-1.36361	0.199474	0.648086	-5.41801	0.171073	3	6	FALSE
CLNS1A	0.268825	26.4155	1.35455	0.204809	0.6507	-5.41834	1.46633	3	6	FALSE
SEC22B	-0.20106	27.0791	-1.3631	0.199631	0.648086	-5.41863	0.509947	3	6	FALSE
ARHGEF1	0.256557	27.5444	1.36229	0.199879	0.648086	-5.41963	0.463539	3	6	FALSE
ADD2	-0.684697	23.5711	-1.1561	0.309165	0.740785	-5.41976	0.916696	2	4	FALSE
CUL4B	-0.382401	25.7843	-1.33217	0.223433	0.676133	-5.42031	0.862622	3	4	FALSE
GLG1	-0.301594	25.4592	-1.3596	0.200702	0.648086	-5.42292	0.579341	3	6	FALSE
ABCF2	-0.627456	26.5442	-1.35945	0.20075	0.648086	-5.42311	0.831781	3	6	FALSE
NUP188	0.232953	25.316	1.35913	0.200849	0.648086	-5.4235	0.426641	3	6	FALSE
HSD17B11	-0.349004	24.9832	-1.3589	0.200919	0.648086	-5.42378	0.78735	3	6	FALSE
FTSJ3	0.973394	23.4438	1.19483	0.270034	0.717993	-5.42424	1.14486	2	4	FALSE
NMRAL1	-0.816466	24.6341	-1.35801	0.201192	0.648086	-5.42487	1.09292	3	6	FALSE
NHP2L1	0.370219	27.245	1.35799	0.201197	0.648086	-5.42489	0.683936	3	6	FALSE
MLF2	0.342577	27.7808	1.35702	0.201499	0.648086	-5.42608	0.487812	3	6	FALSE
UBAP2	0.697624	24.8759	1.35215	0.203003	0.6507	-5.43203	0.577459	3	6	FALSE
SART1	0.421931	25.5048	1.3487	0.204077	0.6507	-5.43623	0.646756	3	6	FALSE
FANCI	0.492825	25.5202	1.34795	0.204309	0.6507	-5.43714	0.756177	3	6	FALSE
TRIM23	0.283316	23.2041	1.34784	0.204346	0.6507	-5.43729	0.544523	3	6	FALSE
BDH1	0.403331	22.4724	1.34695	0.204622	0.6507	-5.43836	1.05492	3	6	FALSE
NOP14	0.274182	25.0906	1.34692	0.204632	0.6507	-5.4384	0.755343	3	6	FALSE
HSPA4L	0.246081	26.2063	1.34606	0.204899	0.6507	-5.43944	0.422184	3	6	FALSE
TOR1AIP1	-0.321846	25.701	-1.34601	0.204917	0.6507	-5.43951	0.260562	3	6	FALSE
EXOSC8	0.328481	24.1803	1.34565	0.205027	0.6507	-5.43994	0.484165	3	6	FALSE
RPS27	0.42603	24.8272	1.19626	0.261519	0.708994	-5.44049	0.468329	2	5	FALSE
INTS3	0.290819	23.0915	1.19392	0.262391	0.709068	-5.44304	0.933649	2	5	FALSE
INCENP	0.946872	22.3532	1.17662	0.276785	0.722687	-5.44367	0.975241	2	6	FALSE
NCAPG2	0.410019	23.616	1.34071	0.20658	0.653754	-5.44595	1.22021	3	6	FALSE
TUBG2	0.432253	22.8942	1.33978	0.206872	0.654155	-5.44707	1.242	3	6	FALSE
ZNF622	-1.1369	27.9957	-1.33839	0.207308	0.654217	-5.44875	0.487633	3	6	FALSE
[truncated: 2,039 more rows]

## Sheet: MV4-11R+inhib_vs_R nascent prot
rowname	logFC	AveExpr	t	P.Value	adj.P.Val	B	median_sd	n_data_points_MV411_R	n_data_points_MV411_R_Inh	significant	significance_criteria
[truncated: 3,247 more rows]
